# Supplementary material for: Ethanol induction of FGF21 in the liver is dependent on histone acetylation and ligand activation of ChREBP by glycerol-3-phosphate
Source: Proc Natl Acad Sci U S A. 2025 May 29;122(22):e2505263122. doi: 10.1073/pnas.2505263122 (PMC12146743; doi:10.1073/pnas.2505263122)
Supplement: Supplementary file 2 — Dataset S01 (XLSX) [file pnas.2505263122.sd01.xlsx]

## Sheet: Legends and Contents
Supplemental File XX. Fastq of Fgf21 raw reads for all the replicates. The "Tab" key provides details about all the other worksheets contained within this spreadsheet.
Contents
Line	Example	Meaning
1	@read001	Read ID
2	ACTGACTGACTGACTGACTG	Nucleotide sequence
3	+	Separator
4	CCCCCCCCCCCCCCCCCCCCC	Quality scores (ASCII-encoded)
Tab	Contents
Legend and Contents	Heading Annotation Information and Summary of Information in this Table
Fgf21_water_set1	Fastq for Fgf21 in water set 1
Fgf21_water_set2	Fastq for Fgf21 in water set 2
Fgf21_water_set3	Fastq for Fgf21 in water set 3
Fgf21_ETOH_set1	Fastq for Fgf21 in ETOH set 1
Fgf21_ETOH_set2	Fastq for Fgf21 in ETOH set 2
Fgf21_ETOH_set3	Fastq for Fgf21 in ETOH set 3

## Sheet: Fgf21_water_set1
@VH01071:252:AAF5FT7M5:1:1301:52997:10163
CTCAGTTCTTTAACAAACACACATTTTTCTTTCAGACTCTTT
+
CCCCCCCCCCCCCCCCCCCCCCCCCCCCCCCCCCCCCCCCCC
@VH01071:252:AAF5FT7M5:1:2209:71307:35286
GGCTTCGGCCCTGTAAAGGCTCTACCATGCTCAGGGGGTCAGAGGAGCCCACATCTGGGGGCTCTGGGGGCAGGA
+
CCCCCCCCCCCCCCCCCCCCCCCCCCCCCCCCCCCCCCCCCCCCCCCCCCCCCCCCCCCCCCCCCCCCCCCCCCC
@VH01071:252:AAF5FT7M5:1:1606:28059:54142
GCTTCGGCCCTGTAAAGGCTCTACCAT
+
CCCCCCCCCCCCCCCCCCCCCCCCCCC
@VH01071:252:AAF5FT7M5:1:2210:57825:26728
CAGGAATCCTGCTTGGTCTTGGGGCTCGTGGAGCAGGCCTGGCATGGGCAGGAAGCGCACAGGTCCCCAGGATGT
+
C;CCCCCCCCCCCCCCCCCCCCCCCCCCCCCCCCCCCCCCCCCCCCCCCCCCCCCCCCCCCCCCCCCCCCCCCCC
@VH01071:252:AAF5FT7M5:1:2210:60287:26388
CAGGAATCCTGCTTGGTCTTGGGGCTCGTGGAGCAGGCCTGGCATGGGCAGGAAGCGCACAGGTCCCCAGGATGT
+
CCCCCCCCCCCCCCCCCCCCCCCCCCCCCCCCCCCCCCCCCCCCCCCCCCCCCCCCCCCCCCC;CCCCCCCCCCC
@VH01071:252:AAF5FT7M5:1:1102:61934:30534
TCGTGGAGCAGGCCTGGCAT
+
CCCCCCCCCCCCCCCCCCCC
@VH01071:252:AAF5FT7M5:1:1102:62294:30098
TCGTGGAGCAGGCCTGGCAT
+
CCCCCCCCCCCCCCCCCCCC
@VH01071:252:AAF5FT7M5:1:2206:23514:49181
GGCCTGGCATGGGCAGGAAGCGCACAGGTCCCCAGGATGTTT
+
CCCCCCCCCCCCCCCCCCCCCCCCCCCCCCCCCCCCCCCCCC
@VH01071:252:AAF5FT7M5:1:2611:29062:4521
GTTCTCTGAAGCTGCAGGCCTCAGGATCAAAGTGAGGCTGT
+
;CCCCCCCCCCCCCCCCCCCCCCCCCCCCCCCCCCCCCCCC
@VH01071:252:AAF5FT7M5:1:1603:42999:2174
ACAGTCAGAGACACACAGT
+
CCCCCCCCCCCCCCCCCCC
@VH01071:252:AAF5FT7M5:1:2602:68543:23472
CTCCTCCCTCAGGCCTGGAGTCCAGACACGAACCAACTCCATTC
+
CCCCCCCCCCC;CCCCCCCCCCCCCCCCCCCCCCCCCCCCCCCC
@VH01071:252:AAF5FT7M5:1:2111:18231:33184
GCATTCTGCCCACCACCTCTACTCTTGTCATTTATTGGTCCTGGGTACCAGAGTGCCCCGCTGATAGCAGGAGCA
+
CCCCCCCCCCCCCCCCCCCCCCCCCCCCCCCCCCCCCCCCCCCCCCCCCCCCCCCCCCCCCCCCCCCCCCCCCCC
@VH01071:252:AAF5FT7M5:1:1403:37811:35342
CTGGGTACCAGAGTGCCCCGCTGATAGCAGGAGCAGAACCTGAGAGAGGTTAGGTCAGGTACAGGGTT
+
CCCCCCCCCCCCCCCCCCCCCCCCC;CCCCCCCCCC;CCCCCCCCCCCCCCCCCCCCCCCCCCCCCCC
@VH01071:252:AAF5FT7M5:1:2607:62446:4995
CTGGGTACCAGAGTGCCCCGCTGATAGCAGGAGCAGAACCTGAGAGAGGTTAGGTCAGGTACAGGGTT
+
;CCCCCCCCCCCCCCCCCCCCCCCCCCCC;CCCCCCCCCC;CCCCCCCCCCC-CCCCCCCCCCCC;CC
@VH01071:252:AAF5FT7M5:1:2605:38038:22734
GCATCTTGACATATGTGAAGGGCAGACTGGCCCTCAGAGAAGCCAAGTGTCAGAACTGTAACCCTGTACCT
+
CCCCCCCCCCCCCCCCCCCCCCCCCCCCCCCCCCCCCCCCCCCCCCCCCCCCCCCCCCCCCCCC-CCCCCC
@VH01071:252:AAF5FT7M5:1:1605:38208:18360
GGACCACAGAACGAGACTCACCGATCC
+
CCCCCCCCCCC-CCC;CCCCCCCCCCC
@VH01071:252:AAF5FT7M5:1:2511:31126:43123
CGATCCATAGAGAGCTCCATCTGGCTGTTGGCAAAGAAACCTAGAGGCTTTGACACCCAGGATTTGAATGACCCC
+
CCCCCCCCCCCCCCCCCCCCCCCCCCCCCCCCCCCC;CCCCCCCCCCCCCCCCCCCCCCCCCCCCCCCCC;CCCC
@VH01071:252:AAF5FT7M5:1:2203:75549:29114
GGATTTGAATGACCCCTGGCTTCAAGGCTTTGAGCTCCAGGAGACCTGTGAGGCAAAACAAAGACTCTCAGGGTC
+
CCCCCCCCCCCCCCCCCCCCCCCCCCCCCCCCCCCCCCCCCCCCCCCCCCCCCCCCCCCCC;C;CCCCCCCCCCC
@VH01071:252:AAF5FT7M5:1:1609:9407:39432
AGACCTGTGAGGCAAAACAAAGACTCTCAGGGTCTGTCCACAGTGGTGAGAACCCT
+
C;CCC-CCC-CCCCC;CCCCCCCCCCCCCCCCCCCCCCC-CCCCCCCCCCCCC-CC
@VH01071:252:AAF5FT7M5:1:1402:56083:2609
GGTCTGTCCACAGTGGT
+
CCCCCCCCCCCCCCCCC
@VH01071:252:AAF5FT7M5:1:1509:27945:55278
GGTGAGAACCCAGGAGCCTCCTCCTCTCAACCTCCA
+
;CCCCCCCCCCCCCCCCCCCCCCCCCCCCCCCCCCC
@VH01071:252:AAF5FT7M5:1:1303:66914:39185
CTCCTCCTCTCAACCTCCATGAGGCCCCGTCCCCACACTCACTTTCTGGACTGCGGTGTGCTGCGCCTACCAC
+
CC;CCCCCCCCCCCCCCCCCCCCCCCCCCCCCCCCCCCCCCCCCCCCCCC;CCCCCCCCCCCCCCCCCCCCCC
@VH01071:252:AAF5FT7M5:1:1501:59302:48008
GTCCCCACACTCACTTTCTGGACTGCGGTGTGCTGCGCCTACCACTGTTC
+
CCCCCCCCCCCCCCCCCCCCCCCCCCCCCCCCCCCCCCCCCCCCCCCCCC
@VH01071:252:AAF5FT7M5:1:1207:46956:24040
CTCACTTTCTGGACTGCGGTGTGCTGCGCCTACC
+
CCCCCCCCCCCCCCCCCCCCCCCCCCCCCCCCCC
@VH01071:252:AAF5FT7M5:1:1608:16754:6831
CCACTGTTCCATCCTCCCTGATCTCCAGGTGGGCTTCAGTGTCTTGGTCGTCACCTGTGTAGAGGTACCTCTGCC
+
CCCCCCCCCCCCCCCCCCCCCCCCCCCCCCCCCCCCCCCCCCCCCCCCCCCCCCCCCCCCCCCCCCCCCCCCCCC
@VH01071:252:AAF5FT7M5:1:1608:16925:6471
CCACTGTTCCATCCTCCCTGATCTCCAGGTGGGCTTCAGTGTCTTGGTCGTCATCTGTGTAGAGGTACCTCTGCC
+
CCCCCCCCCCCCCCCCCCCCCCCCCCCCCCCCCCCCCCCCCCCCCCCCCCCCCCCCCCCCCCCCCCCCCCCCCCC
@VH01071:252:AAF5FT7M5:1:2308:26563:27277
GTCTTGGTCGTCATCTGTGTAGAGGTACCTCTGCCGGACTTGACCCCCAAACTGGAGGAGGGGGCTGGAGTCAGG
+
CCCCCCCCCCCCCCCCCCCCCCCCCCCCCCCCCCCCCCCCCCCCCCCCC;CCCCCCCCCCCCCCCCCCCCCCCCC
@VH01071:252:AAF5FT7M5:1:2308:26582:27258
GTCTTGGTCGTCATCTGTGTAGAGGTACCTCTGCCGGACTTGACCCCCAAACTGGAGGAGGGGGCTGGAGTCAGG
+
C;C;-;;C;;CC--CC-C-C-CCC-CCCCC-CC-CC;CCCCCCCCCC-CC;;-CCC;CCCCCCC;;CCCCCCCCC
@VH01071:252:AAF5FT7M5:1:2509:22965:10352
GTCTTGGTCGTCATCTGTGTAGAGGTACCTCTGCCGGACTTGACCCCCAAACT
+
CCCCCCCCCCCCCCCCCCCCCCCCCCCCCCCCCCCCCCCCCCCCCCCCCCCCC
@VH01071:252:AAF5FT7M5:1:2603:72898:10371
GTCTTGGTCGTCATCTGTGTAGAGGTACCTCTGCCGGACTTGACCCCCAAACT
+
;CCCCCCCCCCCCCCCCCCCCCCCCCCCCCCCCCCCCCCCCCCCCCCCCCCCC
@VH01071:252:AAF5FT7M5:1:1106:12551:29473
CTTGGTCGTCATCTGTGTAGAGGTACCTCTGCCGGACTTGACCCCCAAACT
+
CCCCCCCCCCCCCCCCCCCCCCCCCCCCCCCCCCCCCCCCCCCCCCCCCCC
@VH01071:252:AAF5FT7M5:1:1106:12702:29057
CTTGGTCGTCATCTGTGTAGAGGTACCTCTGCCGGACTTGACCCCCAAACT
+
CCCCCCCCCCCCCCCCCCCCCCCCCCCCCCCCCCCCCCCCCCCCCCCCCCC
@VH01071:252:AAF5FT7M5:1:1402:61423:33014
GTCATCTGTGTAGAGGTACCTCTGCCGGACTTGACCCCCAAACTGGAGGAGGGGGCTGG
+
CCCCCCCCCCCCCCCCCCCCCCCCCCCCCCCCCCCCCCCCCCCCCCCCCCCCCCCCCCC
@VH01071:252:AAF5FT7M5:1:1402:77083:28451
CATCTGTGTAGAGGTACCTCTGCCGGACTTGACCCCCAAACTGGAGGAGGGGGCTGGAGTCAGGGATGGGGTA
+
CC;CCCCCCCCCCCCCCCCCCCC;CCCCCCCCCCCCCCCCCCC;C-CC;;;CCCCCCCCCCC;CCCCCCCCCC
@VH01071:252:AAF5FT7M5:1:2110:12664:21446
GGTACCTCTGCCGGACTTGACCCCCAAACTGGAGGAGGGGGCTGGAGTCAGGGATGGGGTAT
+
;CCCCCCCCCCCCCCCCCCCCCCCCCCCCCCCCCCCCCCCCCCCCCCCCCCCCCCCCCCCCC
@VH01071:252:AAF5FT7M5:1:2608:52258:24873
GGACTTGACCCCCAAACTGGAGGAGGGGGCTGGAGTCAGGGATGGGGTATGCTTGGTAGACCCCCAGCAGGAAGA
+
CC;C-;CCCCCCCC-CCCCCC-CC;CCCCCCCCC;CCCCCCCCCCCCCCCCC-;CCCCCCCCCCCC-CCC;;CCC
@VH01071:252:AAF5FT7M5:1:2504:22246:55259
GGGGTATGCTTGGTAGACCCCCAGCAGGAAGACA
+
CCC;CCCCCCCCCCCCCCCCCCCCCCCCCCCCCC
@VH01071:252:AAF5FT7M5:1:1306:56178:33941
GCAGTCGGACCCACAGTCCC
+
C-CCCCCCCCCCCCCCCCCC
@VH01071:252:AAF5FT7M5:1:1102:13630:43502
GTCGGACCCACAGTCCCAGGGTCCCAACTCTAGATCTCATCCATTCCATCAGGGCTGCGCTCCGTTCGGGAGAGC
+
CCCCCCCCCCCCCCCCCCCCCCCCCCCCC;CCCCCCCCCCCCCCCCCCCCCCCCCCCCCCCCCCCCCCCCCCCCC
@VH01071:252:AAF5FT7M5:1:2103:43851:18815
GTCGGACCCACAGTCCCAGGGTCCCAACTCTAGATCTCATCCATTCCATCAGGGCTGCGCTCCGTTCGGGAGAGC
+
CCCCCCCCCCCCCCCCCCCCCCCCCCCCCCCCCCCCCCCCCCCCCCCCCCCCCCCCCCCCCCCCCCCCCCCCCCC
@VH01071:252:AAF5FT7M5:1:2103:52921:37311
CGGACCCACAGTCCCAGGGTCCCAACTCTAGATCTCATCCATTCCATCAGGGCTGCGCTCCG
+
CCCCCCCCCCCCCC-CCCCCCCCCCCCCCCC-CCCCCCCCCCCCCCCCCCCCCCCCCCCCCC
@VH01071:252:AAF5FT7M5:1:1203:11661:39867
GGTCCCAACTCTAGATCTCATCCATTCCATCAGGGCTGCGCTCCGTTCGGGAGAGCCCCTGGCAAGCGAGCGGCT
+
CCCCCCCCCCCCCCCCCCCCCCCCCCCCCCCCCCCCCCCCCCCCCCCCCCCCCCCCCCCCCCCCCCCCCCCCCCC
@VH01071:252:AAF5FT7M5:1:1607:49039:31423
GTCCCAACTCTAGATCTCATCCATTCCATCAGGGCTGCGCTCCGTTCGGGAGAGCCCCTGGCAAGCGAGCGGC
+
CCCCCCCCCCCCCCCCCCCCCCCCCCCCCCCCCCCCCCCCCCCCCCCCCCCCCCCCCCCCCCCCCCCCCCCCC
@VH01071:252:AAF5FT7M5:1:2410:76742:38712
GATCTCATCCATTCCATCAGGGCTGCGCTCCGTTCGGGAGAGCCCCTGGCAAGCGAGCGGCTGCCAAGG
+
-CCC--C-CCC;CCCC-CCCC-;CCC;CC-CCCC-C;CC;C---CCCCCCCC-CCCCCCC-C;CCCCCC
@VH01071:252:AAF5FT7M5:1:2404:20636:29909
GGCAAGCGAGCGGCTGAGGAGCCAAGGCAGCTGGAATTGTGTTCTGACTCCGGTGCCCAGCAGGGATGGGTCAGG
+
CCCCCCCCCCCCCCCCCCCCCCCCCCCCCCCCCCCCCCCCCCCCCCCCCCCCCCCCCCCCCCCCCCCCCCCCCCC
@VH01071:252:AAF5FT7M5:1:1207:10884:27542
AGCGGCTGAGGAGCCAAGGCAGCTGGAATTGTGTTCTGACTCCGGTGCCCAGCAGGGATGGGTCAGGTTCAGACT
+
CCCCCCCCCCCCCCCCCCCCCCCCCCCCCCCCCCCCCCCCCCCCCCCCCCCCCCCCCC;CCCCCCCCCCC;CCCC
@VH01071:252:AAF5FT7M5:1:1606:37205:9406
AGCGGCTGAGGAGCCAAGGCAGCT
+
CCCCCCCCCCCCCCCCCCCCCCCC
@VH01071:252:AAF5FT7M5:1:1507:35292:21200
GAGGAGCCAAGGCAGCTGGAATT
+
CCCCCCCCCCCCCCCCCCCCCCC
@VH01071:252:AAF5FT7M5:1:1507:42866:37141
GAGGAGCCAAGGCAGCTGGAATT
+
CCCCCCCCCCCCCCCCCCCCCCC
@VH01071:252:AAF5FT7M5:1:2507:9824:33222
GAGGAGCCAAGGCAGCTGGAATT
+
CCCCCCCCCCCCCCCCCCCCCCC
@VH01071:252:AAF5FT7M5:1:1401:43169:3745
GGAGCCAAGGCAGCTGGAATTGTGTTCTGACTCCGGTGCCCAGCAGGGATGGGTCAGGTTCAGACTGGGGCTCAG
+
CCCCCCCCCCCCCCCCCCCCCCCCCCCCCCCCCCCCCCCCCCCCCCCCCCCCCCCCCCCCCCCCCCCCCCCCCCC
@VH01071:252:AAF5FT7M5:1:1401:43434:3518
GGAGCCAAGGCAGCTGGAATTGTGTTCTGACTCCGGTGCCCAGCAGGGATGGGTCAGGTTCAGACTGGGGCTCAG
+
CCCCCCCCCCCCCCCCCCCCCCCCCCCCCCCCCCCCCCCCCCCCCCCCCCCCCCCCCCCCCCCCCCCCCCCCCCC
@VH01071:252:AAF5FT7M5:1:1503:40499:7248
GGAGCCAAGGCAGCTGGAATTGTGTTCTGACTCCGGTGCCCAGCAGGGATGGGTCAGGTTCAGACTGGGGCTCAG
+
CCCCCCCCCCCCCCCCCCCCCCCCCCCCCCCCCCCCCCCCCCCCCCCCCCCCCCCCCCCCCCCCCCCCCCCCCCC
@VH01071:252:AAF5FT7M5:1:1601:9464:22677
AGCCAAGGCAGCTGGAAT
+
C-C;C;C-CCCC;;CCC;
@VH01071:252:AAF5FT7M5:1:2509:43908:26369
GCCAAGGCAGCTGGAATTGTGTTCTGACTCCGGTGCCCAGCAGGGATGGGTCAGGTTCAG
+
CCCCC;CCCCCCCCCCCCCCCCCCCCCCCCCCCCCCCCCCCCCCCCCCCCCCCCCCCCCC
@VH01071:252:AAF5FT7M5:1:1507:27226:10144
CCAAGGCAGCTGGAATTGTGTTCTGACTCCGGTGCCCAGCAGGGATGGGTCAGGTTCAGACTGGGGCTCAGGCAA
+
CCCCCCCCCCCCCCCCCCCCCCCCCCCCCCCCCCCCCCCCCCCCCCCCCCCCCCCCCCCCCCCCCCCCC;CCCCC
@VH01071:252:AAF5FT7M5:1:2109:67180:42480
GGAATTGTGTTCTGACTCCGGTGC
+
C;CCCCCCCCCCCCCCCCCCCCCC
@VH01071:252:AAF5FT7M5:1:2501:46483:14252
GGAATTGTGTTCTGACTCCGGTGCCCAGCAGGGATGGGTCAGGTTCAGACTGGGGCTCAGGCAAAGTGAATGGCT
+
CCCCCCCCCCCCCCCCCCCCCCCCCCCCCCCCCCCCCCCCCCCCCCCCCCCCCCCCCCCCCCCCCCCCCCCCCCC
@VH01071:252:AAF5FT7M5:1:1507:69187:46417
GTTCTGACTCCGGTGCCCAGCAGGG
+
;CCCCCCCCCCCCCCCCCCCCCCCC
@VH01071:252:AAF5FT7M5:1:2507:66157:39488
GTTCTGACTCCGGTGCCCAGCAGGG
+
CCCCCCC;CCCCCCCCCCCCCCCCC
@VH01071:252:AAF5FT7M5:1:2510:36940:44354
GTTCTGACTCCGGTGCCCAGCAGGGATGGGTCAGGTTCAGACTGGGGCTCAGGCAAAGTG
+
CCCCCCCCCCCCCCCCCCCCCCCCCCCCCCCCCCCCCCCCCCCCCCCCCCCCCCCCCCCC
@VH01071:252:AAF5FT7M5:1:1310:48414:13116
ACTCCGGTGCCCAGCAGGGATGGGTCAGGTTCAGACTGGGGCTCAGGCAAAGTGAATGGCT
+
CCCCCCCCCCCCCCCCCCCCCCCCCCCCCCCCCCCCCCCCCCCCCCCCCCCCCCCCCCCCC
@VH01071:252:AAF5FT7M5:1:2203:67861:10030
ACTCCGGTGCCCAGCAGGGATGGGTCAGGTTCAGACTGGGGCTCAGGCAAAGTGAAT
+
CCCCCCCCCCCCCCCCCCCCCCCCCCCCCCCCCCCCCCCCCCCCCCCCCCCCCCCCC
@VH01071:252:AAF5FT7M5:1:1402:55515:49863
TCCGGTGCCCAGCAGGGATGGGTCAGGTTCAGACTGGGGCT
+
CCCCCCCCCCCCCCCCCCCCCCCCCCCCCCCCCCCCCCCCC
@VH01071:252:AAF5FT7M5:1:1506:60325:50052
GGTGCCCAGCAGGGATGGGTCAGGTTCAGACTGGGGCTCAGGCAAAGTGAAT
+
CCCCCCCCCCCCCCCCCCCCCCCCCCCCCCCCCCCCCCCCCCCCC;CCCCCC
@VH01071:252:AAF5FT7M5:1:2507:66536:24078
TGCCCAGCAGGGATGGGTCAGGTTCAGACTGGGGCTCAGGCAAAGTGAATGGCTGTTTCTCCTGTGTTGAATCCC
+
CCCCCCCCCCCCCCCCCCCCCCCCCCCCCCCCCCCCCCCCCCCCC;CCCCCCCCCCCCCCCCCCCCCCC;CCCCC
@VH01071:252:AAF5FT7M5:1:1603:57333:24873
GCCCAGCAGGGATGGGTCAGGTTCAGAC
+
CCCCCCCCCCCCCCCCCCCCCCCCCC;C
@VH01071:252:AAF5FT7M5:1:2203:72027:23510
AGGGATGGGTCAGGTTCAGACTGGGGCTCAGGCAAAGTGAATGGCTGTTT
+
CCCCCCCCCCCCCCCCCCCCCCCCCCCCCCCCCCCCCCCCCCCCCCCCCC
@VH01071:252:AAF5FT7M5:1:2106:25521:50734
AGGATGGGTCAGGTTCAGACTGGGGCTCAGGCAAAGT
+
CCCCC;CCCCCCCCCCCCCCCCCCCCCCCCCCCCCCC
@VH01071:252:AAF5FT7M5:1:1305:73939:28110
TGGGTCAGGTTCAGACTGGGGCTCAGGCAAAGTGAAT
+
CCCCCCCCCCCCCCCCCCCCCCCCCCCCCC;CCCCCC
@VH01071:252:AAF5FT7M5:1:1109:41749:52154
GGGTCAGGTTCAGACTGGGGCTCAGGCAAAGTGAATGGCTGTTTCTCCTGTGTT
+
;CCCCCCCCCCCCCCCCCCCCCCCCCCCCCCCCCCCCCCCCCCCCCCCCCCCCC
@VH01071:252:AAF5FT7M5:1:2607:52542:7399
GGGTCAGGTTCAGACTGGGGCTCAGGCAAAGTGAATGGCTGTTTCTCCTGTGTT
+
CCCCCCCCCCCCCCCCCCCCCCCCCCCCCCCCCCCCCCCCCCCCCCCC;CCCCC
@VH01071:252:AAF5FT7M5:1:2107:19708:45149
GGTCAGGTTCAGACTGGGGCTCAGGCAAAGTGAAT
+
CCCCCCCCCCCCCCCCCCCCCCCCCCCCCCCCCCC
@VH01071:252:AAF5FT7M5:1:1504:36940:37273
GTTCAGACTGGGGCTCAGGCAA
+
CCCCCCCCCCCCCCCCCCCCCC
@VH01071:252:AAF5FT7M5:1:2609:72084:41173
TCAGACTGGGGCTCAGGCAAAGT
+
CCCCCCCCCCCCCCCCCCCCCCC
@VH01071:252:AAF5FT7M5:1:1508:70720:28716
GACTGGGGCTCAGGCAAAGTGAAT
+
C;CCCCCCCCCCCCCCCCCCCCCC
@VH01071:252:AAF5FT7M5:1:2506:56992:3442
GGGGCTCAGGCAAAGTGA
+
CCCCCCCCCCCCC;CCCC
@VH01071:252:AAF5FT7M5:1:2502:36106:7172
GGGCTCAGGCAAAGTGAATGGC
+
CCCCCCCCCCCC;CCCCCCCCC
@VH01071:252:AAF5FT7M5:1:1108:11415:20083
GCTCAGGCAAAGTGAATGGCTGTTTCTCCTGTGTT
+
CCCCCCCCCC;CCCCCCCCCCCCCCCCCCCCCCCC
@VH01071:252:AAF5FT7M5:1:1105:73220:35115
GGCTGTTTCTCCTGTGTTGAATCCCCAGCTGAGAAGACACTAAGGCT
+
CCCCCCCCCCCCCCCCCCCCCCCCCCCCCCCCCCCC;CCCCCCCCCC
@VH01071:252:AAF5FT7M5:1:1202:22681:41722
AGCTGTTTCTCCTGTGTTGAATCCCCAGCT
+
CCCCCCCCCCCCCCCCCCCCCCCCCCCCCC
@VH01071:252:AAF5FT7M5:1:1402:38682:36213
GGCTGTTTCTCCTGTGTTGAATCCCCAGCTGAGAAGAC
+
CCCCCCCCCCCCCCCCCCCCCCCCCCCCCCCCCCCC;C
@VH01071:252:AAF5FT7M5:1:1502:59946:46304
GGCTGTTTCTCCTGTGTTGAATCCCCAGCTGAGAAGACACTAAGGCTGTCT
+
;CCCCCCCCCCCCCCCCCCCCCCCCCCCCCCCC;CCCCCCCCCCCCCCCCC
@VH01071:252:AAF5FT7M5:1:1508:31354:43843
GGCTGTTTCTCCTGTGTTGAATCCCCAGCTGAGAAGACACTAAGGCT
+
CCCCCCCCCCCCCCCCCCCCCCCCCCCCCCCCCCCC;CCCCCCCCCC
@VH01071:252:AAF5FT7M5:1:1508:43453:7020
GGCTGTTTCTCCTGTGTTGAATCCCCAGCTGAGAAGACACTAAGGCT
+
CCCCCCCCCCCCCCCCCCCCCCCCCCCCCCCCCCCCCCCCCCCCCCC
@VH01071:252:AAF5FT7M5:1:1511:59075:25327
GGCTGTTTCTCCTGTGTTGAATCCCCAGCTGAGAAGACACTAAGGCT
+
CCCCCCCCCCCCCCCCCCCCCCCCCCCCCCCCCCCCCCCCCCCCCCC
@VH01071:252:AAF5FT7M5:1:2104:45555:53990
GGCTGTTTCTCCTGTGTTGAATCCCCAGCTGAGAAGACACTAAGGCT
+
CCCC;CCCCCCCCCCCCCCCCCCCCCCCCCCCCCCCCCCCCCCCCCC
@VH01071:252:AAF5FT7M5:1:2105:43870:42309
GGCTGTTTCTCCTGTGTTGAATCCCCAGCTGAGAAGACACTAAGGCT
+
CCCCCCCCCCCCCCCCCCCCCCCCCCCCCCCCCCCCCCCCCCCCCCC
@VH01071:252:AAF5FT7M5:1:2105:71307:46001
GGCTGTTTCTCCTGTGTTGAATCCCCAGCTGAGAAGAC
+
CCCCCCCCCCCCCCCCCCCCCCCCCCCCCCCCCCCC;C
@VH01071:252:AAF5FT7M5:1:2106:44173:46171
GGCTGTTTCTCCTGTGTTGAATCCCCAGCTGAGAAGACACTAAGGCT
+
CCCC-CCCCCCCCCCCCCCCCCCCCCCCCCCCCCCC;CCCCCCCCCC
@VH01071:252:AAF5FT7M5:1:2110:50838:33071
GGCTGTTTCTCCTGTGTTGAATCCCCAGCTGAGAAGACACTAAGGCTGTC
+
CC;CC;CCCCCCCCCCCCCCCC;CCCCCCCCCCCCCCCCCCCC;C-CCCC
@VH01071:252:AAF5FT7M5:1:2205:27585:24324
GGCTGTTTCTCCTGTGTTGAATCCCCAGCTGAGAAGAC
+
CCCCCCCCCCCCCCCCCCCCCCCCCCCCCCCCCCCCCC
@VH01071:252:AAF5FT7M5:1:2303:41654:37822
GGCTGTTTCTCCTGTGTTGAATCCCCAGCTGAGAAGACACTAAGGCT
+
CCCCCCCCCCCCCCCCCCCCCCCCCCCCCCCCCCCCCCCCCCCCCCC
@VH01071:252:AAF5FT7M5:1:2308:11793:22128
GGCTGTTTCTCCTGTGTTGAATCCCCAGCTGAGAAGACACT
+
;CCCCCCCCCCCCCCCCCCCCCCCCCCCCCCCCCCCCCCCC
@VH01071:252:AAF5FT7M5:1:2308:43984:37236
GGCTGTTTCTCCTGTGTTGAATCCCCAGCTGAGAAGACACTAAGGCT
+
CCCCCCCCCCCCCCCCCCCCCCCCCCCCCCCCCCCCCCCCCCCCCCC
@VH01071:252:AAF5FT7M5:1:2501:72406:48765
GGCTGTTTCTCCTGTGTTGAATCCCCAGCTGAGAAGAC
+
CCCCCCCCCCCCCCCCCCCCCCCCCCCCCCCCCCCC;C
@VH01071:252:AAF5FT7M5:1:2511:74792:25062
GGCTGTTTCTCCTGTGTTGAATCCCCAGCTGAGAAGACACTAAGGCT
+
CCCCCCCCCCCCCCCCCCCCCCCCCCCCCCCCCCCC;CCCCCCCCCC
@VH01071:252:AAF5FT7M5:1:2608:60988:23945
GGCTGTTTCTCCTGTGTTGAATCCCCAGCT
+
CCCCCCCCCCCCCCCCCCCCCCCCCCCCCC
@VH01071:252:AAF5FT7M5:1:1101:17152:20973
GCTGTTTCTCCTGTGTTGAATCCCCAGCTGAGAAGACACTAAGGCTGTCTG
+
CCCCCCCCCCCCCCC-CCCCCCCCCCCCCCCCCCCCCCCCCCCCCCCCCCC
@VH01071:252:AAF5FT7M5:1:1301:47714:50431
GCTGTTTCTCCTGTGTTGAATCCCCAGCTGAG
+
CCCCCCCCCCCCCCCCCCCCCCCCCCCCCCCC
@VH01071:252:AAF5FT7M5:1:1607:34667:25081
GCTGTTTCTCCTGTGTTGAATCCCCAGCTGAGAAGACACTAAGGCT
+
CCCCCCCCCCCCCCCCCCCCCCCCCCCCCCCC;CC;CCCCCCCCCC
@VH01071:252:AAF5FT7M5:1:1608:48452:48935
GCTGTTTCTCCTGTGTTGAATCCCCAGCTGAGAAGACACTAAGGCT
+
CCCCCCCCCCCCCCCCCCCCCCCCCCCCCCCCCCC;CCCCCCCCCC
@VH01071:252:AAF5FT7M5:1:2201:73352:18550
GCTGTTTCTCCTGTGTTNAATCCCCAGCTGAGAAGACACTAAGGCT
+
CCCCCCCCCCCCCCCCC#CCCCCCCCCCCCCCCCCCCCCCCCCCCC
@VH01071:252:AAF5FT7M5:1:2306:10373:44562
GCTGTTTCTCCTGTGTTGAATCCCCAGCTGAGAAGACACTAAGGCT
+
CCCCCCCCCCCCCCCCCCCCCCCCCCCCCCCCCCCCCCCCCCCCCC
@VH01071:252:AAF5FT7M5:1:2102:68486:52646
TGTTTCTCCTGTGTTGAATCCCCAGCTGAGAAGACACTAAGGCT
+
CCC;CCCC;C;-;CC;CCCCCCCC;CC-CC;CCCCCCCCCCCCC
@VH01071:252:AAF5FT7M5:1:1107:33929:36838
GTTTCTCCTGTGTTGAATCCCCAGCT
+
CCCCC-C-;;C----CCCCC-CC;CC
@VH01071:252:AAF5FT7M5:1:1109:30142:6320
GTTTCTCCTGTGTTGAATCCCCAGCTGAGAAGACACTAAGGCT
+
CCCCCCCCCCCCCCCCCCCCCCCCCCCCCCCCCCCCCCCCCCC
@VH01071:252:AAF5FT7M5:1:1202:64907:40549
GTTTCTCCTGTGTTGAATCCCCAGCTGAGAAGACACTAAGGCT
+
CCCCCCCCCCCCCCCCCCCCCCCCCCCCCCCC-CCCCCCCCCC
@VH01071:252:AAF5FT7M5:1:1301:37489:45622
GTTTCTCCTGTGTTGAATCCCCAGCTGAGAAGACACTAAGGCT
+
CCCCCCCCCCCCCCCCCCCCCCCCCCCCC;CCCCCCCCCCCCC
@VH01071:252:AAF5FT7M5:1:1307:44760:42252
GTTTCTCCTGTGTTGAATCCC
+
CCCCCCCCCCCCCCCCCCCCC
@VH01071:252:AAF5FT7M5:1:1602:20863:54710
GTTTCTCCTGTGTTGAATCCCCAGCTGAGAAGACACTAAGGCTGTC
+
CCCCCCCCCCCCCCCCCCCCCCCCCCCCCCCCCCCCCCCCCCCCCC
@VH01071:252:AAF5FT7M5:1:2505:22359:15994
GTTTCTCCTGTGTTGAATCCCCAGCTGAGAAGACACTAAGGCT
+
-CCCCCCCCCCCCCCCCCCCCCCCCCCCC;CC-CCCCCCC;CC
@VH01071:252:AAF5FT7M5:1:2608:19898:7967
GTTTCTCCTGTGTTGAATCCCCAGCTGAGAAGACACTAAGGCT
+
CCCCCCCCCCCCCCCCCCCCCCCCCCCCCCCC;CCCCCCCCCC
@VH01071:252:AAF5FT7M5:1:2610:58204:18209
TTTCTCCTGTGTTGAATCCCCAGCT
+
CCCCCCCCCCCCCCCCCCCCCCCCC
@VH01071:252:AAF5FT7M5:1:2608:54379:31007
TTCTCCTGTGTTGAATCCCCAGCTGAGAAGACACTAAGGCT
+
CCCCCCCCCCCCCCCCCCCCCCCCCCCCCCCCCCCCCCCCC
@VH01071:252:AAF5FT7M5:1:1403:71251:41325
TCTCCTGTGTTGAATCCCCAGCTGAGAAGACACTAAGGCT
+
CCCCCCCCCCCCCCCCCCCCCCCCCCCCC;CCCCCCCCCC
@VH01071:252:AAF5FT7M5:1:2502:61707:14820
TCTCCTGTGTTGAATCCCCAGCTGAGAAGACACTAAGGCTGTCT
+
CCCCCCCCCCCCCCCCCCCCCCCCCCCCCCCCCCCCCCCCCCCC
@VH01071:252:AAF5FT7M5:1:1204:18004:44998
CTCCTGTGTTGAATCCCCAGC
+
CCCCCCCCCCCCCCCCCCCCC
@VH01071:252:AAF5FT7M5:1:1307:65229:43142
CTCCTGTGTTGAATCCCCAGCTGAGAAGACACTAAGGCT
+
CCCCCCCCCCCCCCCCCCCCCCCCC-CC;CCCCCCCCCC
@VH01071:252:AAF5FT7M5:1:1308:73277:12492
CTCCTGTGTTGAATCCCCAGCT
+
CCCCCCCCCCCCCCCCCCCCCC
@VH01071:252:AAF5FT7M5:1:2404:37924:47042
CTCCTGTGTTGAATCCCCAGCTGAGAAGACACTAAGGCT
+
CC;CCCCCCC;CCCCCCCCCCCCCCCC-CCCCC;CCC-;
@VH01071:252:AAF5FT7M5:1:1111:17398:6149
CCTGTGTTGAATCCCCAGCTGAGAAGACACTAAGGCTGTCT
+
CCCCCCCCCCCCCC-CCCCCCCC;CCCCCCCCCCCCCCCCC
@VH01071:252:AAF5FT7M5:1:1605:24329:9557
CCTATGTTGAATCCCCAGCTG
+
-CCC;C---CCCCC-CC-CCC
@VH01071:252:AAF5FT7M5:1:2501:31638:17206
CCTGTGTTGAATCCCCAGCTGAG
+
CCCCCCCCCCCCCCCCCCCCCCC
@VH01071:252:AAF5FT7M5:1:2605:41162:51150
CCTGTGTTGAATCCCCAGCTGAGAAGACACTAAGGCT
+
CCCCCCCCCCCCCCCCCCCCCCCCCCCCCCCCCCCCC
@VH01071:252:AAF5FT7M5:1:1309:61423:42063
TGTATTGAATCCCCAGCT
+
CCCCCCCCCCCCCCCCCC
@VH01071:252:AAF5FT7M5:1:1105:25048:13912
GTGTTGAATCCCCAGCTGAGAAGACACTAAGGCTGT
+
CCCCCCCCCCCCCCCCCCCCCCCCCCCCCCCCCCCC
@VH01071:252:AAF5FT7M5:1:1109:48661:48424
GTTGAATCCCCAGCTGAGAAGACACTAAGGCTGTCT
+
CCCCCCCCCCCCCCCCCC;CCCCCCCCCCCCCCCCC
@VH01071:252:AAF5FT7M5:1:1510:50725:8346
GTTGAATCCCCAGCTGAGAAGACACTAAGGCTGT
+
CCCCCCCCCCCCCCCCCCCCCCCCCCCCCCCCCC
@VH01071:252:AAF5FT7M5:1:2102:59757:40473
GTTGAATCCCCAGCTGAGAAGACACTAAGGCT
+
;-CC-C-C;CC;CC;CCC-CCC;CCCCCCCCC
@VH01071:252:AAF5FT7M5:1:2406:67653:48481
GTTGAATCCCCAGCTGAGAAGACACTAAGGCT
+
CCCCCCCCCCCCCCCCCC;CCCCCCCC-CCCC
@VH01071:252:AAF5FT7M5:1:2504:65665:29076
GTTGAATCCCCAGCTGAGAAGACACTAAGGCT
+
CCCCCCCCCCCCCCCCCCCCCCCCCCCCCCCC
@VH01071:252:AAF5FT7M5:1:1211:11471:41344
GAATCCCCAGCTGAGAAGACACTAAGGCT
+
CCCC-CCC-;CCC-C;CCCCCCCCCCCCC
@VH01071:252:AAF5FT7M5:1:1211:12570:40397
GAATCCCCAGCTGAGAAGACACTAAGGCT
+
CCCCCCCCCCCCCCCCCC-CCCCC;CCCC
@VH01071:252:AAF5FT7M5:1:2604:24537:21806
GAATCCCCAGCTGAGAAGACACTAAGGCTGTCT
+
CCCCCCCCCCCCCCCCCC;CCCC;CCCCCCCCC

## Sheet: Fgf21_water_set2
@VH01071:252:AAF5FT7M5:1:2310:27945:1890
TTTCTTTCAGACTCTTTATTATTCCAAGT
+
CCCCCCCCCCCCC;C;CCCCCCCCCCCCC
@VH01071:252:AAF5FT7M5:1:2107:69262:39110
GGACGCATAGCTGGGGCTTCGGCCCT
+
-;CCCCCCCCCCCCCCCCCCCCCCCC
@VH01071:252:AAF5FT7M5:1:1511:23136:32787
GCATCCTGGTTTGGGGAGTCCTTCTGAGGCAGACGCAGGGGCAGGCCATGGGCTTCAGACTG
+
CCCCCCCCCCCCCCCCCCCCCCCCCCCCCCCCCCCCCCCCCCCCCCCCCCCCCCCCCCCCCC
@VH01071:252:AAF5FT7M5:1:1511:23495:33866
GCATCCTGGTTTGGGGAGTCCTTCTGAGGCAGACGCAGGGGCAGGCCATGGGCTTCAGACTG
+
CCCCCCCCCCCCCCCCCCCCCCCCCCCCCCCCCCCCCCCCCCCCCCCCCCCCCC;CCCCCCC
@VH01071:252:AAF5FT7M5:1:1511:23988:30950
GCATCCTGGTTTGGGGAGTCCTTCTGAGGCAGACGCAGGGGCAGGCCATGGGCTTCAGACTG
+
CCCCCCCCCCCCCCCCCCCCCCCCCCCCCCCCCCCCCCCCCCCCCCCCCCCCCCCCCCCCCC
@VH01071:252:AAF5FT7M5:1:1101:36334:8838
GTCCTTCTGAGGCAGACGCAGGGGCAGGCCATGGGCTTCAGACTGGTACACATTGTAACCGTCCTCCAGCAGCAG
+
CCCCCCCCCCCCCCCCCCCCCCCCCCCCCCCCCCCCCCCCCCCCCCCCCCCCCCCCCCCCCCCCCCCCCCCCCCC
@VH01071:252:AAF5FT7M5:1:1603:54095:14101
GGGCTTCAGACTGGTACACATTGT
+
CCCCCCCCCCCCCCCCCCCCCCCC
@VH01071:252:AAF5FT7M5:1:2102:41522:9860
GGGCTTCAGACTGGTACACATTGT
+
CCCCCCCCCCCCCCCCCCCCCCCC
@VH01071:252:AAF5FT7M5:1:2203:69319:8194
GGGCTTCAGACTGGTACACATTGT
+
#NAME?
@VH01071:252:AAF5FT7M5:1:2310:74943:32294
GGGCTTCAGACTGGTACACATTGT
+
#NAME?
@VH01071:252:AAF5FT7M5:1:2202:25749:11810
GGCCTCAGGATCAAAGTGAGGCTGTGGGACAGAGAAAACAGTCAGAGACACACAGTA
+
C;C-CCCCCCCCCCCCCCCCCCCCCCCCCCCCCCCCCCCCCCC-CCCCCCCCCCCCC
@VH01071:252:AAF5FT7M5:1:1306:32793:46304
GTGGGACAGAGAAAACAGTCGGAGACACACAGTACT
+
CCCCCCCCCCC;CCCCCCCC-CCCCCCCCCCCCCCC
@VH01071:252:AAF5FT7M5:1:1207:29933:18872
GTTGGTTCGTGTCTGGACTCCAGGCCTGAGGGAGGAGGCT
+
CCCCCCCCCCCCCCCCCCCCCCCCCCCCCCCCCCCCCCC;
@VH01071:252:AAF5FT7M5:1:1208:59738:4143
GTCCAGACACGAACCAACTCCATTCACACCAGAAGTTCCAGCC
+
CCCCCCCCCCCC-CCCCCCCCCCCCCCCCCCCCCCCCCCCCCC
@VH01071:252:AAF5FT7M5:1:2610:14312:18436
GTCCAGACACGAACCAACTCCATTCACACCAGAAGTTCCAGCC
+
CCCCCCCCCCCC-CCCCCCCCCCCCCCCCCCCCCCCCCCCCCC
@VH01071:252:AAF5FT7M5:1:1106:8404:25365
GTGTCTTCCCTCAACTTTTCTCTGCCTAGGTTGGCATTCTGCCCACCACCTCTACTCTTGTCATTTATTGGTCCT
+
CCCC-CCCCCCCC;CCCCCCCCCCCCCCCCCCCCCCCCCCCCCCCC;CCCCCCCCCCCCCCCCCCCCCCCCCCCC
@VH01071:252:AAF5FT7M5:1:1106:11074:26066
GTGTCTTCCCTCAACTTTTCTCTGCCTAGGTTGGCATTCTGCCCACCACCTCTACTCTTGTCATTTATTGGTCCT
+
CCCC;CCCCCCCCCCCCCCCCCCCCCCCCCCCCCCCCCCCCCCCCCCCCCCCCCCCCCCCCCCCCCCCCCCCCCC
@VH01071:252:AAF5FT7M5:1:1311:17569:26198
GTACCAGAGTGCCCCGCTGATAGCAGGAGCAGAACCTGAGAGAG
+
CC;CCCCCCCCCCCCCCCCCC;CCCCCCCCCCCCCCCCCCCCCC
@VH01071:252:AAF5FT7M5:1:2611:39306:24722
GTTCTGACACTTGGCTTCTCTGAGGGCC
+
CCCCCCCCCCCCCCCCC;CCCCCCCCCC
@VH01071:252:AAF5FT7M5:1:1504:53641:31253
GCCCTTCACATATGTCAAGATGCAAAAGCCAGTGTCCTCT
+
CCCC;CCCCCCCCCCCCC--CCCCCCC;-CCCC;CC-;CC
@VH01071:252:AAF5FT7M5:1:1211:36542:22412
TCACTTTCTGGACTGCGGTGTGCTGCGCCTACCACTGTTCCATCCTCCCTGATCTCCAGGTGGGCTTCAGTGTCT
+
CCCCCCCCCC;CCCCCCCCCCC;CCCCCCCCCCCCCCCCCCC-CC;CCC;CCCCC;C;CCCC;CCCCCC;-CCCC
@VH01071:252:AAF5FT7M5:1:2211:66725:30553
GCGGTGTGCTGCGCCTACCACTGTTCCATCCTCCCTGATCTCCAGGTGGGCTTCAGTGTCTTGGTCGTCATCTG
+
--;CCCCCC;C-CCCCCCC;CC;CCC;CCCCCCCC-;;CCCCCCC;CC;;CCC;CCCCCCCCC;CCCCCCCCCC
@VH01071:252:AAF5FT7M5:1:1508:39969:38826
GTGTGCTGCGCCTACCACTGTTCCATCCTCCCTGATCTCCAGGTGGGCTTCAGTGTCTT
+
CCCCCCCCCCCCCCCCCCCCCCCCCCCCCCCC;CCCCCCCCCCCCCCCCCCCCCCCCCC
@VH01071:252:AAF5FT7M5:1:1508:41730:40018
GTGTGCTGCGCCTACCACTGTTCCATCCTCCCTGATCTCCAGGTGGGCTTCAGTGTCTT
+
CCCCCCCCCCCCCCCCCCCCCCCCCCCCCCCC-CCCCCCCCCCCCCCCCCCCCCCCCCC
@VH01071:252:AAF5FT7M5:1:1204:48812:52286
GCGCCTACCACTGTTCCATCCTCCCTGATCTCCAGGTGGGCTTCAGTGTCTTGGTCGTCATCTGTGT
+
C--CCCCCCCC-CCCCCCCCC-CCCCCCCCCCC-CCC-CCCCCC;CCCCCCCCC-CCCCC-CCCCC;
@VH01071:252:AAF5FT7M5:1:1104:24310:3253
GCCTACCACTGTTCCATCCTCCCTGATCTCCAGGTGGGCTTCAGTGTCTTGGTCGTCATCTGTGTAGAGGTACCT
+
;CCCCCCCCCCCCCCCCCCCCCCCCCCCCCCCCCCCCCCCCCCCCCCCCCCCCCCCCCCCCCCCCCCCCCCCCCC
@VH01071:252:AAF5FT7M5:1:2410:14842:22071
CCTGATCTCCAGGTGGGCTTCAGTGTCTTGGTCGTCATCTGTGTAGAGGT
+
CCCCCCCCCCCCCCCCCCCCCCCCCCCCCCCCCCCCCCCCCCCCCCCCCC
@VH01071:252:AAF5FT7M5:1:1306:10865:13249
AGTGTCTTGGTCGTCATCTGTGTAGAGGTACCTCTGCCGGACTTGACCCCCAAACTGGAGGAGGGGGCTGGAGTC
+
CCCCCCCCCCCCCCC;CCCCCCCCCCCCCCCCCCCCCCCCCCCCCCCCCCCCCCCCCCCCCCCC-CCCCCCCC;C
@VH01071:252:AAF5FT7M5:1:1610:17853:17130
GTCTTGGTCGTCATCTGTGTAGAGGTACCTCTGCCG
+
CCCCCCCCCCCCCCCCCCCCCCCCC;CCCCCCCCCC
@VH01071:252:AAF5FT7M5:1:1610:18004:7626
GTCTTGGTCGTCATCTGTGTAGAGGTACCTCTGCCG
+
---;---CCCCC;C-CCCCCC-C;CCCC-CC--C;C
@VH01071:252:AAF5FT7M5:1:1409:67956:17546
CTTGGTCGTCATCTGTGTAGAGGTACCTCTGCCGGACTT
+
CCCCCCCCCCCCCCCCCCCCCCCCCCCCCCCCCCCCCCC
@VH01071:252:AAF5FT7M5:1:1407:28286:54331
GTCGTCATCTGTGTAGAGGTACCTCTGCCGGACTTGACCCCCAA
+
CCC-C-CCCCCCCCCCCC;CCCCCCCCCCCC;CCCCCCCCCCCC
@VH01071:252:AAF5FT7M5:1:2610:36826:26331
GTCATCTGTGTAGAGGTACCTCTGCCGGACTTGACCCCCAAACTGGAGGAGGGGGCTGGAGTCAGGGATGGGGTA
+
CCCCCCCCCCCCCCCCCCCCCCCCCCCCCCCCCCCCCCCCCCCCCCCCCCCCCCCCCCCCCCCCCCCCCCCCCCC
@VH01071:252:AAF5FT7M5:1:2606:8120:22507
TCTGTGTAGAGGTACCTCTGCCGGACTTGACCCCCAAACTGGAGGAGGGGGCTGGAGTCAGGGATGGGGTATGCT
+
CCCCC;CCCCCCCCCCCCCCCCCCCCCCCCCCCCCCC;CCCCCCCCCCCCCCCCCCCCCCCCCCCCCCCCCCCCC
@VH01071:252:AAF5FT7M5:1:1210:16357:52513
GTAGAGGTACCTCTGCCGGACTTGACCCCCAAACTGGAGGAGGGGGCTGGAGTCAGGGATGGGGTATGCTTGGTA
+
CCCC;CCCCCCCCCCCCCCCCCCCCCCCCCCCCCCCCCCCCCCCCCCCCCCCCCCCCCCCCCCCCCCCCCCCCCC
@VH01071:252:AAF5FT7M5:1:1210:16868:51927
GTAGAGGTACCTCTGCCGGACTTGACCCCCAAACTGGAGGAGGGGGCTGGAGTCAGGGATGGGGTATGCTTGGTA
+
CCCCCCCCCCCCCCCCCCCCCCCCCCCCCCCCCCCCCCCCCCCCCCCCC;CCCCCCCCCCCCCCCCCCCCCCCCC
@VH01071:252:AAF5FT7M5:1:1210:17209:50866
GTAGAGGTACCTCTGCCGGACTTGACCCCCAAACTGGAGGAGGGGGCTGGAGTCAGGGATGGGGTATGCTTGGTA
+
CCCCCCCCCCCCCCCCCCCCCCCCCCCCCCCCCCCCCCCCCCCCCCCCCCCCCCCCCCCCCCCCCCCCCCCCCCC
@VH01071:252:AAF5FT7M5:1:2307:26184:39962
GTAGAGGTACCTCTGCCGGACTTGACCCCCAAACTGGAGGAGGGGGCTGGAGTCAGGGATGGGGTATGCTTGGTA
+
CCCCCCCCCCCCCCCCCCCCCCCCCCCCCCCCCCCCCCCCCCCCCCCCCCCCCCCCCCCCCCCCCCCCCCCCCCC
@VH01071:252:AAF5FT7M5:1:2508:16584:44562
GTAGAGGTACCTCTGCCGGACTTGACCCCCAAACT
+
CCCCCCCCCCCCCCCCCCCCCCCCCCCCCCCCCCC
@VH01071:252:AAF5FT7M5:1:2602:20238:23226
GAGTCAGGGATGGGGTATGCTTGGTAGACCCCCAGCAGGAAGACAGCCAGCAGCAGTCGGACCCACAGTCCCAGG
+
CCCCCCCCCCCCCCCCCCCCCCCCCCCCCCCCCCCCCCCCCCCCCCCCCCCCCCCCCCCCCCCCCCCCCCCCCCC
@VH01071:252:AAF5FT7M5:1:2203:62351:26217
GTCAGGGATGGGGTATGCTTGGTAGACCCCCAGCAGGAAGACAGCCAGCAGCAGTCGGACCCACAGTCCCAGGGT
+
CCCCCCCCCCCCCCCCCCCCCCCCCCCCCCCCCCCCCCCCCCCCCCCCCCCCCCCCCCCCCCCCCCCCCCCCCCC
@VH01071:252:AAF5FT7M5:1:1507:59416:46872
GACCCCCAGCAGGAAGACAGCCAGCAGCAGTCGGACCCACAGTCCCAGGGTCCCAACTCTAGATCTCATCCATT
+
C;C--CCCCCCCCCCC-CCCCCC;CCC-CCCCCCCCCCCCC;C-CCCCCCCC-C-;-CCCCCCC-CC-CCCCCC
@VH01071:252:AAF5FT7M5:1:1103:31316:22336
GGAGTCGGACCCACAGTCCCAGGGTCCCAACTCTAGATCTCATCCATTCCATCAGGGCTGCGCTCCGTTCGGGAG
+
C--C--CC;C;CCCCCCCCC-CCC;CC-;;CCCCC;;CCCCCCCCCCCCCCCCCCCCCCCCCCCCCCCCCCCCCC
@VH01071:252:AAF5FT7M5:1:1407:51974:32200
GCAGTCGGACCCACAGTCCCAGGGTCCCAACTCTAGATCTCATCCATTCCATCAGGGCTGCGCTCCGTTCGGGAG
+
CCCCCCCCCCCCCCCCCCCCCCCCCCCCCCCCCCCCCCCCCCCCCCCCCCCCCCCCCCCCCCCCCCCCCCCCCCC
@VH01071:252:AAF5FT7M5:1:1407:54550:29852
GCAGTCGGACCCACAGTCCCAGGGTCCCAACTCTAGATCTCATCCATTCCATCAGGGCTGCGCTCCGTTCGGGA
+
-;C-CCCCCCCCCCCCCCCCCCCCC-;-CC;C-C;;;-CCC-C--CC-C-CCCC-C;C-CC;CCC;CCCC;-CC
@VH01071:252:AAF5FT7M5:1:1305:32300:49674
GTCGGACCCACAGTCCCAGGGTCCCAACTCTAGATCTCATCCATTCCATCAGGGCTGCGCTCCGTTCGGGAGAGC
+
CCCCCCCCCCCCCCCCCCCCCCCCCC-CCCCCCCCCCCC-C;CCCC;CCCCC-CCC;CCCCCCCCCCC;CCCCCC
@VH01071:252:AAF5FT7M5:1:1305:42014:49465
GTCGGACCCACAGTCCCAGGGTCCCAACTCTAGATCTCATCCATTCCATCAGGGCTGCGCTCCGTTCGGGAGAGC
+
CCCCCCCCCCCCCCCCCCCCCCCCCCCCCCCCCCCCCCCCC-CCCCCCCCCCCCCCCCCCCCCCCCCCCCCCCCC
@VH01071:252:AAF5FT7M5:1:2508:39723:26350
ATTCCATCAGGGCTGCGCTCCGTTCGGGAGAGCCCCTGGCAAGCGAGCGGCTGAGGAGCCAAGGCAGC
+
CCCCCCCCCCCCCCCCCCCCCCCCCCCCCCCCCCCCCCCCCCCCCCCCCCCCCCCCCCCCCCCCCCCC
@VH01071:252:AAF5FT7M5:1:2504:18137:50014
GTTCGGGAGAGCCCCTGGCAAGCGAGCGGCTGAG
+
CCCCCCCCCCCCCCCCCCCCCCCCCCCCCCCCCC
@VH01071:252:AAF5FT7M5:1:1506:60912:12738
GGAGAGCCCCTGGCAAGCGAGCGGCT
+
CCCC;CCCCCCCCCCCCCCCCCCCCC
@VH01071:252:AAF5FT7M5:1:2506:60969:2344
GGAGAGCCCCTGGCAAGCGAGCGGCT
+
CCCC-CCCCCCCCCCCCCCCCCCCCC
@VH01071:252:AAF5FT7M5:1:1405:8972:22904
GAGCCCCTGGCAAGCGAGCGGCTGAGGAGCCAAGGCAGCTGGAATTGTGTTCTGACTCCGGTGCCCAGCAGGGAT
+
CCCCCCCCCCCCCCCCCCCCCCCCCCCCCCCCCCCCCCCCCCCCCCCCCCCCCCCCC;;CCCCCCCCCCCCCCCC
@VH01071:252:AAF5FT7M5:1:2401:54966:22204
GCGGCTGAGGAGCCAAGGCAGCTGGAATT
+
CCCCCCCCCCCCCCCCCCCCCCCCCCCCC
@VH01071:252:AAF5FT7M5:1:2601:36958:36497
GGCTGAGGAGCCAAGGCAGCT
+
CCCCCCCCCCCCCCCCCCCCC
@VH01071:252:AAF5FT7M5:1:2104:62900:22601
GCTGAGGAGCCAAGGCAGCT
+
CCCCCCCCCCCCCCCCCCCC
@VH01071:252:AAF5FT7M5:1:1503:73315:43767
AGCCAAGGCAGCTGGAATTGTGTT
+
CCCCCCCC;CCCCCCCCCCCCCCC
@VH01071:252:AAF5FT7M5:1:1503:21299:5203
GGAATTGTGTTCTGACTCCGGTGCCCAGC
+
CCCCCCCCCCCCCCCCCCCCCCCCCCCCC
@VH01071:252:AAF5FT7M5:1:2507:43510:8024
GTTCTGACTCCGGTGCCC
+
CCCCCCCCCCCCCCCCCC
@VH01071:252:AAF5FT7M5:1:1409:44968:24286
ACTCCGGTGCCCAGCAGGGATGGGTCAGGTTCAGACTGGGGCTCAGGCAAAGTGAATGGCTGTTTCTCCTGTGTT
+
CCCCCCCCCCCCCCCCCCCCCCCCCCCCCCCCCCCCCCCCCCCCCCCCCCCCCCCCCCCCCCCCCCCCCCCCC;C
@VH01071:252:AAF5FT7M5:1:1409:47809:25725
ACTCCGGTGCCCAGCAGGGATGGGTCAGGTTCAGACTGGGGCTCAGGCAAAGTGAATGGCTGTTTCTCCTGTGTT
+
CCCCCCCCCCCCCCCCCCCCCCCCCCCCCCCCCCCCCCCCCCCCCCC;CCCC-CCCCCCCCCCCCCCCCCCCC;C
@VH01071:252:AAF5FT7M5:1:1309:52107:11810
CCGGTGCCCAGCAGGGAT
+
CCCCCCCCCCCCCCCCCC
@VH01071:252:AAF5FT7M5:1:1611:45763:39507
CCGGTGCCCAGCAGGGAT
+
CCCCCCCCCCCCCCCCCC
@VH01071:252:AAF5FT7M5:1:1611:45877:39507
CCGGTGCCCAGCAGGGAT
+
CCCCCCCCCCCCCCCCCC
@VH01071:252:AAF5FT7M5:1:1511:8536:38258
GGTGCCCAGCAGGGATGGGTCAGGTTCAGACTGGGGCTCAGGCAAAGTGAATGGCTGTTTCTCCTGTGTTGAATC
+
CCCCCCCCCCCCCCCCCCCCCCCCCCCCCCCCCCCCCCCCCCCCC;CCCCCCCCCCCCCCCCCCCCCCCCCCCCC
@VH01071:252:AAF5FT7M5:1:1304:58810:38390
GAGTCAGGTTCAGACTGGGGCTCAGGCAAAGT
+
CCCCCCCCCCCCCCCCCCCCCCCCCCCCCCCC
@VH01071:252:AAF5FT7M5:1:1608:17019:19553
GAGTCAGGTTCAGACTGGGGCTCAGGCAAAGT
+
CCCCCCCCCCCCCCCCCCCCCCCCCCCCCCCC
@VH01071:252:AAF5FT7M5:1:2208:65873:5771
GTCAGGTTCAGACTGGGGCTCAGGCAAAGT
+
CCCCCCCCCCCCCCCCCCCCCCCCCCCCCC
@VH01071:252:AAF5FT7M5:1:2303:40102:55467
GTCAGGTTCAGACTGGGGCTCAGGCAAAGT
+
CCCCCCCCCCCCCCCCCCCCCCCCCCCCCC
@VH01071:252:AAF5FT7M5:1:1201:28400:55770
GTTCAGACTGGGGCTCAGGCAAAGTGAATGGCTGTTTCT
+
CCCCCCCCCCCCCCCCCCCCCCCCCCCCCCCCCCCCCCC
@VH01071:252:AAF5FT7M5:1:1210:41882:37254
GTTCAGACTGGGGCTCAGGCAAAGTGAATGGCTGTTTCTCCTGTGTTGAATCCCCAGCTGAGAAGACACTAAGGC
+
CCCCCCCCCCCCCCCCCCCCCCCCCCCCCCCCCCCCCCCCCCCCCCCCCCCCCCCCCCCCCCCCCCCCCCCCCCC
@VH01071:252:AAF5FT7M5:1:1511:53432:41950
GTTCAGACTGGGGCTCAGGCAAAGT
+
CCCCCCCCCCCCCCCCCCCCCCCCC
@VH01071:252:AAF5FT7M5:1:1605:12002:24835
GTTCAGACTGGGGCTCAGGCAAAGTGAAT
+
CCCCCCCCCCCCCCCCCCCCCCCCCCCCC
@VH01071:252:AAF5FT7M5:1:2206:40689:26406
GTTCAGACTGGGGCTCAGGCAAAGTGAAT
+
CCCCCCCCCCCCCCCCCCCCCC;CCCCCC
@VH01071:252:AAF5FT7M5:1:2501:67994:36440
GTTCAGACTGGGGCTCAGGCAAAGTGAAT
+
;;;CC;CCCCCCCCC-CCCCCCCCCCCCC
@VH01071:252:AAF5FT7M5:1:2609:52448:54293
GTTCAGACTGGGGCTCAGGCAAAGT
+
CCCCCCCCCCCCCCCCCCCCCCCCC
@VH01071:252:AAF5FT7M5:1:1309:29858:45452
GCTCAGGCAAAGTGAAT
+
CCCCCCCCCCCCCCCCC
@VH01071:252:AAF5FT7M5:1:2608:62654:16903
GCAAAGTGAATGGCTGTTTCTCCTGTGTTGAATCCCCAGCTGAGAAGACACTAAGGCT
+
CCCC;CCCCCCCCCCCCCCCCCCCCCCCCCCCCCCCCCCCCCCCCCCCCCCCCCCCCC
@VH01071:252:AAF5FT7M5:1:1406:29858:12208
GGGCTGTTTCTCCTGTGTTGAATCCCCAGCTGA
+
CCCCCCCCCCCCCCCCCCCCCCCCCCCCCCCCC
@VH01071:252:AAF5FT7M5:1:2406:30445:10258
GGGCTGTTTCTCCTGTGTTGAATCCCCAGCTGA
+
--CCCCCC;C;-C;CCCCCCCCCCC-C-;CCCC
@VH01071:252:AAF5FT7M5:1:2102:68221:50942
GGCTGTTTCTCCTGTGTTGAATCCCCAGCTGAGAAGACACTAAGGCT
+
CCCCCCCCCCCCCCCCCCCCCCCCCCCCCCCCCCCCCCCCCCCCCCC
@VH01071:252:AAF5FT7M5:1:1109:16622:17830
GCTGTTTCTCCTGTGTTGAATCCCCAGCT
+
CCCCCCCCCCCCCCCCCCCCCCCCCCCCC
@VH01071:252:AAF5FT7M5:1:1207:54777:26634
GCTGTTTCTCCTGTGTTGAATCCCCAGCTGAGAAGACACTAAGGCT
+
CCCCCCCCCCCCCCCCCCCCCCCCCCCCCCCCCCCCCCCCCCCCCC
@VH01071:252:AAF5FT7M5:1:1204:25294:38050
CTGTTTCTCCTGTGTTGAATCCCCAGCTGAGAAGACACTAAGGCTGT
+
CCCCCCCCCCCCCCCCCCCCCCCCCCCCCCCCCCCCCCCCCC;CCCC
@VH01071:252:AAF5FT7M5:1:1408:71137:21408
TGTTTCTCCTGTGTTGAATCCCCAGCTGAGAAGACACTAAGGCTGTCT
+
CCCCC-C-CCCCCCCCCCCCCCCCC;CCCC;CCCCCCCCCCCCCCCCC
@VH01071:252:AAF5FT7M5:1:1105:73390:35399
GTTTCTCCTGTGTTGAATCCCCAGCTGAGAAGACACTAAGGCT
+
CCCCCCCCCCCCCCCCCCCCCCCCCCCCCCCCCCCCCCCCCCC
@VH01071:252:AAF5FT7M5:1:1508:18913:5165
GTTTCTCCTGTGTTGAATCCCCAGCTGAGAAGACACTAAGGCT
+
CCCCCCCCCCCCCCCCCCCCCCCCCCCCC;CCCCCCCCCCCCC
@VH01071:252:AAF5FT7M5:1:2102:62919:23377
GTTTCTCCTGTGTTGAATCCCCAGCTGAGAAGACACTAAGGCT
+
CCCCCCCCCCCCCCCCCCCCCCCCCCCCCCCCCCCCCCCCCCC
@VH01071:252:AAF5FT7M5:1:2106:25692:20348
GTTTCTCCTGTGTTGAATCCCCAGCTGAGAAGACACTAAGGCT
+
CCCCCCCCCCCCCCCCCCCCCCCCCCCCCCCCCCCCCCCCCCC
@VH01071:252:AAF5FT7M5:1:2202:56197:12416
GTTTCTCCTGTGTTGAATCCCCAGCTGAG
+
CCCCCCCCCCCCCCCCCCCCCCCCCCCCC
@VH01071:252:AAF5FT7M5:1:2204:44930:6263
GTTTCTCCTGTGTTGAATCCCCAGCTGAGAAGACACTAAGGCT
+
CCCCCCCCCCCCCCCCCCCCCCCCCCCCC-CCCCCCCCCCCCC
@VH01071:252:AAF5FT7M5:1:2505:33020:26160
GTTTCTCCTGTGTTGAATCCCCAGCTGAGAAGACACT
+
CCCCCCCCCCCCCCCCCCCCCCCCCCCCCCCCCCCCC
@VH01071:252:AAF5FT7M5:1:2509:33096:29114
GTTTCTCCTGTGTTGAATCCCCAGCTGAGAAGACACTAAGGCT
+
CCCCCCCCCCCCCCCCCCCCCCCCCCCCC;CCCCCCCCCCCCC
@VH01071:252:AAF5FT7M5:1:2603:43548:10409
GTTTCTCCTGTGTTGAATCCCCAGCT
+
CCCCCCCCCCCCCCCCCCCCCCCCCC
@VH01071:252:AAF5FT7M5:1:2603:43586:10182
GTTTCTCCTGTGTTGAATCCCCAGCT
+
CCCCCCCCCCCCCCCCCCCCCCCCCC
@VH01071:252:AAF5FT7M5:1:2505:59946:9652
CTCCTGTGTTGAATCCCCAGCTGAGAAG
+
CCCCCCCCCCCCCCCCCCCCCCCCCCCC
@VH01071:252:AAF5FT7M5:1:2505:62976:5865
CTCCTGTGTTGAATCCCCAGCTGAGAAG
+
CCCCCC;CCCCCCCCCCCCCCCCCCCCC
@VH01071:252:AAF5FT7M5:1:2609:23931:48954
CTCCTGTGTTGAATCCCCAGCTGAGAAGACACTAAGGCT
+
CCCCCCCCCCCCCCCCCCCCCCCCC;CCCCCCCCCCCCC
@VH01071:252:AAF5FT7M5:1:2609:34213:54653
CTCCTGTGTTGAATCCCCAGCTGAGAAGACACTAAGGCT
+
CCCCCCCCCCCCCCCCCCCCCCCCCCCCCCCCCCCCCCC
@VH01071:252:AAF5FT7M5:1:2609:36012:49863
CTCCTGTGTTGAATCCCCAGCTGAGAAGACACTAAGGCT
+
CCCCCCCCCCCCCCCCCCCCCCCCCCCCCCCCCCCCCCC
@VH01071:252:AAF5FT7M5:1:2208:52580:50450
GTATTGAATCCCCAGCTGAGAAGACACTAAGGCT
+
CCCCCCCCCCCCCCCCCCCCCCCCCCCCCCCCCC
@VH01071:252:AAF5FT7M5:1:2404:40973:54710
GTGTTGAATCCCCAGCTGAGAAGACACTAAGGCT
+
C;CCCCCCCCCCCCCCCCCCCCCCCCCCCCCCCC
@VH01071:252:AAF5FT7M5:1:2410:30331:40284
GTGTTGAATCCCCAGCT
+
CCCCCCCCCCCCCCCCC
@VH01071:252:AAF5FT7M5:1:2410:46332:30155
GTGTTGAATCCCCAGCTGAGAAGACACTAAGGCT
+
CCCCCCCCCCCCCCCCCCCC;CCCCCCCCCCCCC
@VH01071:252:AAF5FT7M5:1:1507:5753:31386
GTTGAATCCCCAGCTGAGAAGACACTAAGGCT
+
-CCCCCCCCCCCCCCCCC;CCCCCCCCCCCCC
@VH01071:252:AAF5FT7M5:1:1601:43245:53195
GTTGAATCCCCAGCTGAGAAGACACTAAGGCT
+
CCCCCCCCCCCCCCCCCC;CCCCCCCCCCCCC
@VH01071:252:AAF5FT7M5:1:1610:44627:37122
GTTGAATCCCCAGCTGAGAAGACACTAAGGCT
+
CCCCCCCCCCCCCCCCCCCCCCCCCCCCCCCC
@VH01071:252:AAF5FT7M5:1:2301:40007:44543
GTTGAATCCCCAGCTGAGAAGACACTAAGGCT
+
CC;CCCCCCCCCCCCCCCCCCCC;CCC;CCCC
@VH01071:252:AAF5FT7M5:1:2409:13876:6907
GTTGAATCCCCAGCTGAGAAGACACT
+
CCCCCCCCCCCCCCCCCC;CCCCCCC
@VH01071:252:AAF5FT7M5:1:2502:38776:4578
GTTGAATCCCCAGCTGAGAAGACACTAAGGCTGT
+
CCCCCCC;CCCCCCCCCC-CCCCCCCCCCCCCCC
@VH01071:252:AAF5FT7M5:1:2601:37072:46872
GTTGAATCCCCAGCTGAGAAGACACTAAGGCT
+
CCCCCCCCCCCCCCCCCCCCCCCCCCCCCCCC
@VH01071:252:AAF5FT7M5:1:1105:26487:26861
GAATCCCCAGCTGAGAAGACACTAAGGCT
+
C;CCCCCCCCCCCCC;CC;CCCCCCCCCC
@VH01071:252:AAF5FT7M5:1:1105:36864:27467
GAATCCCCAGCTGAGAAGACACTAAGGCT
+
CCCCCCCCCCCCCCC;CCCCCCCCCCCCC
@VH01071:252:AAF5FT7M5:1:2302:62332:50999
GAATCCCCAGCTGAGAAGACACTAAGGCTGTC
+
CCCCCCC;CCCCCCC-;CCC;CCCCCCCCCCC

## Sheet: Fgf21_water_set3
@VH01071:252:AAF5FT7M5:1:1309:58621:30969
TTTCTTTCAGACTCTTTATTATTCCAAGTAAGAA
+
CCCCCCCCCCCCCCCCCCCCCCCCCC;CCCCCCC
@VH01071:252:AAF5FT7M5:1:2610:19197:3897
TTCTTTCAGACTCTTTATTATTCCAAGT
+
CCCCCCCCCCCCCCCCCCCCCCCCCCCC
@VH01071:252:AAF5FT7M5:1:1309:49891:10769
GACTCTTTATTATTCCAAGT
+
CCCCCCCCCCCCCCCCC;CC
@VH01071:252:AAF5FT7M5:1:1309:53451:12662
GACTCTTTATTATTCCAAGT
+
CCCCCCCCCCCCCCCCC-CC
@VH01071:252:AAF5FT7M5:1:2408:13668:45584
TACCCGTAATAAATAAGTGGAAACCCAAAAAGAAAC
+
CCCCCCCCCCCCCCCCCCCCCCCCCCCCCCCCCCCC
@VH01071:252:AAF5FT7M5:1:2408:13706:45698
TACCCGTAATAAATAAGTGGAAACCCAAAAAGAAAC
+
CC;CCCCCCC;CCCCCCCCCCCCCCCCCCCCCCCCC
@VH01071:252:AAF5FT7M5:1:2201:35046:34774
GTCAGGACGCATAGCTGNGGCTTCGGCCCTGTAAAGGCTCTACCATGCTCAGG
+
CCCCCCCCCCCCCCCCC#CCCCCCCCCCCCCCCCCCCCCCCCCCCCCCCCCCC
@VH01071:252:AAF5FT7M5:1:2201:36731:36119
GTCAGGACGCATAGCTGNGGCTTCGGCCCTGTAAAGGCTCTACCATGCTCAGG
+
CCCCCCCCCCCCCCCCC#CCCCCCCCCCCCCCCCCCCCCCCCCCCCC;CCCCC
@VH01071:252:AAF5FT7M5:1:2104:28665:53498
GCATAGCTGGGGCTTCGGCCCTGTAAAGGCTCTACCATGCTCAGGGGGTCAGAGGAGCCCACATCTGGGGGCTCT
+
;CCCCCCCCCCCCCCCCCCCCCCCCCCCCCCCCCCCCCCCCC;;CCCCCCCCCCCCCCCCCCCCCCCC;CCCCCC
@VH01071:252:AAF5FT7M5:1:2104:29252:54388
GCATAGCTGGGGCTTCGGCCCTGTAAAGGCTCTACCATGCTCAGGGGGTCAGAGGAGCCCACATCTGGGGGCTCT
+
CCCCCCCCCCCCCCCCCCCCCCCCCCCCCCCCCCCCCCCC;CCCC-CCCCCCCCCCCCCCCCCCCCC-CCCCCCC
@VH01071:252:AAF5FT7M5:1:1205:53622:20708
CTTCGGCCCTGTAAAGGCTCTACCATGCTCAGGGGGTCAGAGGAGCCCACATCTGGGGGCTCTGGGGGCAGGAAT
+
CCCCCCCCCCCCCCCCCCCCCCCCCCCCCCCCCCCCCCCC;CCCCCCCCCCCCCCCCCCCCCCCCCCCCCCCCCC
@VH01071:252:AAF5FT7M5:1:1511:33796:31670
CTTCGGCCCTGTAAAGGCTCTACCAT
+
CCCCCCCCCCCCCCCCCCCCCCCCCC
@VH01071:252:AAF5FT7M5:1:2205:51368:16145
CTTCGGCCCTGTAAAGGCTCTACCATGCTCAGGGGGTCAGAGGAGCCCACATCTGGGGGCTCTGGGGGCAGGAAT
+
CCCCCCCCCCCCCCCCCCCCCCCCCCCCCCCCCCCCCCCCCCCCCCCCCCCCCCCCCCCCCCCCCCCCCCCCCCC
@VH01071:252:AAF5FT7M5:1:2511:31524:30344
CTTCGGCCCTGTAAAGGCTCTACCAT
+
CCCCCCCCCCCCCCCCCCCCCCCCCC
@VH01071:252:AAF5FT7M5:1:2511:61897:22317
GCAGGAATCCTGCTTGGTCTTGGGGCTCGT
+
CCCCCCCCCCCCCCCCCCCCCCCCCCCCCC
@VH01071:252:AAF5FT7M5:1:1108:27301:28546
GGCCTGGCATGGGCAGGAAGCGC
+
CCCCCCCCCCCCCCCCCCCCCCC
@VH01071:252:AAF5FT7M5:1:1409:57503:32048
GTCCTTCTGAGGCAGACGCAGGGGCAGGCCATG
+
CCCCCCCCCCCCCCCCCCCCCCCCCCCCCCCCC
@VH01071:252:AAF5FT7M5:1:1409:70948:37084
GTCCTTCTGAGGCAGACGCAGGGGCAGGCCATG
+
CCCCC;-CCC;CCCC;CCCCCCCCCCCCCCCCC
@VH01071:252:AAF5FT7M5:1:2201:32698:7778
GTCCTTCTGAGGCAGACNCAGGGGCAGGCCATG
+
CCCCCCCCCCCCCCCCC#CCCCCCCCCCCC;;C
@VH01071:252:AAF5FT7M5:1:1311:39875:21541
CTTCAGACTGGTACACATTGTAACCGTCCTCCAGCAGCAGTTCTCT
+
CCCCCCCC;CCC;C;CCCCCC-CCC;CCCC;CCCCCCCCCCC;CCC
@VH01071:252:AAF5FT7M5:1:2103:49570:9349
TCAGACTGGTACACATT
+
CCCCCCCCCCCCCCCCC
@VH01071:252:AAF5FT7M5:1:1301:46218:37652
GTAACCGTCCTCCAGCAGC
+
CCCCCCCCCCCCCCCCCCC
@VH01071:252:AAF5FT7M5:1:1301:48282:36914
GTAACCGTCCTCCAGCAGC
+
#NAME?
@VH01071:252:AAF5FT7M5:1:1209:71951:17906
GTCCTCCAGCAGCAGTTCTCTGAAGCTGCAGGCCTCAGGATCAAAGT
+
CCCCCCCCCCCCCCCCCCCCCCCCCCCCCCCCCCCC;CCCCCCCCCC
@VH01071:252:AAF5FT7M5:1:1605:14255:20462
GTCCTCCAGCAGCAGTTCTCTGAAGCTGCAGGCCTCAGGATCAAAGTGAGGCTGTGGGACAGAGAAAACAGTCAG
+
CCCCCCCCCCCCCCCCCCCCCCCCCCCCCCCCCCCCCCCCCCCCCCCCCCCCCCCCCCCCCCCC;CCCCCCCCCC
@VH01071:252:AAF5FT7M5:1:2507:36807:6471
GTCCTCCAGCAGCAGTTCTCTGAAGCTGCAGGCCTCAGGATCAAAGTGAGGCTGTGGGACAGAGAAAACAGTCAG
+
CCCCCCCCCCCCCCCCCCCCCCCCCCCCCCCCCCCCCCCCCCCCCCCCCCCCCCCCCCCCCCCC;CCCCCCCCCC
@VH01071:252:AAF5FT7M5:1:1201:8536:35910
GCAGTTCTCTGAAGCTGCAGGCCTCAGGATCAAAGTGAGGCTGTGGGACAGAGAAAACAGTCAGAGACACTGG
+
CCCCCCCCCCCCCCCCCCCCCCCCCCCCCCCCCCCCCCCCCCCCCCCCCCCCCCCC;CCCCCCCCCCCCC;CC
@VH01071:252:AAF5FT7M5:1:2106:40613:34471
GCAGTTCTCTGAAGCTGCAGGCCTCAGGATCAAAGTGAGGCTGTGGGACAGAGAAAACAGTCAGAGACACACAGT
+
CCCCCCCCCCCCCCCCCCCCCCCCCCCCCCCCCCCCCCCCCCCCCCCCCCCCCCCCCCCCCCCCCC;C;CCCCCC
@VH01071:252:AAF5FT7M5:1:1407:62427:34585
AGGCCTCAGGATCAAAGTGAGGCTGTGGGA
+
CCCCCCCCCCCCCCCCCCCCCCCCCCCCCC
@VH01071:252:AAF5FT7M5:1:2407:60590:31726
AGGCCTCAGGATCAAAGTGAGGCTGTGGGA
+
CCCCCCCCCCCCCCCCCCCCCCCCCCCCCC
@VH01071:252:AAF5FT7M5:1:1403:63998:42934
GGCCTCAGGATCAAAGTGAGGCTGTGGGACAGAGAAAACAGTCAGAGACACACAGTACTTTCT
+
CCCCCCCCCCCCCCCCCCCCCCCCCCCCCCCCCCCCCCCCCCCCCCCCCCCCCCCCCCCCCCC
@VH01071:252:AAF5FT7M5:1:1403:66422:43426
GGCCTCAGGATCAAAGTGAGGCTGTGGGACAGAGAAAACAGTCAGAGACACACAGTACTTTCT
+
CCCCCCCCCCCCC;CCCCCCCCCCCCCCCCCCCCCCCCCCCCCCCCCCCCCCCCCCCCCCCCC
@VH01071:252:AAF5FT7M5:1:2403:37280:35342
CTGTCCCACAGCCTCACTTT
+
CCCCCCCCC;C-CCCCCCCC
@VH01071:252:AAF5FT7M5:1:1302:23230:18909
GTGGGACAGAGAAAACAGTCAGAGACACACAGTA
+
CCCCCCCCCCC;CCCCCCCCCCCC;CCCCCCCCC
@VH01071:252:AAF5FT7M5:1:1508:66971:28906
GTGGGACAGAGAAAACAGTCAGAGACACACAGTACTTTCT
+
CCCCCCCCCCC;CCCCCCCCCCCCCCCCCCCCCCCCCCCC
@VH01071:252:AAF5FT7M5:1:2604:68865:40908
GTACTGTGTGTCTCTGAC
+
CCCCCCCCCCCCCCCCCC
@VH01071:252:AAF5FT7M5:1:1102:66006:14839
ACACAGTACTTTCTGTCTGCCAATCCCTGACTGAACAGTCTAGCCCCAAACTCCTCCTTCAGGTTCAGGTCCAGT
+
CCCCCCCCCCCCCCCCCCCCCCCCCCCCCCCCCCCCCCCCCCCCCCCCC;CCCCCCCCCCCCCCCC;CCCCCCCC
@VH01071:252:AAF5FT7M5:1:1502:69452:46493
AGTCTAGCCCCAAACTCCTCCTTCAGGTTCAGGTCCAGTCTCAGCCTCCTCTCTCAGACCCAGAGTCAAGCCCT
+
;CCCCCCCC;CCC-CCCCCCCCCCCCCCCCCCCCCCCCCCCCCCCCCCCCCCCCCCCCCCCCCCCCCCCCCCCC
@VH01071:252:AAF5FT7M5:1:2103:20276:37803
GCTTGACTCTGGGTCTGAGAGAGGAGGCTGAGACT
+
CCCCCCCCCCCCCCCCCCCCCCCCCCCCCCCC;CC
@VH01071:252:AAF5FT7M5:1:1609:72690:10580
CTCCTCTCTCAGACCCAGAGTCAAGCCCTAGCCTCCTCCCTCAGGCCTGGAGTCCAGACACGAACCAACTCCATT
+
;CC-CCCCCCCCCCCCCCCCCCCCCCCCCCCCCCCCCCCCCCC-CCCC;CCC-C-CCCCCCCCCCCC-CCCCC;C
@VH01071:252:AAF5FT7M5:1:1309:39856:1265
GGTTCGTGTCTGGACTCCAGGCCTGAGGGAGGAGGCTAGGGCTT
+
CCCCCCCCCCCCCCCCCCCCCCCCCCCCCCCCCCCCCCCCCCCC
@VH01071:252:AAF5FT7M5:1:1110:30710:23661
CTCCTCCCTCAGGCCTGGAGTCCAGACACGAACCAACTCCATTCACACCAGAAGTTCCAGCCCCAGCTATCTCTA
+
;C-CCCCCCCCC;CCCCCCCCCCCCCCCCCC;CCCCCCCCCCCCCCCCCCCCCCCCCCCCCCCCCCCCCCCCCCC
@VH01071:252:AAF5FT7M5:1:1106:62389:17584
GTCCAGACACGAACCAACTCCATTC
+
CCCCCCCCCCCC-CCCCCCCCCCCC
@VH01071:252:AAF5FT7M5:1:2103:41901:40454
GTCCAGACACGAACCAACTCCATTCACACCAGAAGTTCCAGCCCCAGCTATCTCTATCTGCAGACA
+
CCCCCCCCCCCC;CCCCCCC-CCCCCCCCCCCCCCCCCCCCCCC-CCCCCCCCC;CCCCCCCCCCC
@VH01071:252:AAF5FT7M5:1:1308:52751:42783
GCCCCAGCTATCTCTATCTGCAGACAGCAGGTTCAGGCCCAGTGTCTTCCCTCAACTTTTCTCTGCCTAGGT
+
CCCCCCCCCCCCCCCCCCCCCCCCCCCCCCCCCCCCCCC;CCCCC;CCCCCCCCCCCCCCCCCCCCCCCCCC
@VH01071:252:AAF5FT7M5:1:2302:52050:17849
GTGTCTTCCCTCAACTTTTCTCTGCCTAGGTTGGCATTCTGCCCACCACCTCTACTCTTGTCATTTATTGGTCCT
+
CCCCCCCCCCCCCCCCCCCCCCCCCCCCCCCCCCCCCCCCCCCCCCCCCCCCCCCCCCCCCCCCCCCC;CCCCCC
@VH01071:252:AAF5FT7M5:1:1102:9559:29625
GTCTTCCCTCAACTTTTCTCTGCCTAGGTTGGCATTCTGCCCACCACCTCT
+
CCCCCCCCCCC;CCCCCCCCCCCCCCCCCCCCCCCCCCCCCCCCCCCCCCC
@VH01071:252:AAF5FT7M5:1:1406:18250:19989
GTCTTCCCTCAACTTTTCTCTGCCTAGGTTGGCATTCTGCCCACCACCTCTACTCTTGTCATTT
+
CCCCCCCCCCCCCCCCCCCCCCCCCCCCCCCCCCCCCCCCCCC;CCCCCCCCCCCCCCCCCC;C
@VH01071:252:AAF5FT7M5:1:1406:19140:19743
GTCTTCCCTCAACTTTTCTCTGCCTAGGTTGGCATTCTGCCCACCACCTCTACTCTTGTCATTT
+
CCCCCCCCCCCCCCCCCCCCCCCCCCCCCCCCCCCCCCCCCCCCCCCCCCCCCCCCCCCCCCCC
@VH01071:252:AAF5FT7M5:1:2110:73087:26388
GTAGAGGTGGTGGGCAGAATGCCAACCTAGGCAGAGAAAA
+
CCCCCCCCCCCCCCCCCCCCCCCCC;CCCCCCCCCCCCCC
@VH01071:252:AAF5FT7M5:1:2109:56860:13684
TGCCTAGGTTGGCATTCTGCCCACCACCTCTACTCTTGTCATTTATTGGTCCTGGGTACCAGAGTGCCCCGCTGA
+
CCCCCCCCCCCCCCCCCCCCCCCCCCCCCCCCCCCCCCCCCCCCCCCCCCCCCCCCCCCCCCCCCCCCCCCCCCC
@VH01071:252:AAF5FT7M5:1:1509:20125:10201
GCCTAGGTTGGCATTCTGCCCACCACCTCTACTCTTGTCATTTATTGGTCCTGGGTACCAGAGTGCCCCGCTGAT
+
CCCCCCCCCCCCCCCCCCCCCCCCCCCCCCCCCCCCCCCCCCCCCCCCCCCCCCCCCCCCCCC-CCCCCCCCCCC
@VH01071:252:AAF5FT7M5:1:1609:71175:26596
GCCTAGGTTGGCATTCTG
+
C--CC;CCC-CCCCCCCC
@VH01071:252:AAF5FT7M5:1:2507:67672:35513
GCCTAGGTTGGCATTCTG
+
CCCCCCCCCCCCCCCCCC
@VH01071:252:AAF5FT7M5:1:1307:51652:7759
ATTCTGCCCACCACCTCTACTCTTGTCATTTATTGGTCCTGGGTACCAGAGTGCCCCGCTGATAGCAGGAGCAGA
+
CCCCCCCCCCCCCCCCCCCCCCCCCCCCCCCCCCCCCCCCCCCCCCCCCCCCCCCCCCCCCCCCCCCCC-CCCCC
@VH01071:252:AAF5FT7M5:1:1307:52561:8175
ATTCTGCCCACCACCTCTACTCTTGTCATTTATTGGTCCTGGGTACCAGAGTGCCCCGCTGATAGCAGGAGCAGA
+
CCCCCCCCCCCCCCCCCCCCCCCCCCCCCCCCCCCCCCCCCCCCCCCCC;CCCCCCCCCCCCCCCCCCCCCCCCC
@VH01071:252:AAF5FT7M5:1:1307:58147:10239
ATTCTGCCCACCACCTCTACTCTTGTCATTTATTGGTCCTGGGTACCAGAGTGCCCCGCTGATAGCAGGAGCAGA
+
CCCCCCCCCCCCCCCCCCCCCCCCCCCCCCCCCCCCCCCCCCCCCCCCCCCCCCCCCCCCCCC;CCCCCCCCCC;
@VH01071:252:AAF5FT7M5:1:2401:40102:21125
CTTGTCATTTATTGGTCCTGGGTACCAGAGTGCCCCGCTGATAGCAGGAGCAGAA
+
CCCCC;CCCCCC;CCCCCCCCCCCCCCCCCCCCCCCCCCCCCCCCCCCCCCCCCC
@VH01071:252:AAF5FT7M5:1:2210:60798:40757
GTCATTTATTGGTCCTGGGTACCAGAGTGCCCCGCT
+
CCCCCCCCCCCCCCCCCCCCCCCCCCCCCCCCCCCC
@VH01071:252:AAF5FT7M5:1:1211:33418:1341
GTCCTGGGTACCAGAGTGCCCCGCTGATAGCAGGAGCAGAACCTGAGAGAGGTTAGGTCAGGTACAGGGTTACAG
+
CCCCCCCCCCCCCCCCCCCCCCCCCCCCCCCCCCCCCCCCCCCCCCCCCCCCCCCCCCCCCCCCCCCCCCCCCCC
@VH01071:252:AAF5FT7M5:1:1203:69849:47421
GCAGGAGCAGAACCTGAGAGAGGTTAGGTCAGGTACAGGGTTACAGTTCTGACACTTGGCTTCTCTGAGGGCCAG
+
CCCCCCCCCCCCCCCCCCCCCCCCCCCCCCCCCCCCCCCCCCCCCCCCCCCCCCCCCCCCCCCCCCCCCCCCCCC
@VH01071:252:AAF5FT7M5:1:1203:70115:47837
GCAGGAGCAGAACCTGAGAGAGGTTAGGTCAGGTACAGGGTTACAGTTCTGACACTTGGCTTCTCTGAGGGCCAG
+
CCCCCC;CCCCCCCC;CCCCCCCCCCCCCCCCCCCCCCCCCCCCCCCCCC;CCCCCCCCCC;C;CCCCCCC;CCC
@VH01071:252:AAF5FT7M5:1:1605:59738:34585
GTTCTGACACTTGGCTTCTCTGAGGGCCAGTCTGCCCTTCACAT
+
CCCCCCCCCCCCCCCCCCCCCCCCCCCCCCCCCCCCCCCCCCCC
@VH01071:252:AAF5FT7M5:1:1604:21431:37747
GCCCTTCACATATGTCAAGATGCAAAAGCCAGTGTCCTCTTGC
+
CCCCCCCCCCCCCCCCCCCCCCCCCCCCCCCCCCCCCCCCCCC
@VH01071:252:AAF5FT7M5:1:1407:21583:28811
AGACAGTGGGCCCACAGCCAAGGGGGAGTGCATGAAACCTACGCTCTGTGAGGTGGGGCCTCT
+
CC;CCCCCCCCCCCCCCCCCCCCCCCCCCCCCCCCCCCCCCCCCCCCCCCCCCCCCCCCCCCC
@VH01071:252:AAF5FT7M5:1:1105:20201:48216
ACAGTGGGCCCACAGCC
+
;CCCCCCCCCCCCCCCC
@VH01071:252:AAF5FT7M5:1:1103:40897:3215
GCTCTGTGAGGTGGGGCCTCTGAGAGAGGACCACAGAAAGAGACTCACCGATCCATAGAGAGCTCCATCTGGC
+
CCCCCCCCCCCCCCCCCCCCCCCCCCCCCCCCCCCCCCCCCCCCCCCCCCCCCCCCCCCCCCCCCCCCCCCCC
@VH01071:252:AAF5FT7M5:1:2606:10846:20045
GCCTCTGAGAGAGGACCACAGAAAGAGACTCACCGATCCATAGAGAGCTCCATCTGGCTGTTGGCAAAGAAACCT
+
CCCC;CCCCCCCCCCCCCCCCCCCCCCCCCCCCCCCCCCCCCCCCCCCCC;CCCCCCCCCCCCCCCCCCCCC;CC
@VH01071:252:AAF5FT7M5:1:1104:15296:23245
GGACCACAGAAAGAGACTCACCGATCC
+
#NAME?
@VH01071:252:AAF5FT7M5:1:2104:18307:25801
GGACCACAGAAAGAGACTCACCGATCC
+
CCCCCCCCCCCCCCC-CCCCCCCCCCC
@VH01071:252:AAF5FT7M5:1:1403:30937:22298
CTCACCGATCCATAGAGAGCTCCATCTGGCTGTTGGCAAAGA
+
CCCCCCCCCCCCC;CCC;CCCCCCCCCCCCCCCCCCCCCCCC
@VH01071:252:AAF5FT7M5:1:1601:24613:49977
GATCCATAGAGAGCTCCATCTGGCTGTTGGCAAAGAAACCTAGAGGCTTTGACACCCAGGATTT
+
CCCCCCCCCCCCCCCCCCCCCCCCCCCCCCCCCCCCCCCCCCCCCCCCCCCCCCCCCCCCCCCC
@VH01071:252:AAF5FT7M5:1:1110:46578:7531
GCCTTGAAGCCAGGGGTCATTCAAATCCTGGGTGTCAAAGCCTCTAGGTTTCTTTGCCAACAGCCAGAA
+
#NAME?
@VH01071:252:AAF5FT7M5:1:1110:60382:4900
GCCTTGAAGCCAGGGGTCATTCAAATCCTGGGTGTCAAAGCCTCTAGGTTTCTTTGCCAACAGCCAGAA
+
CCCCCCCCCCCCCCCCCCCCCCCCCCCCCCCCCCCCC;CCCCCCCCCCCCCCCCCCCCCCCCCCCCC;C
@VH01071:252:AAF5FT7M5:1:1405:58715:18985
GGCTGTTGGCAAAGAAACCTAGAGGCTT
+
CCCCCCCCCCCCCC;CCCCCCC-CCCCC
@VH01071:252:AAF5FT7M5:1:2401:59814:28792
GGCTGTTGGCAAAGAAACCTAGAGGCTTTTACACCCAGGATTTGAATGACCCCTGGCTTCAAGGCTTTGAGCTCC
+
CCCCCCCCCCCC;CCCCCCCCCCCCCCCCCCCCCCCCCCCCCCCCCCCCCCCCCCCCCCCCCCCCCCCCCCC;CC
@VH01071:252:AAF5FT7M5:1:2401:31448:46966
TTTGTTTTGCCTCACAGGTCTCCTGGAGCTCAAAGCCTTGAAGCCAGGGGTCATTCAAATCCTGGGTGTC
+
CCCCCCCCCCCCCCCCCCCCCCCCCCCCCCCCCCCCCCCCCCCCCCCCCCCCCCCCCCCCCCCCCCCCCC
@VH01071:252:AAF5FT7M5:1:2603:13687:14214
GACTCTCAGGGTCTGTCCACAGTGGTGAGAACCCAGGAGCCTCCTCCTCTCAACCTCCATGAGGCCCCGTCCCCA
+
C;CCCCCCCCCCCCCCCCCCCCCCCCCCCCCCCCCCCCCCCCC;CCCCCCCCCCCCCCCCCCCCCCCCCCCCCCC
@VH01071:252:AAF5FT7M5:1:2504:15542:6377
GTCCACAGTGGTGAGAACCCAGG
+
CCCCCCCCCCCCCCCCCCCCCCC
@VH01071:252:AAF5FT7M5:1:1607:75208:26918
GGTGAGAACCCAGGAGCCTCCTCCTCTCAACCTCCATG
+
CCCC;CCCCCCCCC;C--;CCCCCCCCCCCCCCCCCCC
@VH01071:252:AAF5FT7M5:1:2204:71724:21276
GGCCCCGTCCCCACACTCACTTTCTGGACTGCGGTGTGCTGCGCCTACCACTGTTCCATCCTCCCTGATCTCCAG
+
CCCCCCCCCCCCCCCCCCCCCCCCCCCCCCCCCCCCCCCCCCCCCCCCCCCCCCCCCCC;CCCCCCCCCCCCCCC
@VH01071:252:AAF5FT7M5:1:1602:33247:32029
CCCCACACTCACTTTCTGGACTGC
+
CCCCCCCCCCCCCCCCCCCCCCCC
@VH01071:252:AAF5FT7M5:1:2310:67937:54028
GTGTGCTGCGCCTACCACTGTTCCATCCTCCCTGATCTCCAGGTGGGCTTCAGTGTCTTGGTCGTCATCTGTGTA
+
CCCCCCC-CCCCCCCCCCC;;CC-CCCCCCCCCCCCCC;CCC;CCCCCCCCCCCCC-CCCCC-C-CCCCCCCC;C
@VH01071:252:AAF5FT7M5:1:2303:58810:4313
GTGCTGCGCCTACCACTGTTCCATCCTCCCTGATCTCCAGGTGGGCTTCAGTGTCTTGGTCGTCATCTGTGTAGA
+
CCCCCCCCCCCCCCCCCCCCCCCCCCCCCCCCCCCCCCCCCCCCCCCCCCCCCCCCCCCC;CCCCCCCCCCCCCC
@VH01071:252:AAF5FT7M5:1:1307:18761:50715
ACTGCGCCTACCACTGTTCCATCCTCCCTGATCTCCAGGTGGGCTTCAGTGTCTTGGTCGTCATCTGTGTAGAGG
+
CCCCCCCCCCCCCCCCCCCCCCCCCCCCCCCCCCCCCCCCCCCCCCCCCCCCCCCCCCCCCCCCCCCCCCCCCCC
@VH01071:252:AAF5FT7M5:1:1401:22416:15559
GCGCCTACCACTGTTCCATCCTCCCTGATCTCCAGGTGGGCTTCAGTGTCTTGGTCGTCATCTGTGTAGAGGTAC
+
CCCCCCCCCCCCCCCCCCCCCCCCCCCCCCCCCCCCCCCCCCCCCCCCCCCCCCCCCCCCCCCCCCCCCCCCCCC
@VH01071:252:AAF5FT7M5:1:1504:32149:37974
GCGCCTACCACTGTTCCAT
+
CCCCC-CCCCCCCCCCCCC
@VH01071:252:AAF5FT7M5:1:1509:16035:12662
GCGCCTACCACTGTTCCATCCTCCCTGATCTCCAGGTGGGCTTCAGTGTCTTGGTCGTCATCTGTGTAGAGGTAC
+
CCCCCCCCCCCCCCCCCCCCCCCCCCCCCCCCC;CCCCCCCCCCCCCCCCCCCCCCCCCCCCCCCCCCC-CCCCC
@VH01071:252:AAF5FT7M5:1:1509:17739:11185
GCGCCTACCACTGTTCCATCCTCCCTGATCTCCAGGTGGGCTTCAGTGTCTTGGTCGTCATCTGTGTAGAGGTAC
+
CCCCCCCCCCCCCCCCCCCCCCCCCCCCCCCCCCCCCCCCCCCCCCCCCCCCCCCCCCCCCCCCCCCCC-CCCCC
@VH01071:252:AAF5FT7M5:1:1601:59586:53971
GCGCCTACCACTGTTCCATCCTCCCTGATCTCCAGGTGGGCTTCAGTGTCTTGGTCGTCATCTGTGTAGAGGTAC
+
-CCC;CCCCC;CCCC-CCCC;;CCCCCC;CCCC;CCC;CCCCCCCCCCCCCCCCC;CCCCCCCCCCCCCCCCCC;
@VH01071:252:AAF5FT7M5:1:2107:52845:32805
GCGCCTACCACTGTTCCATCCTCCCTGATCTCCAGGTGGGCTTCAGTGTCTTGGTCGTCATCTGTGTAGAGGTAC
+
CCCCCCCCCCCCCCCCCCCCCCCCCCCCCCCCCCCCCCCCCCCCCCCCCCCCCCCCCCCCCCCCCCCCC;CCCCC
@VH01071:252:AAF5FT7M5:1:2502:32641:21314
GCGCCTACCACTGTTCCATCCTCCCTGATCTCCAGGTGGGCTTCAGTGTCTTGGTCGTCATCTGTGTAGAGGTAC
+
CCCCCCCCCCCCCCCCCCCCCCCCCCCCCCCCCCCCCCCCCCCCCCCCCCCCCCCCCCCCCCCCCCCCC-CC-CC
@VH01071:252:AAF5FT7M5:1:2308:17076:40435
GCCTACCACTGTTCCATCCTCCCTGATCTCCAGGTGGGCTTCAGTGTCTTGGTCGTCATCTGTGTAGAGGTACCT
+
-;CCCCCCCCCCC-CC;CCCCCCCCCC;C;CCCCCCC;CCCCCCCCCCCCCCCCC;CCCCCCCCCCC;CCCCC-C
@VH01071:252:AAF5FT7M5:1:2404:54341:37633
GCCTACCACTGTTCCATCCTCCCTGATCTCCAGGTGGGCTTCAGTGTCTTGGTCGTCATCTGTGTAGAGGTACCT
+
CCCCCCCCCCCCCCCCCCCCCCCCCCCCCCCCCCCCCCCCCCCCCCCCCCCCCCCCCCCCCCCCCCC;CCCCCCC
@VH01071:252:AAF5FT7M5:1:1305:9597:13192
CCTACCACTGTTCCATCCTCCCTGATCTCCAGGTGGGCTTCAGTGTCTTGGTCGTCATCTGTGTAGAGGTACCTC
+
-CCCCCCCCCCCCCCCCCCCCCCCCC;CCCCCCCCCCCCCCC;CCCCCCCCCCCCCCCCC-CC-CCCCCCCCCCC
@VH01071:252:AAF5FT7M5:1:1308:72160:36781
CTACCACTGTTCCATCCTCCCTGATCTCCAGGTGGGCTTCAGTGTCTTGGTCGTCATCTGTGTAGAGGTACCTCT
+
;CCCCCCCCCCC;CCCCCCCCCCCCCCCCCCCCCCCCCCCCCCCCC;CCCCCCCCCCCCCCCCCCCCCCCCCCCC
@VH01071:252:AAF5FT7M5:1:1105:55421:27694
ACCACTGTTCCATCCTCCCTGATCTCCAGGTGGGCTTCAGTGTCTTGGTCGTCATCTGTGTAGAGGT
+
CCCCCCCCCCCCCCCCCCCCCCCCCCCCCCCCCCCCCCCCCCCCCCCCCCCCCCCCCCCCCCCCCCC
@VH01071:252:AAF5FT7M5:1:1107:40499:33071
CCACTGTTCCATCCTCCCTGATCTCCAGGTGGGCTTCAGTGTCTTGGTCGTCATCTGTGTAGAGGTACCTCTGCC
+
CCCCCCCCCCCCCCCCCCCCCCCCCCCCCCCCCCCCCCCCCCCCCCCCCCCCCCCCCCCCCCCCCCCCCCCCCCC
@VH01071:252:AAF5FT7M5:1:2401:45896:3934
CCACTGTTCCATCCTCCCTGATCTCCAGGTGGGCTTCAGTGTCTTGGTCGTCATCTGTGT
+
-CCCCCC;CCCCCCCCCCCC;CCCCCC;CC;CCCCCCCC-CCCCC;CCCCCCCCCCCCCC
@VH01071:252:AAF5FT7M5:1:1205:50213:20329
ACTGTTCCATCCTCCCTGATCTCCAGGTGGGCTTCAGTGTCTTGGTCGTCATCTGTGTAGAGGTACCTCTGCCGG
+
CCCCCCCCCCCCCCCCCCCCCCCCCCCCCCCCCCCCCCCCCCCCCCCCCCCCCCCCC-CCCCC;CCCCCCCCCCC
@VH01071:252:AAF5FT7M5:1:1404:36940:29852
GTTCCATCCTCCCTGATCTCCAGGTGGGCTTCAGTGTCTTGGTCGTCATCTGTGTA
+
CCCCCCCCCCCCCCCCCCCCCCCCCCCCCCCCCCCCCCCCCCCCCCCCCCCCCCCC
@VH01071:252:AAF5FT7M5:1:2401:61385:8364
GTTCCATCCTCCCTGATCTCCAGGT
+
CCCCCCCCCCCCCCCCCCCCCCCC;
@VH01071:252:AAF5FT7M5:1:2411:39212:21749
GTGGGCTTCAGTGTCTTGGTCGTCATCTGTGTAGAGGTACCTCTGCCGGACTT
+
CCCCCCCCCCCCCCCCCCCCCCCCCCCCCCCCCCCCCCCCCCCCCCCCCCCCC
@VH01071:252:AAF5FT7M5:1:1202:13857:34453
TTCAGTGTCTTGGTCGTCATCTGTGTAGAGGTACCTCTGCCGGACTTGACCCCCAAACTGGAGGAGGGGG
+
-CCCCCCC;;CCCC;CCCCCCC;CCC;C;;CCCCCCCCCCCC;CCCCCCCCCCCCC-C--CCCCCC;CCC
@VH01071:252:AAF5FT7M5:1:1510:25768:25990
TTCAGTGTCTTGGTCGTCATCTGTGTAGAGGTACCTCTGCCGGACTTGACCCCCAAACTGGAGGAGGGGGC
+
CCCCCCCCCCCCCCCCCCCCCCCCCCCCCCCCCCCCCCCCCCCCCCCCCCCCCCCC;C;CCCCCCCCCCCC
@VH01071:252:AAF5FT7M5:1:2510:19197:24873
TTCAGTGTCTTGGTCGTCATCTGTGTAGAGGTACCTCTGCCGGACTTGACCCCCAAACTGGAGGAGGGGGC
+
CCCCCCCCC;CCCCCCCCCCCCCCCCCCCCCCCCCCCCCCCCCCCCCCCCCCCCCCCCCCCCCCCCCCCCC
@VH01071:252:AAF5FT7M5:1:2502:35898:2155
GTGTCTTGGTCGTCATCTGTGTAGAGGTACCTCTGCCGGACTTGACCCCCAAACTGGAGGAGGGGGCTGGAGTCA
+
CCCCCCCCCC;CCCCCCCCCCCCCCCCCCCCCCCCCCCCCCCCCCCCCCCCCCCCCCCCCCCCCCCCCCC-CCCC
@VH01071:252:AAF5FT7M5:1:1101:55572:23642
GTGTTGGTCGTCATCTGTGTAGAGGTACCTCTGCCGGACTTG
+
C;-C-CCC-CCC-CC;;CCC;--CCCCCCC--C-CCCC-CCC
@VH01071:252:AAF5FT7M5:1:1109:37375:44373
GTCTTGGTCGTCATCTGTGTAGAGGTACCTCTGCCGGACTTGACCCCCA
+
CCCCCCCCCCCCCCCCCCCCCCCCCCCCCCCCCCCCCCCCCCCCCCCCC
@VH01071:252:AAF5FT7M5:1:1109:38246:44259
GTCTTGGTCGTCATCTGTGTAGAGGTACCTCTGCCGGACTTGACCCCCA
+
CCCCCCCCCCCCCCCCCCCCCCCCCCCCCCCCCCCCCCCCCCCCCCCCC
@VH01071:252:AAF5FT7M5:1:1210:43472:51718
GTCTTGGTCGTCATCTGTGTAGAGGTACCTCTGCC
+
CCCCCCCCCCCCCCCCCCCCCCCCCCCCCCCCCCC
@VH01071:252:AAF5FT7M5:1:1210:44211:48330
GTCTTGGTCGTCATCTGTGTAGAGGTACCTCTGCC
+
CCCCCCCCCCCCCCCCCCCCCCCCCCCCCCCCCCC
@VH01071:252:AAF5FT7M5:1:1502:40727:13230
GTCTTGGTCGTCATCTGTGTAGAGGTACCTCTGCCGGACTTGACCCCCAAACTGGAGGAGGGGGCTGGAGTCAGG
+
CCCCCCCCCCCCCCCCCCCCCCCCCCCCCCCCCCCCCCCCCCCCCCCCCCCCCCCCCCCCCCCCCCCCCCCCCCC
@VH01071:252:AAF5FT7M5:1:1502:46767:11659
GTCTTGGTCGTCATCTGTGTAGAGGTACCTCTGCCGGACTTGACCCCCAAACTGGAGGAGGGGGCTGGAGTCAGG
+
CCCCCCCCCCCCCCCCCCCCCCCCCCCCCCCCCCCCCCCCCCCCCCCCC;CCCCCCCCCCCC;CCCCCCCCCCCC
@VH01071:252:AAF5FT7M5:1:1508:46975:47497
GTCTTGGTCGTCATCTGTGTAGAGGTACCTCTGCCGGACTTGACCCCCAAACTGGAGGAGGGGGCTGGAGTCAGG
+
CCCCCCCCCCCCCCCCCCCCCCCCCCCCCCCCCCCCCCCCCCCCCCCCCCCCCCCCCCCCCCCCCCCCCCCCCCC
@VH01071:252:AAF5FT7M5:1:2306:22624:7361
GTCTTGGTCGTCATCTGTGTAGAGGTACCTCTGCCGGA
+
CCCCCCCCCCCCCCCCCCCCCCCCCCCCCCCCCCCCCC
@VH01071:252:AAF5FT7M5:1:2306:22927:7096
GTCTTGGTCGTCATCTGTGTAGAGGTACCTCTGCCGGA
+
CCCCCCCCCCCCCCCCCCCCCCCCCCCCCCCCCCCCCC
@VH01071:252:AAF5FT7M5:1:2402:64907:52135
GTCTTGGTCGTCATCTGTGTAGAGGTACCTCTGCCGGACTTGACCCCCAAACTGGAGGAGGGGGCTGGAGTCAGG
+
CCCCCCCCCCCCCCCCCCC;CCCCCCCCCCCCCCCCCCCCCCCCCCCCC;CCCCCCCCCCCCCCCCCCCCCCCCC
@VH01071:252:AAF5FT7M5:1:2503:61007:14839
GTCTTGGTCGTCATCTGTGTAGAGGTACCTCTGCCGGACTTGACCCCCAAACT
+
CCCCCCCCCCCCCCCCCCCCCC;CCCCCCCCCCCCCCCCCCCCCCCCCCCCCC
@VH01071:252:AAF5FT7M5:1:2505:31505:21730
GTCTTGGTCGTCATCTGTGTAGAGGTACCTCTGCCGGACTTGACCCCCAAACTGGAGGAGGGGGCTGGAGTCAGG
+
CCCCCCCCCCCCCCCCCCCCCCCCCCCCCCCCCCCCCCCCCCCCCCCCCC;CCCCCCCCCCCCCCCCCCCCCCCC
@VH01071:252:AAF5FT7M5:1:2508:32281:7702
GTCTTGGTCGTCATCTGTGTAGAGGTACCTCTGCCGGACTTGACCCCC
+
CCCCCCCCCCCCCCCCCCCCCCCCCCCCCCCCCCCCCCCCCCCCCCCC
@VH01071:252:AAF5FT7M5:1:2508:32300:7834
GTCTTGGTCGTCATCTGTGTAGAGGTACCTCTGCCGGACTTGACCCCC
+
CCCCCCCCCCCCCCCCCCCCCCCCCCCCCCCCCCCCCCCCCCCCCCCC
@VH01071:252:AAF5FT7M5:1:2508:34042:6055
GTCTTGGTCGTCATCTGTGTAGAGGTACCTCTGCCGGACTTGACCCCC
+
CCCCCCCCCCCCCCCCCCCCCCCCCCCCCCCCCCCCCCCCCCCCCCCC
@VH01071:252:AAF5FT7M5:1:2508:34402:5544
GTCTTGGTCGTCATCTGTGTAGAGGTACCTCTGCCGGACTTGACCCCC
+
CCCCCCCCCCCCCCCCCCCCCCCCCCCCCCCCCCCCCCCCCCCCCCCC
@VH01071:252:AAF5FT7M5:1:2511:50630:10106
GTCTTGGTCGTCATCTGTGTAGAGGTACCTCTGCCGGACTT
+
CCCCCCCCCCCCCCCCCCCCCCCCCCCCCCCCCCCCCCCCC
@VH01071:252:AAF5FT7M5:1:2601:23969:35967
GTCTTGGTCGTCATCTGTGTAGAGGTACCTCTGCCGGACTTGACCCCCAAACTGGAGGAGGGGGCTGGAGT
+
CCCCCCCCCCCCCCCCCCCCCCCCCCCCCCCCCCCCCCCCCCCCCCCCCCCCCCCCCCCCCCCCCCCCCCC
@VH01071:252:AAF5FT7M5:1:1206:57163:38447
CTTGGTCGTCATCTGTGTAGAGGTACCTCTGCCGGACTT
+
CCCCCCCCCCCCCCC;CCCCCCCCCCCCCCCCCCCCCCC
@VH01071:252:AAF5FT7M5:1:2205:59586:21787
GGTCGTCATCTGTGTAGAGGTACCTCTGCCGGACTT
+
CCCCCCCCCCCCCCCCCCCCCCCCCCCCCCCCCCCC
@VH01071:252:AAF5FT7M5:1:1205:35841:20538
GTCATCTGTGTAGAGGTACCTCTGCCGG
+
CCCCCCCCCCCCCCCCCCCCCCCCCCCC
@VH01071:252:AAF5FT7M5:1:2208:10941:12302
GTCATCTGTGTAGAGGTACCTCTGCCGGACTT
+
CCCCCCCCCCCCCCCCCCCCCCCCCCCCCCCC
@VH01071:252:AAF5FT7M5:1:2208:11396:12302
GTCATCTGTGTAGAGGTACCTCTGCCGGACTT
+
CCCCCCCCCCCCCCCCCCCCCCCCCCCCCCCC
@VH01071:252:AAF5FT7M5:1:1305:52542:52305
CCTCTGCCGGACTTGA
+
CCCCCCCCCCCCCCCC
@VH01071:252:AAF5FT7M5:1:2102:38076:38334
CCTCTGCCGGACTTGACCCCCAAACTGGAGGAGGGGGCTG
+
CCCCCCCCCCCCCCCCCCCCCCCCCCCCCCCCCCCCCCCC
@VH01071:252:AAF5FT7M5:1:2111:48812:5941
CCTCTGCCGGACTTGA
+
CCCCCCCCCCCCCCCC
@VH01071:252:AAF5FT7M5:1:2111:48831:6187
CCTCTGCCGGACTTGA
+
CCCCCCCCCCCCCCCC
@VH01071:252:AAF5FT7M5:1:1407:31657:50885
CTCTGCCGGACTTGACCCCCAAACT
+
CCCCCCCCCCCCCCCCCCCCCC;CC
@VH01071:252:AAF5FT7M5:1:2311:50138:12454
GGTAGACCCCCAGCAGGAAGACAGCCAGCAGCAGTCGGACCCACAGTCCCAGGGTCCCAACTCTAGATCTCATCC
+
CCCCCCCCCCCCCCCCCCCCCCCCCCCCCCCCCCCCCCCCCCCCCCCCCCCCCCCCCCCCCCCCCCCCCCCCCC;
@VH01071:252:AAF5FT7M5:1:1104:42620:10012
GTAGACCCCCAGCAGGAAGACAGCCAGCAGCAGTCGGACCCACAGTC
+
CCCCCCCCCCCCCCCCCCCCCCCCCCCCCCCCCCCCCCCCCCCCCCC
@VH01071:252:AAF5FT7M5:1:2403:11699:14461
GTAGACCCCCAGCAGGAAGAC
+
CCCCCCCCCCCCCCCCCCCCC
@VH01071:252:AAF5FT7M5:1:2403:15012:13268
GTAGACCCCCAGCAGGAAGAC
+
CCCCCCCCCCCCCCCCCCCCC
@VH01071:252:AAF5FT7M5:1:1502:68316:45016
GACCCCCAGCAGGAAGACAGCCAGCAGCAGTCGGACCCAC
+
#NAME?
@VH01071:252:AAF5FT7M5:1:2502:55402:40814
GACCCCCAGCAGGAAGACAGCCAGCAGCAGTCGGACCCAC
+
CCCCCCCCCCCCCCCCCCCCCCCCCCCCCCCCCCCCCCCC
@VH01071:252:AAF5FT7M5:1:2311:40935:43881
CCAGCAGCAGTCGGACCCACAGTC
+
CCCCCCCCCCCCCCCCCCCCCCCC
@VH01071:252:AAF5FT7M5:1:1611:43056:26804
GCAGTCGGACCCACAGTCCCAGGGTCCCAACTCTAGATCTCATCCATTCCATCAGGGCTGCGCTCCGTTCGGGAG
+
CCCCCCCCCCCCCCCCCCCCCCCCCCCCCCCCCCCCCCCCCCCCCCCCCCCCCCCCCCCCCCCCCCCCCCCCCCC
@VH01071:252:AAF5FT7M5:1:2404:42488:47667
GCAGTCGGACCCACAGTCCCAGGGTCCCAACTCTAGATCTCATCCATTCCATCAGGGCTGCGCTCCGTTCGGGAG
+
CCCCCCCCCCCCCCCCCCCCCCCCCCCCC;CCCCCCCCCCCCCCCCCCCCCCCCCCCCCCCCCCCCCCCCCCCCC
@VH01071:252:AAF5FT7M5:1:2404:42507:47686
GGAGTCGGACCCACAGTCCCAGGGTCCCAACTCTAGATCTCATCCATTCCATCAGGGCTGCGCTCCGTTCGGGAG
+
C--CCCCC;CCC-CCCCCCCCCCCCCCCCCCCCCCCCCCCCCC;CCCCCCCCCCCCCCC-CCC;CCCC;CCCCCC
@VH01071:252:AAF5FT7M5:1:2411:40765:53933
AGTCGGACCCACAGT
+
CCCCCCCC;CCCCCC
@VH01071:252:AAF5FT7M5:1:1203:34080:49295
GTCGGACCCACAGTCCCAGGGTCCCAACTCTA
+
CCCCCCCCCCCCCCCCCCCCCCCCCCCCCCCC
@VH01071:252:AAF5FT7M5:1:1205:42942:25403
GTCGGACCCACAGTCCCAGGG
+
CCCCCCCCCCCCCCCCCCCCC
@VH01071:252:AAF5FT7M5:1:1301:15732:28035
GTCGGACCCACAGTCCCAGGGTCCCAACTCTAGAT
+
CCCCCCCCCCCCCCCCCCCCCCCCCCCCCCCCCCC
@VH01071:252:AAF5FT7M5:1:1601:75947:15275
GTCGGACCCACAGTCCCAGGGTCCCAACTCTAGATCTCATCCATTCCATCAGGGCTGCGCTCCGTTCGGGAGAGC
+
CCCCCCC-CCCCCCCCCCCCCCCCCCCCCCC-CCCCCCCCCCCCCCCCCCCC-CCCCCCCCCCCCCCCCC-CCCC
@VH01071:252:AAF5FT7M5:1:2109:25351:44998
GTCGGACCCACAGTCCCAGGGTCCCAACTCTAGATCTCATCCATTCCATCAGGGCTGCGCTCCGTTCGGGAGAGC
+
CCCCCCCCCCCCCCCCCCCCCCCCCC;CCCCCCCCCCCCCCCCCCCCCCCCCCCCCCCCCCCCCCCCCCCCCC;C
@VH01071:252:AAF5FT7M5:1:2203:61385:50166
GTCGGACCCACAGTCCCAGGGTCCCAACTCTAGATCTCATCCATTCCATCAGGGCTGCGCTCCGTTCGGGAGAGC
+
CCCCCCCCCCCCCCCCCCCCCCCCCCCCCCCCCCCCCCCCC;CCCCCCCCCCC;CCCCCCCCCCCCC;CCCCCCC
@VH01071:252:AAF5FT7M5:1:2203:61631:51510
GTCGGACCCACAGTCCCAGGGTCCCAACTCTAGATCTCATCCATTCCATCAGGGCTGCGCTCCGTTCGGGAGAGC
+
CCCCCC-CCC;CCCCCCCCCCCCCCCC;CCCCCCCCCCCCC;CCCCCCCCCC-CCCCCCCCCCCCCCCCCCCCCC
@VH01071:252:AAF5FT7M5:1:2204:60912:32048
GTCGGACCCACAGTCCCAGGGTCCCAACTCTAGAT
+
CCCCCCCCCCCCCCCCCCCCCCCCCCCCCCCCCCC
@VH01071:252:AAF5FT7M5:1:2206:60779:48159
GTCGGACCCACAGTCCCAGGGT
+
CCCCCCCCCCCCCCCCCCCCCC
@VH01071:252:AAF5FT7M5:1:2302:37981:45244
GTCGGACCCACAGTCCCAGGGTCCCAACTCTAGATCTCATCCATTCCATCAGGGCTGCGCTCCGTTCGGGAGAGC
+
CCCCCCCCCCCCCCCCCCCCCCCCCCCCCCCCCCCCCCCCCCCCCCCCCCCCCCCCCCCCCCCCCCCCCCCCCCC
@VH01071:252:AAF5FT7M5:1:2609:24366:54842
GTCGGACCCACAGTCCCAGGGT
+
;CCCCCCCCCCCCCCCCCCCCC
@VH01071:252:AAF5FT7M5:1:2609:31978:56394
GTCGGACCCACAGTCCCAGGGT
+
CCCCCCCCCCCCCCCCCC;CCC
@VH01071:252:AAF5FT7M5:1:1303:22586:11488
ACAGTCCCAGGGTCCCAACTCTAGATCTCATCCATTCCATCAGGGCTGCGCTCCGTTCGGGAGAGCCCCTGGCAA
+
CCCCCCCCCCCCCCCCCCCCCCCCCCCCCCCCCCCCCCCCCCCCCCCCCCCCCCCCCCCCCCCCCCCCC-CCCCC
@VH01071:252:AAF5FT7M5:1:1606:41976:50488
ACAGTCCCAGGGTCCCAACTCTAGATCTCATCCATTCCATCAGGGCTGCGCTCCGTTCGGGAGAGCCCCTGGCAA
+
CCCCCCCCCCCCCCCCCCCCCCCCCCCCCCCCCCCCCCCCCCCCCCCCCCCCCCCCCCCCCCC;CCCCC-CCCCC
@VH01071:252:AAF5FT7M5:1:1108:23912:50980
GTCCCAGGGTCCCAACTCTAGATCTCATCCATTCCATCAGGGCTGCGCTCCGTTCGGG
+
CCCCCCCCCC;CCCCCCCCCCCCCCCCCCCCCCCCCCCCCCCCCCCCCCCCCCCCCCC
@VH01071:252:AAF5FT7M5:1:1204:12513:22166
GTCCCAGGGTCCCAACTCTAGATCTCATCCATTCCATCAGGGCT
+
CCCCCCCCCCCCCCCCCCCCCCCCCCCCCCCCCCCCCCCCCCCC
@VH01071:252:AAF5FT7M5:1:2509:13422:38220
GTCCCAGGGTCCCAACTCTAGATCTCATCCATTCCATCAGGGCG
+
CCCCCCCCCCCCCC;CCCCCCCC;CCCCCCCCCCCCCCCCCCCC
@VH01071:252:AAF5FT7M5:1:2205:22965:20310
GGTCCCAACTCTAGATCTCATCCATTCCATCAGGGCTGCGCTCCGTTCGGGAGAGCCCCTGGCAAGCGAGCGGC
+
-CCCCCCCCCC;CC-C-CCCCCCCCCCCCCCC-CCCC;CCCC;;-;CC-CCC-CC-CCCCCCCCCCC;CCCCC;
@VH01071:252:AAF5FT7M5:1:2409:9919:45849
GGTCCCAACTCTAGATCTCATCCATTCCATCAGGGCTGCGCTC
+
CCCCCCCCCCCCCCCCCCCCCCCCCCCCCCCCCCC-CCCCCCC
@VH01071:252:AAF5FT7M5:1:2503:50100:30666
GGTCCCAACTCTAGATCTCATCCATTCCATCAGGGCT
+
CCCCCCCCCCCCCCCCCCCCCCCCCCCCCCCCCCCCC
@VH01071:252:AAF5FT7M5:1:1506:76893:20424
GTCCCAACTCTAGATCTCATCCATTC
+
CCCCCCCCCCCCCCCCCCCCCCCCCC
@VH01071:252:AAF5FT7M5:1:1602:55364:14158
GTCCCAACTCTAGATCTCATCCATTCCATCAGGGCTGCGCTCCGTTCGGGAGAGCCCCTGGCAAGCGAGCGGC
+
CCCCCCCCCCCCCCCCCCCCCCCCCCCCCCCCCCCCCCCCCCCCCCCCCCCCCCCCCCCCCCCCCCCCCCCCC
@VH01071:252:AAF5FT7M5:1:1602:55610:9368
GTCCCAACTCTAGATCTCATCCATTCCATCAGGGCTGCGCTCCGTTCGGGAGAGCCCCTGGCAAGCGAGCGGC
+
CCCCCC-CCCCCCCCCCCCCCCCCCCCCCCCCC-CCCCCCCCC;CCCCCCCCCCCCCCCCCCCCCCCCCCCCC
@VH01071:252:AAF5FT7M5:1:2210:24916:4616
GTCCCAACTCTAGATCTCATCCATTC
+
CCCCCCCCCCCCCCCCCCCCCCCCCC
@VH01071:252:AAF5FT7M5:1:1202:29555:8270
CAACTCTAGATCTCATCCATTCCATCAGGGCTGCGCTCCGTTCGGGAGAGCCCCTGGCAAGCGAGC
+
CCCCCCCCC-CCCCCCCCCCCCCCCCCCCCCCCCCCCCCCCCCCCCCCCCCCCCCCCCCCCCCCCC
@VH01071:252:AAF5FT7M5:1:2504:69130:45906
CTCATCCATTCCATCAGGGCT
+
CCCCCCCCCCCCCCCCCCCCC
@VH01071:252:AAF5FT7M5:1:2504:69168:45868
CTCATCCATTCCATCAGGGCT
+
CCCCCCCCCCCCCCCCCCCCC
@VH01071:252:AAF5FT7M5:1:1408:70436:23056
CCGTTCGGGAGAGCCCCTGGCAAGCGAGCGGCTGAGGAGCCAAGGCAGCTGGAATTGTGTTCTGACTCCGGTGCC
+
CC;CCCC;CCCCCCCCCCCCCCCCCCCCCCCCCCC-CCCCCCCCCCCCCCCCCCCCCC;C-CCCCC;CCCCCCCC
@VH01071:252:AAF5FT7M5:1:1408:72084:18985
CCGTTCGGGAGAGCCCCTGGCAAGCGAGCGGCTGAGGAGCCAAGGCAGCTGGAATTGTGTTCTGACTCCGGTGCC
+
CCCCCCCCCCCCCCCCCCCCCCCCCCCCCCCCCCCCCCCCCCCCCCCCCCCCCCCCC-CCCCCCCCCCCCCCCCC
@VH01071:252:AAF5FT7M5:1:2304:20295:31045
CCGTTCGGGAGAGCCCCTGGCAAGCGAGCGGCTGAGGAGCCAAGGCAGCTGGAATTGTGTTCTGACTCCGGTGCC
+
CCCCCCCCCCC;CCCCCCCCCCCCCCCCCCCCCCCCCCCCCCCCCCCCCCCCCCCCCCCCCCCCCCCCCCCCCCC
@VH01071:252:AAF5FT7M5:1:1406:53811:30931
GTTCGGGAGAGCCCCTGGCAAGCGAGCGGCTGAGGAGCCAAGGCAGCTGGAATTGTGTTCTGACTCCGGTGCCCA
+
CCCCCCCCC;CCCCCCCCCCCCCCCCCCCCCCCCCCCCCCCCCCCCCCCCCCCCCCCCCCCCCCCCCCCCCCCCC
@VH01071:252:AAF5FT7M5:1:1604:74773:36213
GTTCGGGAGAGCCCCTGGCAAGCGAGCGGCTGAGGAGCCAAGGCAGCTGGAATTGTGTTCTGACTCCGGTGCCCA
+
CCCCCCCCCCCCCCCCCCCCCCCCCCCCCCCCCCCCCCCCCCCCCCCCCCCCCCCCCCCCCCCCCCCCCCCCCCC
@VH01071:252:AAF5FT7M5:1:2201:43510:20632
GTTCGGGAGAGCCCCTGNCAAGCGAGCGGCTGAGGAGCCAAGGC
+
CCCCCCCCCCCCCCCCC#CCCCCCCCCCCCCCCCCCCCCCCCCC
@VH01071:252:AAF5FT7M5:1:1605:13611:13192
GAGCCCCTGGCAAGCGAGCGGCTGAGGAGCCAAGGCAGCTGGAATT
+
;CCCC;C;CCCCC;CCCCCCCCCCCCCCCCCCCCCCCCCCCCCCCC
@VH01071:252:AAF5FT7M5:1:2503:63052:29189
CTGGCAAGCGAGCGGCT
+
CCCCCCCCCCCCCC;CC
@VH01071:252:AAF5FT7M5:1:1608:48831:8989
GAGCGGCTGAGGAGCCAAGGCAGCTGGAATTGTGTTCTGACTCCGGTGCCCAGCAGGGATGGGTCAGGTTCAGAC
+
CCCCCCCCCCCCCCCCCCCCCCCCCCCCCCCCCCCCCCCCCCCCCCCCCCCCCCCCCCCCCCCCCCCCCCCCCCC
@VH01071:252:AAF5FT7M5:1:1308:51785:40265
AGCGGCTGAGGAGCCAAGGCAGCTGGAATTGTGTTCTGACTCCGGTGCCCAGCAGGGATGGGTCAGGTTCAGACT
+
CCCCCCCCCCCCCCCCCCCCCCCCCCCCCCCCCCCCCCCCCCC;CCCCCCCCCCCCCCCCCCCCCCCCCC;CCCC
@VH01071:252:AAF5FT7M5:1:2303:41408:6452
GGCTGAGGAGCCAAGGCAGCTGGAATTGTGTTCTGACTCCGGTGCCCAGCAGGGATGGGTCAGGTTC
+
CCCCCCCCCCCCCCCCCCCCCCCCCCCCCCCCCCCCCCCCCCCCCCCCCCCCCCCCCCCCCCCCCCC
@VH01071:252:AAF5FT7M5:1:2304:49740:33071
GCTGAGGAGCCAAGGCAGCTGGAATTGTGTTCTGACTCCGGTGCCCAGCAGGGATGGGTCAGGTTCAGACTGGGG
+
CCCCCCCCCCCCCCCCCCCCCCCCCCCCCCCCCCCCCCCCCCCCCCCCCCCCCCCCCCCCCCCCCCCCCCCCCCC
@VH01071:252:AAF5FT7M5:1:2504:54133:3310
GAGGAGCCAAGGCAGCTGGAATT
+
CCCCCCCCCCCCCCCCCCCCCCC
@VH01071:252:AAF5FT7M5:1:2301:32111:37785
AGCCAAGGCAGCTGGAATTGTGTTCTGACTCCGGTGCCCAGCAGGGATGGGTCAGGTTCAGACTGG
+
CCCCCCCCCCCCCCCCCCCCCCCCCCCCCCCCCCCCCCCCCCCCCCCCCCCCCCCCCCCCCCCCCC
@VH01071:252:AAF5FT7M5:1:1303:12399:43218
GGAATTGTGTTCTGACTCCGGTGCCCAGCAGGGATGGGTCAGGTTCAGACTGGGGCTCAGGCAAAGTGAAT
+
CCCCCCCCCCCCCCCCCCCCCCCCCCCCCCCCCCCCCCCCCCCCCCCCCCCCCCCCCCCCCCCCCC;CCCC
@VH01071:252:AAF5FT7M5:1:1610:75170:31348
GTTCTGACTCCGGTGCCCAGCAGGGATGGGTCAGGTTCAGACTGGGGCTCAGGCAAAGTGAATGGCTGTTTCTCC
+
CCCCCCCCCCCCCCCCCCCCC;CCCCCCCCCCCCCCCCCCCCCCCCCCCCCCCCCCCCCCCC;CCCCCCCCCCCC
@VH01071:252:AAF5FT7M5:1:2101:55193:39659
GTTCTGACTCCGGTGCCCAGCAGGGATGGGTCAGGTTCAGACTGGGGCTCAGGCAAAGTGAATGGCTGTTTCTCC
+
CCCCCCCCCCCCCCCCCCCCCCCCCCCCCCCCCCCCCCCCCCCCCCCCCCCCCCCCCCCCCCCCCC;CCCCCCCC
@VH01071:252:AAF5FT7M5:1:2101:55383:39469
GTTCTGACTCCGGTGCCCAGCAGGGATGGGTCAGGTTCAGACTGGGGCTCAGGCAAAGTGAATGGCTGTTTCTCC
+
CCCCCCCCCCCCCCCCCCCCCCCCCCCCCCCCCCCCCCCCCCCCCCCCCCCCCCCCCCCCCCCCCC;CCCCCCCC
@VH01071:252:AAF5FT7M5:1:2101:55837:39621
GTTCTGACTCCGGTGCCCAGCAGGGATGGGTCAGGTTCAGACTGGGGCTCAGGCAAAGTGAATGGCTGTTTCTCC
+
CCCCCCCCCCCCCCCCCCCCCCCCCCCCCCCCCCCCCCCCCCCCCCCCCCCCCCCCCCCCCCCCCCCCCCCCCCC
@VH01071:252:AAF5FT7M5:1:2101:56614:40170
GTTCTGACTCCGGTGCCCAGCAGGGATGGGTCAGGTTCAGACTGGGGCTCAGGCAAAGTGAATGGCTGTTTCTCC
+
CCCCCCCCCCCCCCCCCCCCCCCCCCCCCCCCCCCCCCCCCCCCCCCCCCCCCCCC;CCCCCCCCC;CCCCCCCC
@VH01071:252:AAF5FT7M5:1:2403:11623:8667
GTTCTGACTCCGGTGCCCAGCA
+
CCCCCCCCCC;CCCCCCCCCCC
@VH01071:252:AAF5FT7M5:1:2403:29839:4805
GTTCTGACTCCGGTGCCCAGCA
+
CCCCCCCCCCCCCCCCCCCCCC
@VH01071:252:AAF5FT7M5:1:1604:45120:6680
CTGACTCCGGTGCCCAGCAGGGATGGGTCAGGTTCAGACTGGGGCTCAGGCAAAGTGAAT
+
CCCCCCCCCCCCCCCCCCCCCCCCCCCCCCCCCCCCCCCCCCCCCCCCCCCCCCCCCCCC
@VH01071:252:AAF5FT7M5:1:1301:52826:43275
GACTCCGGTGCCCAGCAGGGATGGGTCAGGTTCAGACTGGGGCTCAGGCAAAGTGAATGGCTGTTTCTCCTGTGT
+
CCCCCCCCCCCCCCCCCCCCCCCCCCCCCCCCCCCCCCCCCCCCCCCCCCCCCCCCCCCCCCCCCCCCCCCCCCC
@VH01071:252:AAF5FT7M5:1:2306:74697:29322
TCCGGTGCCCAGCAGGGATGGGT
+
CCCCCCCCCCCCCCCCCCCCCCC
@VH01071:252:AAF5FT7M5:1:1109:39212:20424
GCCCAGCAGGGATGGGTCAGGTTCAGACTGGGGCTCAGGCAAAGTGAATGGCTGTTTCTCCTGTGTT
+
CCCCCCCCCCCCCCCCCCCCCCCCCCCCCCCCCCCCCCCCCCCCCCCCCCC;CCCCCCCCCCCCCCC
@VH01071:252:AAF5FT7M5:1:1203:26430:36232
GCCCAGCAGGGATGGGTCAGGTTCAGACTGGGGCTCAGGCAAAGTGAATGGCTGTTTCTCCTGTGTT
+
CCCCCCCCCCCCCCCCCCCCCCCCCCCCCCCCCCCCCCCCCC;CCCCCCCCCCCCCCCCCCCCCCCC
@VH01071:252:AAF5FT7M5:1:2307:43605:25119
GCCCAGCAGGGATGGGTCAGGTTCAGACTGGGGCTCAGGCAAAGTGAAT
+
CCCCCCCCCCCCCCCCCCCCCCCCCCCCCCCCCCCCCCCCCCCCCCCCC
@VH01071:252:AAF5FT7M5:1:1108:50308:5127
GCAGGGATGGGTCAGGTTCAGACTGGGGCTCAGGCAAAGT
+
CCCCCCCCCCCCCCCCCCCCCCCCCCCCCCCCCCCCCCCC
@VH01071:252:AAF5FT7M5:1:1108:51671:4294
GCAGGGATGGGTCAGGTTCAGACTGGGGCTCAGGCAAAGT
+
CC;CCCCCCCCCCCCCCCCCCCCCCCCCCCCCCCCCCCCC
@VH01071:252:AAF5FT7M5:1:2606:31675:42574
GCAGGGATGGGTCAGGTTC
+
CCCCCCCCCCCCCCCCCCC
@VH01071:252:AAF5FT7M5:1:2408:57958:1417
GGGTCAGGTTCAGACTGGGGCTCAGGCAAAGTGAAT
+
CCCCCCCCCCCCCCCCCCCCCCCCCCCCCCCCCCCC
@VH01071:252:AAF5FT7M5:1:1411:67331:15445
GTCAGGTTCAGACTGGGGCTCAGGCAAAGT
+
CCCCCCCCCCCCC;CCCCCCCCCCCCCCCC
@VH01071:252:AAF5FT7M5:1:2407:49740:24248
GTCAGGTTCAGACTGGGGCTCAGGCAAAGTGAAT
+
CCCCCCCCCCCCCCCCCCCCCCCCCCCCCCCCCC
@VH01071:252:AAF5FT7M5:1:2407:55667:32484
TCAGGTTCAGACTGGGGCTCAGGCAAAGTGAATGGCTGTTTCTCCTGTGTT
+
CCCC-;C-CCCCCCCCCC;CCC;CCC;CCCCCCCC-C;-CC-C;C;-CCCC
@VH01071:252:AAF5FT7M5:1:2108:69376:52059
AGGTTCAGACTGGGGCTCAGGCAAAGTGAAT
+
CCCCCCCCCCCCCCCCCCCCCCCCCCCCCCC
@VH01071:252:AAF5FT7M5:1:1104:72008:29890
GTTCAGACTGGGGCTCAGGCAAAGTGAAT
+
CCCCCCCCCCCCCCCCCCCCCCCCCCC-C
@VH01071:252:AAF5FT7M5:1:1202:39837:22715
GTTCAGACTGGGGCTCAGGCAAAGTGAAT
+
CCCCCCCCCCCCCCCCCCCCCCCCCCCCC
@VH01071:252:AAF5FT7M5:1:1304:31619:24116
GTTCAGACTGGGGCTCAGGCAAAGT
+
CCCCCCCCCCCCCCCCCCCCCCCCC
@VH01071:252:AAF5FT7M5:1:1411:52959:55675
GTTCAGACTGGGGCTCAGGCAAAGTGAATGGCTGTTTCTCCTGT
+
CCCCCCCCCCCCCCCCCCCCCCCCCCCCCCCCCCCCCCCCCCCC
@VH01071:252:AAF5FT7M5:1:2108:26108:13949
GTACAGACTGGGGCTCAGGCAAAGTGAAT
+
CCCCCCCCCCCCCCCCCCCCCCCCCCCCC
@VH01071:252:AAF5FT7M5:1:2110:17474:21181
GTTCAGACTGGGGCTCAGGCAAAGTGAATGGCTGTTTCTCCTGT
+
CCCCCCCCCCCCCCCCCCCCCCCCCCCCCCCCCCCCCCCCCCCC
@VH01071:252:AAF5FT7M5:1:2110:17512:21181
GTTCAGACTGGGGCTCAGGCAAAGTGAATGGCTGTTTCTCCTGT
+
CCCCCCCCCCCCCCCCCCCCCCCCCCCCCCCCCCCCCCCCCCCC
@VH01071:252:AAF5FT7M5:1:2308:30445:25592
TCAGACTGGGGCTCAGGCAAAGTGAATGGCTGTTTCTC
+
CCCCCCCCCCCCCCCCCCCCCCCCCCCCCCCCCCCCCC
@VH01071:252:AAF5FT7M5:1:2606:74867:14233
TCAGACTGGGGCTCAGGCAAAGTGAATGGCTGTTTCTCCTGT
+
CCCCCCCCCCCCCCCCCCCC;CCCCCCCCCCCCCCCCCCCCC
@VH01071:252:AAF5FT7M5:1:2307:54190:38731
CAGACTGGGGCTCAGGCAA
+
CCCCCCCCCCCCCCCCCCC
@VH01071:252:AAF5FT7M5:1:1201:66933:36100
GGGGCTCAGGCAAAGTGAAT
+
CCCCCCCCCCCCCCCCCCCC
@VH01071:252:AAF5FT7M5:1:1204:9559:35380
GGGGCTCAGGCAAAGTGAAT
+
;CCCCC-CCCCCCCCCCCCC
@VH01071:252:AAF5FT7M5:1:2201:70550:39791
GGGGCTCAGGCAAAGTGNAT
+
C-CCCCCCCCCCC-CCC#CC
@VH01071:252:AAF5FT7M5:1:1305:71610:13855
GCTCAGGCAAAGTGAATGGCTGTTTCTCCTGTGTTGAATCCCCAGCTGAGAAGACACTAAGGCT
+
CCCCCCCCCCCCCCCCCCCCCCCCCCCCCCCCCCCCCCCCCCCCCCCCCC;CCCCCCCCCCCCC
@VH01071:252:AAF5FT7M5:1:1409:62995:16789
GCTCAGGCAAAGTGAATGGCTGTTTCTCCT
+
CCCCCCCCCC;CCCCCCCCCCCCCCCCCCC
@VH01071:252:AAF5FT7M5:1:1501:43681:20954
GCTCAGGCAAAGTGAATGGCTGTTTCTCCTGTGTTGAATCCCCAGCTGAGAAGACACT
+
CCCCCCCCCCCCCCCCCCCCCCCCCCCCCCCCCCCCCCCCCCCCCCCCCC;CCCCCCC
@VH01071:252:AAF5FT7M5:1:1602:55174:27031
GCTCAGGCAAAGTGAAT
+
CCCCCCCCCCCCCCCCC
@VH01071:252:AAF5FT7M5:1:1403:57731:27391
TCAGGCAAAGTGAATGGCTGTTTCTCCTGTGTTGAATCCCCAGTTGAGAAGACACTAAGGCT
+
CCCCCCCCCCCCCCCCCCCCCCCCCCCCCCCCCCCCCCCCCCCCCCCCCCCCCCCCCCCCCC
@VH01071:252:AAF5FT7M5:1:2403:58337:36781
TCAGGCAAAGTGAATGGCTGTTTCTCCTGTGTTGAATCCCCAGCTGAGAAGACACTAAGGCT
+
-;-CC--C-CCCC-CC-CC-;;CCCC;;;CCCCC;-C;C;CC-CC;CCCC;CCC;CCCC-CC
@VH01071:252:AAF5FT7M5:1:1511:61139:32805
TGCAAAGTGAATGGCTGTTTCTCCTGTGTTGAATCCCCAGCTGAGAAGACACTAAGGCT
+
CCCCC-CCCCCCCCCCCCCCCCCCCCCCCCCCCCCCCCCCCCCCCCCCCCCCCCCCCCC
@VH01071:252:AAF5FT7M5:1:1410:64263:6282
TGAATGGCTGTTTCTCCTGTGTTGAATCCCCAGCTGAGAAGACACTAAGGCT
+
CCCCCCCCCCCCCCCCCCCCCCCCCCCCCCCCCCCCCCCCCCCCCCCCCCCC
@VH01071:252:AAF5FT7M5:1:1504:20466:49920
TGGCTGTTTCTCCTGTGTTGAATCCCCAGCTGAGAAGACACT
+
CCCCCCCCCCCCCCCCCCCCCCCCCCCCCCCCCCCCCCCCCC
@VH01071:252:AAF5FT7M5:1:2603:19197:40851
TGGCTGTTTCTCCTGTGTTGAATCCCCAGCTGAGAAGACACTAAGGCTGTCT
+
CCCCCCCCCCCCCCCCCCCCCCCCCCCCCCCCCC;CC;CCCCCCCCCCCCCC
@VH01071:252:AAF5FT7M5:1:1107:15845:12548
GGCTGTTTCTCCTGTGTTGAATCCCCAGCTGAGAAGACACTAAGGCT
+
CCCCCCCCCCCCCCCCCCCCCCCCC-CCCCCCC;CCCCCCCC;CCCC
@VH01071:252:AAF5FT7M5:1:1108:73296:41135
GGCTGTTTCTCCTGTGTTGAATCCCCAGCTGAGAAGACACTAAGGCT
+
CCCCCCCC;CCCCCCCCCCCCCCCCCCCCCCCCCCCCCCCCCCCCCC
@VH01071:252:AAF5FT7M5:1:1210:33967:10598
GGCTGTTTCTCCTGTGTTGAATCCCCAGCTG
+
-C-CCCCCC;CC-CCCCCCCCCCCCCCCCCC
@VH01071:252:AAF5FT7M5:1:1303:53224:17206
GGCTGTTTCTCCTGTGTTGAATCCCCAGCTGAGAAGACACTAAGGCT
+
CCCCCCCCCCCCCCCCCCCCCCCCCCCCCCCCC;CCCCCCCCCCCCC
@VH01071:252:AAF5FT7M5:1:1310:20352:35835
GGCTGTTTCTCCTGTGTTGAATCCCCAGCTGAGAAGACACTAAGGCTGTCT
+
CCCCCCCCCCCCCCCCCCCCCCCCCCCCCCCCCCCCCCCCCCCCCCCCCCC
@VH01071:252:AAF5FT7M5:1:1310:20371:34642
GGCTGTTTCTCCTGTGTTGAATCCCCAGCTGAGAAGACACTAAGGCTGTCT
+
CCCCCCCCCCCCCCCCCCCCCCCCCCCCCCCCCCCCCCCCCCCCCCCCCCC
@VH01071:252:AAF5FT7M5:1:1310:28381:32124
GGCTGTTTCTCCTGTGTTGAATCCCCAGCTGAGAAGACACTAAGGCTGTCT
+
CCCCCCCCCCCCCCCCCCCCCCCCCCCCCCCCCCCCCCCCCCCCCCCCCCC
@VH01071:252:AAF5FT7M5:1:1406:75966:28470
GGCTGTTTCTCCTGTGTTGAATCCCCAGC
+
CCCCCCCCCCCCCCCCCCCCCCCCCCCCC
@VH01071:252:AAF5FT7M5:1:1407:20977:45774
GGCTGTTTCTCCTGTGTTGAATCCCCAGC
+
;CCCC;CCCCCCCCCCCCCCCCCCCCCCC
@VH01071:252:AAF5FT7M5:1:1407:21867:44392
GGCTGTTTCTCCTGTGTTGAATCCCCAGC
+
CCCCCCCCCCCCCCCCCCCCCCCCCCCCC
@VH01071:252:AAF5FT7M5:1:1407:42241:21711
GGCTGTTTCTCCTGTGTTGAATCCCCAGCTGAGAAGACACTAAGGCTGTCT
+
CCCCCCCCCCCCCCCCCCCCCCCCCCCCCCCCC;CCCCCCCCCCCCCCCCC
@VH01071:252:AAF5FT7M5:1:1411:21981:29701
GGCTGTTTCTCCTGTGTTGAATCCCCAGCT
+
CCCCCCCCCCCCCCCCCCCCCCCCCCCCCC
@VH01071:252:AAF5FT7M5:1:1503:72974:12832
GGCTGTTTCTCCTGTGTTGAATCCCCAGCTGAGAAGACACTAAGGCT
+
CCCCCCCCCCCCCCCCCCCCCCCCCCCCCCCCCCCCCCCCCCCCCCC
@VH01071:252:AAF5FT7M5:1:1604:49740:25460
GGCTGTTTCTCCTGTGTTGAATCCCCAGCTGAGAAGACACTAAGGCT
+
CCCCCCCCCCCCCCCCCCCCCCCCCCCCCCCCC;CCCCCCCCCCCCC
@VH01071:252:AAF5FT7M5:1:1610:45517:15899
GGCTGTTTCTCCTGTGTTG
+
CCCCCCCCCCCCCCCCCCC
@VH01071:252:AAF5FT7M5:1:2107:19879:12492
GGCTGTTTCTCCTGTGTTGAATCCCCAGCTGAGAAGACACTAAGGCT
+
CCCCCCCCCCCCCCCCCCCCCCCCCCCCCCCCC;CCCCCCCCCCCCC
@VH01071:252:AAF5FT7M5:1:2204:43908:4559
GGCTGTTTCTCCTGTGTTG
+
CCCCCCCCCCCCCCCCCCC
@VH01071:252:AAF5FT7M5:1:2205:32187:47478
GGCTGTTTCTCCTGTGTTGAATCCCCAGCTGAGAAGACACT
+
CCCCCCCCCCCCCCCCCCCCCCCCCCCCCCCCCCCCCCCCC
@VH01071:252:AAF5FT7M5:1:2210:46786:30609
GGCTGTTTCTCCTGTGTTGAATCCCCAGCTGAGAAG
+
CCCCCCCCCCCCCCCCCCCCCCCCCCCCCCCCCCCC
@VH01071:252:AAF5FT7M5:1:2211:72216:32332
GGCTGTTTCTCCTGTGTTGAATCCCCAGCTGAGAAGACACTAAGGCT
+
CCCCCCCCCCCCCCCCCCCCCCCCCCCCCCCCCCCCCCCCCC;CCCC
@VH01071:252:AAF5FT7M5:1:2402:17928:10580
GGCTGTTTCTCCTGTGTTGAATCCCCAGCTGAGAAGACACTAAGGCT
+
CCCCCCCCCCCCCCCCCCCCCCCCCCCCCCCCCCCCCCCCCCCCCC;
@VH01071:252:AAF5FT7M5:1:2404:56898:18379
GGCTGTTTCTCCTGTGTTGAATCCCCAGCTGAGAAGAC
+
CCCCCCCCCCCCCCCCCCCCCCCCCCCCCCCCC;CCCC
@VH01071:252:AAF5FT7M5:1:2503:67785:11734
GGCTGTTTCTCCTGTGTTGAATCCCCAGCTGAGAAGACACTAAGGCT
+
CCCCCCCCCCCCCCCCCCCCCCCCCCCCCCCCCCCCCCCCCCCCCC;
@VH01071:252:AAF5FT7M5:1:2508:73939:37501
GGCTGTTTCTCCTGTGTTGAATCCCCAGCTGAGAAGACACTAAGGCT
+
CCCCCCCCCCCCCCCCCCCCCCCCCCCCCCCCCCCCCCCCCCCCCCC
@VH01071:252:AAF5FT7M5:1:2601:73826:29322
GGCTGTTTCTCCTGTGTTGAATCCCCAGCTGAGAAGACACTAAGGCTGT
+
C;CCCCCCCCC;CCCCCCCCCCC-C;CCC;CCCCCCC-CCCCCCCCC;C
@VH01071:252:AAF5FT7M5:1:1303:68467:48197
GCTGTTTCTCCTGTGTTGAATCCCCAGCTGAAAAGACACTAAGGCTGTCT
+
CCCCCCCCCCCCCCCCCC-CCCCCCCCCCCC-CCCCCCCCCCC;CCCCCC
@VH01071:252:AAF5FT7M5:1:1403:57182:17376
GCTGTTTCTCCTGTGTTGAATCCCCAGCTGAGAAGACACTAAGGCTGTCT
+
CCCCCCCCCCCCCCCCCCCCCCCCCCCCCCCC;CCCCCCCCCCCCCCCCC
@VH01071:252:AAF5FT7M5:1:1403:57693:17660
GCTGTTTCTCCTGTGTTGAATCCCCAGCTGAGAAGACACTAAGGCTGTCT
+
CCCCCCCCCCCCCCCCCCCCCC;CCC;CCCCCCCCCCCCCCCC;CCCCCC
@VH01071:252:AAF5FT7M5:1:1408:17569:43275
GCTGTTTCTCCTGTGTTGAATCCCCAGCTGAGAAGACACTAAGGCTGTCT
+
CCCCCCCCCCCCCCCCCCCCCCCCCCCCCCCC-CCCCCCCCCCCCCCCCC
@VH01071:252:AAF5FT7M5:1:1610:22549:7740
GCTGTTTCTCCTGTGTTGAATCCC
+
CCCCCCCCCCCCCCCCCCCCCCCC
@VH01071:252:AAF5FT7M5:1:1610:32149:2912
GCTGTTTCTCCTGTGTTGAATCCC
+
CCCCCCCCCCCCCCCCCCCCCCCC
@VH01071:252:AAF5FT7M5:1:1610:35046:5884
GCTGTTTCTCCTGTGTTGAATCCC
+
CCCCCCCCCCCCCCCCCCCCCCCC
@VH01071:252:AAF5FT7M5:1:2109:55155:25081
GCTGTTTCTCCTGTGTTGAATCCCCAGCTGAGAAGACACTAAGGCTGTCT
+
CCCCCCCCCCCCCCCCCCCCCCCCCCCCCCCC;CCCCCCCCCCCCCCCCC
@VH01071:252:AAF5FT7M5:1:2110:67767:7815
GCTGTTTCTCCTGTGTTGAATCCCCAGCTGAGAAGACACTAAGGCTGTCT
+
C-CCCCCCCCCCCCCCCCCCCC;CCCCCCCCCCCCCCCCCCCC-CCCCCC
@VH01071:252:AAF5FT7M5:1:2205:28021:38466
GCTGTTTCTCCTGTGTTGAATCCCCAGCTGAGAAGACACTAAGCCT
+
CCCCCCCCCCCCCCCCCCCCCCCCCCCCCCCC;CCCCCCCCCC-CC
@VH01071:252:AAF5FT7M5:1:2209:62124:3915
GCTGTTTCTCCTGTGTTGAATCCCCAGCTGAGAAGAC
+
CCCCCCCCCCCCCCCCCCCCCCC;CCCCCCCCCCC;C
@VH01071:252:AAF5FT7M5:1:2301:45593:1511
GCTGTTTCTCCTGTGTTGAATCCCCAGCTGAG
+
CCCCCCCCCCCCCCCCCCCCCCCCCCCCCCCC
@VH01071:252:AAF5FT7M5:1:2303:22984:14839
GCTGTTTCTCCTGTGTTGAATCCCCAGCT
+
CCCCCCCCCCCCCCCCCCCCCCCCCCCCC
@VH01071:252:AAF5FT7M5:1:2511:26430:4654
GCTGTTTCTCCTGTGTTGAATCCCCAGCTG
+
CCCCCCCCCCCCCCCCCCCCCCCCCCCCCC
@VH01071:252:AAF5FT7M5:1:2605:24139:35569
GCTGTTTCTCCTGTGTTGAATCCCCAGCTGAGAAGACACTAAGGCT
+
CCCCCCCCCCCCCCCCCCCCCCCCCCCCCCCCCCCCCCCCCCCCCC
@VH01071:252:AAF5FT7M5:1:2610:18970:55202
GCTGTTTCTCCTGTGTTGAATCCCCAGCTGAGAAGACACT
+
-CCCCCCCCCC-CCCCCCCCCC-;CCCCCCCCCCCCCCCC
@VH01071:252:AAF5FT7M5:1:2610:30501:7134
GCTGTTTCTCCTGTGTTGAATCCC
+
CCCCCCCCCCCCCCCCCCCCCCCC
@VH01071:252:AAF5FT7M5:1:1601:72406:16732
CTGTTTCTCCTGTGTTGAATCCCCAGCTGAGAAGA
+
;C-CCCCCCCC;CCCCCCCCCCC-CCCCCCCC;C;
@VH01071:252:AAF5FT7M5:1:1109:69471:16865
GTTTCTCCTGTGTTGAATCCCCAGCTGAGAAGACACTAAGGCT
+
-CCCCC-CCCCCCCCCCCCCC;CCCC;CC;CCCCCCCCCCCCC
@VH01071:252:AAF5FT7M5:1:1211:64585:9027
GTTTCTCCTGTGTTGAATCCCCAGCTGAGAAGACACTAAGGCT
+
CCCCCCCCCCCCCCCCCCCCCCCCCCCCC;CCCCCCCCCCCCC
@VH01071:252:AAF5FT7M5:1:1305:75511:43010
GTTTCTCCTGTGTTGAATCCCCAGCTGAGAAGACACTAAGGCT
+
CCCCCCC;CCCCCCCCCCCCCCCCCCCCC;CCCCCCCCCCCCC
@VH01071:252:AAF5FT7M5:1:1311:53054:6736
GTTTCTCCTGTGTTGAATCCCCAGCTGAGAAGACACTAAGGCTGTC
+
CCCCCCC;CCC;CCCCCCCCC;CCCCCCCCCCCCCCCCCCCCCCCC
@VH01071:252:AAF5FT7M5:1:1405:30293:21882
GTTTCTCCTGTGTTGAATCCCCAGCTGAGAAGACACTAAGGCTGTC
+
CCCCCCCCCCCCCCCCCCCCCCCCCCCCCCCCCCCCCCCCCCCCCC
@VH01071:252:AAF5FT7M5:1:1407:32111:10712
GTTTCTCCTGTGTTGAATCCCCAGCT
+
CCCCCCCCCCCCCCCCCCCCCCCCCC
@VH01071:252:AAF5FT7M5:1:1409:53584:46039
GTTTCTCCTGTGTTGAATCCCCAGCTGAG
+
CCCCCCCCCCCCCCCCCCCCCCCCCCCCC
@VH01071:252:AAF5FT7M5:1:1411:27453:27372
GTTTCTCCTGTGTTGAATCCCCAGCTGAGAAGAC
+
CCCCCCCCCCCCCCCCCCCC;CCCCCCCC;CCCC
@VH01071:252:AAF5FT7M5:1:1503:60533:16751
GTTTCTCCTGTGTTGAATCCCCAGCTGAGAAGACACTAAGGCTGTCT
+
;CCCCCCCCCCCCCCCCCCCCCCCCCCCC;CCCCCCCCCCCCCCCCC
@VH01071:252:AAF5FT7M5:1:1608:41257:54198
GTTTCTCCTGTGTTGAATCCCCAGCTGAGAAGACACTAAGGCT
+
CCCCCCCCCCCCCCCCCCCCCCCCCCCCCCCCCCCCCCCCCCC
@VH01071:252:AAF5FT7M5:1:2107:9199:39072
GTTTCTCCTGTGTTGAATCCCCAGCTGAGAAGACACTAAGGCT
+
CCCCCCCCCCCCCCCCCCCCCCCCCCCCC-CCCCCCCCCCCCC
@VH01071:252:AAF5FT7M5:1:2107:10676:38580
GTTTCTCCTGTGTTGAATCCCCAGCTGAGAAGACACTAAGGCT
+
CCCCCCCCCCCCCCCCCCCCCCCCCCCCC;CCCCCCCCCCCCC
@VH01071:252:AAF5FT7M5:1:2107:47354:3840
GTTTCTCCTGTGTTGAATCCCCAGCTGAGAAGACACTAAGGCTGTCT
+
;CCC;;;CCCCCCCCCCCCC;CC-CCCC-;CCCCCCCCC-CCC-C-C
@VH01071:252:AAF5FT7M5:1:2301:69414:46569
GTTTCTCCTGTGTTGAATCCCCAGCTGAGAAGACACTAAGGCT
+
CCCCCCCCCCCCCCCCCCC;CCCCCCCCCCCC-CCCC;CCCCC
@VH01071:252:AAF5FT7M5:1:2302:50005:55751
GTTTCTCCTGTGTTGAATCCCCAGCTGAGAAGACACTAAGGCTGT
+
CC;CCC-CCCCCCC;CCCCCCCC-CCCCCCCCCCCCCCCCCCCCC
@VH01071:252:AAF5FT7M5:1:2304:42166:22544
GTTTCTCCTGTGTTGAATCCCCAGCTGAGAAGACACTAAGGCTGTCT
+
C--CCCCCCCCCCCCCCCCCCCCCCCCCCCCCCCCCCC;-CCC;;CC
@VH01071:252:AAF5FT7M5:1:2304:46597:24854
GTTTCTCCTGTGTTGAATCCCCAGCTGAGAAGACACTAAGGCTGTCT
+
CCCCCCCCCCCCCCCCCCCCCCCCCCCCC;CCCCCCCCCCCCCCCCC
@VH01071:252:AAF5FT7M5:1:2308:48452:32730
GTTTCTCCTGTGTTGAATCCCCAGCTGAGAAGAC
+
CCCCCCCCCCCCCCCCCCCCCCCCCCCCCCCCCC
@VH01071:252:AAF5FT7M5:1:2401:39742:33298
GTTTCTCCTGTGTTGAATCCCCAGCT
+
CCCCCCCCCCCCCCCCCCCCCCCCCC
@VH01071:252:AAF5FT7M5:1:2407:22151:15937
GTTTCTCCTGTGTTGAATCCCCAGC
+
CCCCCCCCCCCCCCCCCCCCCCCCC
@VH01071:252:AAF5FT7M5:1:1207:33474:17376
TTTCTCCTGTGTTGAATCCCCAGCTGAGAAGACACTAAGGCT
+
CCCCCCCCCCCCCCCCCCCCCCCCCCCCCCCCCCCCCCCCCC
@VH01071:252:AAF5FT7M5:1:1502:10089:11829
TTTCTCCTGTGTTGAATCCCCAGCTGAGAAGACACTAAGGCT
+
CCCCCCCCCCC;CCCCCCCCCCCCCCCCCCCCCCCCC;CC;C
@VH01071:252:AAF5FT7M5:1:1402:60552:46910
TCTCCTGTGTTGAATCCCCAGCTGAGAAGAC
+
CCCCCCCCCCCCCCCCCCCCCCCCCCCCC-C
@VH01071:252:AAF5FT7M5:1:1606:25256:48651
TCTCCTGTGTTGAATCCCCAGCTGAGAAGACACTAAGGCT
+
CCCCCCCCCCCCCCCCCCCCCCCCCCCCCCCCCCCCCCCC
@VH01071:252:AAF5FT7M5:1:2609:45006:11602
TCTCCTGTGTTGAATCCCCAGCTGAGAAGACACTAAGGCT
+
CCCCCCCCCCCCCCCCCCCCCCCCCCCCCCCCCCCCCCCC
@VH01071:252:AAF5FT7M5:1:1203:14785:24854
CTCCTGTGTTGAATCCCCAGC
+
CCCCCCCCCCCCCCCCCCCCC
@VH01071:252:AAF5FT7M5:1:1209:49721:8137
CTCCTGTGTTGAATCCCCAGCTG
+
CCCCCCCCCCCCCCCCCCCCCCC
@VH01071:252:AAF5FT7M5:1:1209:51028:9292
CTCCTGTGTTGAATCCCCAGCTG
+
CCCCCCCCCCCCCCCCCCCCCCC
@VH01071:252:AAF5FT7M5:1:1411:9691:43048
CTCCTGTGTTGAATCCCCAGCTGAGAAGACACTAAGGCTGTCT
+
CCCCC;CCC-;CCCC;CCCCC;CC;CCC;-CCCCC;;;CCC;C
@VH01071:252:AAF5FT7M5:1:1411:77632:24797
CTCCTGTGTTGAATCCCCAGCTG
+
CCCCCCCCCCCCCCCCCCCCCCC
@VH01071:252:AAF5FT7M5:1:1602:19481:24286
CTCCTGTGTTGAATCCCCAGCTGAGAAGACACTAAGGCTGT
+
CCCCCCCCCCCCCCCCCCCCCCCCCCCCCCCCCCCCCCCCC
@VH01071:252:AAF5FT7M5:1:2411:58450:14707
CTCCTGTGTTGAATCCCCAGCTGAGAAGACACTAAGGCTGTCT
+
CCCCCCCCCCCCCCCCCCCCCCCCC;CC;CCCCCCCCCCCCCC
@VH01071:252:AAF5FT7M5:1:2411:59454:13968
CTCCTGTGTTGAATCCCCAGCTGAGAAGACACTAAGGCTGTCT
+
CCCCCCCCCCCCCCCCCCCCCCCCC;CCCCCCCCCCCCCCCCC
@VH01071:252:AAF5FT7M5:1:1208:37792:30212
TCCTGTGTTGAATCCCCAGCTGAGAAGACACTAAGGCT
+
CCCCCCCCCCCCCCCCCCCCCCCC;CC;CCCCCCCCCC
@VH01071:252:AAF5FT7M5:1:1208:40253:30628
TCCTGTGTTGAATCCCCAGCTGAGAAGACACTAAGGCT
+
CCCCCCCCCCCCCCCCCCCCCCCC;CCCCCCCCCCCCC
@VH01071:252:AAF5FT7M5:1:1409:74205:30837
TCCTGTGTTGAATCCCCAGCTGAGAAGACACTAAGGCT
+
CCCCCCCCCCCCCCCCCCCCCCCCCCCCCCCCCCCCCC
@VH01071:252:AAF5FT7M5:1:1508:14823:25157
TCCTGTGTTGAATCCCCAGCTG
+
CCCCCCCCCCCCCCCCCCCCCC
@VH01071:252:AAF5FT7M5:1:1103:42639:54861
CCTGTGTTGAATCCCCAGCT
+
CCCCCCCCCCCCCCCCCCCC
@VH01071:252:AAF5FT7M5:1:1110:29479:33790
CCTGTGTTGAATCCCCAGCTG
+
CCCCCCCCCCCCCCCCCCCCC
@VH01071:252:AAF5FT7M5:1:1605:20163:8535
CCTATGTTGAATCCCCAGCTG
+
CCCCCCCCCCCCCCCCCCCCC
@VH01071:252:AAF5FT7M5:1:1606:43794:6604
CCTGTGTTGAATCCCCAGCTG
+
CCCCCCCCCCCCCCCCCCCCC
@VH01071:252:AAF5FT7M5:1:2502:9691:41874
CCTGTGTTGAATCCCCAGCTGAGAAGACACTAAGGCTGTCT
+
CCCCCCCCCCCCCCCCCCCCCCCCCCCCCCCCCCCCCCCCC
@VH01071:252:AAF5FT7M5:1:1309:13516:41495
GTGTTGAATCCCCAGCTGAGAAGACACTAAGGCT
+
CCCCCCCCCCCCCCCCCCCC;CCCCCCCC;CCCC
@VH01071:252:AAF5FT7M5:1:2609:65930:27561
GTGTTGAATCCCCAGCTGAGAAGACACTAAGGCTGTCT
+
CCCCCCCCCCCCCCCCCCCCCCCCCCCCCCCCCCCCCC
@VH01071:252:AAF5FT7M5:1:1305:24650:22374
GTTGAATCCCCAGCTGAGAAGACACTAAGGCT
+
CCCCCCCCCCCCCCCCCC;CCCCCCCCCCCCC
@VH01071:252:AAF5FT7M5:1:1403:25446:21503
GTTGAATCCCCAGCTGAGAAGACACTAAGGCTGTCT
+
CCCCCCCCCCCCCCCCCC;CCCCCCCCCCCCCCCCC
@VH01071:252:AAF5FT7M5:1:1604:77764:26634
GTTGAATCCCCAGCTGAGAAGACACTAAGGCTGTCT
+
#NAME?
@VH01071:252:AAF5FT7M5:1:1606:60988:42839
GTTGAATCCCCAGCT
+
CCCCCCCCCCCCCCC
@VH01071:252:AAF5FT7M5:1:2105:47430:28830
GTTGAATCCCCAGCTGAGAAGACACTAAGGCTGTCT
+
CCCCCCCCCCCCCCCCCC;CCCCCCCCCCCCCCCCC
@VH01071:252:AAF5FT7M5:1:2402:74451:43123
GTTGAATCCCCAGCTGAGAAGACACTAAGGCT
+
CCCCCCCCCCCCCCCCCCCCCCCCCCCCCCCC
@VH01071:252:AAF5FT7M5:1:2503:58886:26312
GTTGAATCCCCAGCTGAGAAGACACTAAGGCTGT
+
CCCCCCCCCCCCCCCCCCCCCCCCCCCCCCCCCC
@VH01071:252:AAF5FT7M5:1:2508:37602:23018
GTTGAATCCCCAGCTGAGAAGACACTAAGGCTGT
+
CCCCCCCCCCCCCCCCCC;CCCCCCCCCCCCCCC
@VH01071:252:AAF5FT7M5:1:2510:66630:1757
GTTGAATCCCCAGCTGAGAGGAC
+
CCCCCCCCCCCCCCCCCCC-CCC
@VH01071:252:AAF5FT7M5:1:1210:29214:2780
TTGAATCCCCAGCTGAGAAGACACTAAGGCT
+
CCCCCCCCCCCCCCCCCCCCCCCCCCCCCCC
@VH01071:252:AAF5FT7M5:1:1404:23117:27391
GAATCCCCAGCTGAGAAGACACTAAGGCT
+
CCCCCCCCCCCCCCC-CCCCCCCCCCCCC

## Sheet: Fgf21_ETOH_set1
@VH01071:252:AAF5FT7M5:1:1606:62029:2571
GTTCAAAGAAACACAGGAAACATATCTCAGTTCTTTAACAAACACACATTTTTCTTTCAGACTCTTTATTATTCC
+
CCCCCCCCCCCCCCCCCCCCCCCCCCCCCCCCCCCCCCCCCCCCCCCCCCCCCCCCCCCCCCCCCCCCCC-CCCC
@VH01071:252:AAF5FT7M5:1:1504:8044:32086
ACACATTTTTCTTTCAGACTCTTTATTATTCCAAGT
+
CCCCCCCCCCCCCCCCCCCCCCCCCCCCCCCCCCCC
@VH01071:252:AAF5FT7M5:1:1506:69187:20102
TTTTCTTTCAGACTCTTTATTATTCCAAGTAC
+
CCCCCCCCCCCCC;CCCCCCCCCCCCC;CCCC
@VH01071:252:AAF5FT7M5:1:1605:16735:46342
TTTCTTTCAGACTCTTTATTATTCCAAGTAAGAAAAAAAAACTAAAATAAATAAATAAGAT
+
CCCCCCCCCCCCCCCCCCCCCCCCCC;CCCCCCCCCCCCCCCCCCCCCCCCCCCCCCCCCC
@VH01071:252:AAF5FT7M5:1:1605:19576:48159
TTTCTTTCAGACTCTTTATTATTCCAAGTAAGAAAAAAAAACTAAAATAAATAAATAAGAT
+
CCCCCCCCCCCCCCCCCCCCCCCCCCCCCCCCCCCCC;CCCCCCCCCCCCCCCCCCCCCCC
@VH01071:252:AAF5FT7M5:1:2404:44533:42858
TTTCTTTCAGACTCTTTATTATTCCAAGT
+
CCCCCCCCCCCCCCCCCCCCCCCCCCCCC
@VH01071:252:AAF5FT7M5:1:2404:45139:43767
TTTCTTTCAGACTCTTTATTATTCCAAGT
+
CCCCCCC;CCCC;CCCCC;;CCC;CC;CC
@VH01071:252:AAF5FT7M5:1:1202:30804:45679
TTCAGACTCTTTATTATTCCAAGTAAGAAAAAAAAACT
+
CCCCCCCCCCCCCCCCCCCCCCCCCCCCCCCCCCCCCC
@VH01071:252:AAF5FT7M5:1:1103:31694:3632
GACTCTTTATTATTCCAAGTAAGAAAAAAAAACT
+
C;CCCCCCCCCCCCCCC;CCCCCCCCCCCCCCCC
@VH01071:252:AAF5FT7M5:1:2402:77424:30079
GACTCTTTATTATTCCAAGTAAGAAAAAAAAAACT
+
-C;CCCCCCCC;CC;CC;CCCCCCCCC;;CCCCCC
@VH01071:252:AAF5FT7M5:1:1404:67823:40927
GTGGAAACCCAAAAAGAAAC
+
CCCCCCCCCCCCCCCC;CCC
@VH01071:252:AAF5FT7M5:1:2510:19102:20689
GGAAACCCAAAAAGAAACAGCCCTAGATTC
+
CCCCCCCCCCCCCCCCCCCCCCCCCC;CCC
@VH01071:252:AAF5FT7M5:1:2510:36845:41950
GGAAACCCAAAAAGAAACAGCCCTAGATTC
+
CCCCCCCCCCCCCC-CCCCCCCCCCC-CCC
@VH01071:252:AAF5FT7M5:1:2601:22643:16732
AGAAACAGCCCTAGATTCAGGAAGAGTCAGGACGCATAGCTGGGGCTTCGGCCCT
+
CC-CCCCCCCCCCCCCCCCCCCCCCCCCCCCCCCCCCCCCCCCCCCCCCCCCCCC
@VH01071:252:AAF5FT7M5:1:2206:31335:55561
AGCCCTAGATTCAGGAAGAGTCAGGACGCATAGCTGGGGCTTCGGCCCTGTAAAGGCTCTACCATGCTCAGGGGG
+
CCCCCCCCCCCCCCCCCC-CCCCCCCCCCCCCCCCCCCCCCCCCCCCCCCCCCCCCCCCCCCCCCCCCC-CCCCC
@VH01071:252:AAF5FT7M5:1:2206:31619:55580
AGCCCTAGATTCAGGAAGAGTCAGGACGCATAGCTGGGGCTTCGGCCCTGTAAAGGCTCTACCATGCTCAGGGGG
+
CCCCCCCC;CCC;CCCCC;CCCCCCCCCCCCCCCCCCCCCCCCCCCCC;CCCCCCCCCCCCCCCCCCCC-CCCCC
@VH01071:252:AAF5FT7M5:1:2406:29271:15066
GCCCTAGATTCAGGAAGAGTCAGGACGCAT
+
CCCCCCC;CCCCCCCCC;CCCCCCCCCCCC
@VH01071:252:AAF5FT7M5:1:1507:72425:26823
CTAGATTCAGGAAGAGTCAGGACGCATAGCTGGGGCTTCGGCCCTGTAAAGGCTCTACCATGCTCAGGGGGTCAG
+
CC;CCCCCCCCCCCCCC;CCCCCCCCCCCCCCCCCCCCCCCCCCCCCCC;CC;CCCCCCCCCCCCCCCCCCCCCC
@VH01071:252:AAF5FT7M5:1:1310:14880:29757
AGTCAGGACGCATAGCTGGGGCTTCGGCCCTGTAAAGGCTCT
+
CCCCCCCCCCCCCCCCCCCCCCCCCCCCCCCCCCCCCCCCCC
@VH01071:252:AAF5FT7M5:1:1409:15561:11356
GTCAGGACGCATAGCTGGGGCTTCGGCCCTGTAAAGGCTCTACCATGCTCAGGGGGTCAGAGGAGCCCACATC
+
CCCCCCCCCCCCCCCCCCCCCCCCCCCCCCCCCCCCCCCCCCCCCCCCCC;CCCCCCCCCCCCCCCCCCCCCC
@VH01071:252:AAF5FT7M5:1:2406:46199:51870
GTCAGGACGCATAGCTGGGGCTTCGGCCCTGTAAAGGCTCTACCATGCTCAGGGGGTCAGAGGAGCCCACATC
+
CCCCCCCCCCCCCCCCCCCCCCCCCCCCCCCCCCCCCCCCCCCCCCCCCCCCCCCCCCCCCCCCCCCCCCCCC
@VH01071:252:AAF5FT7M5:1:1111:37545:32124
GCATAGCTGGGGCTTCGGCCCTGTAAAGGCTCTACCATGCTCAGGGGGTCAGAGGAGCCCACATCTGGGGGCTCT
+
CCCCCCCCCCCCCCCCCCCCCCCCCCCCCCCCCCCCCCCCCCCCCCCCCCCCCCCCCCCCCCCCCCCCCCCCCCC
@VH01071:252:AAF5FT7M5:1:2311:53697:46948
GCATAGCTGGGGCTTCGGCCCTGTAAAGGCTCTACCATGCTCA
+
CCCCCCCCCCCCCCCCCCCCCCCCCCCCCCCCCCCCCCCCCCC
@VH01071:252:AAF5FT7M5:1:1501:69130:46891
GCTGGGGCTTCGGCCCTGTAAAGGCTCTACCATGCTCAGGGGGTCAGAGGAGCCCACATCT
+
CCCCCCCCCCCCCCCCCCCCC;CCCCCCCCCCCCCCCCCCCCCCCCCCCCCCCCCCCCCCC
@VH01071:252:AAF5FT7M5:1:2109:61234:2003
GCTGGGGCTTCGGCCCTGTAAAGGCTCTACCATGCTCAGGGGGTCAGAGGAGCCCACATCTGGGGGCTCTGGGGG
+
CCCCCCCCCCCCCCCCCCCCCCCCCCCCCCCCCCCCCCCCCCCCCCCCCCCCCC-CCCCCCCCCCCCCCCCCCCC
@VH01071:252:AAF5FT7M5:1:2109:62010:1341
GCTGGGGCTTCGGCCCTGTAAAGGCTCTACCATGCTCAGGGGGTCAGAGGAGCCCACATCTGGGGGCTCTGGGGG
+
CCCCCCCCCCCCCCCCCCCCCCCCCCCCCCCCCC-CCCCCCCCCCCCCCCCCCCCCCCCCCCCCCCCCCCCCCCC
@VH01071:252:AAF5FT7M5:1:2206:42544:41325
GGGGCTTCGGCCCTGTAAAGGCTCTA
+
CCCCCCCCCCCCCCCCCCCCCCCCCC
@VH01071:252:AAF5FT7M5:1:2206:44287:43029
GGGGCTTCGGCCCTGTAAAGGCTCTA
+
-CCCCCCCCCC;CCCCCCCCCCCCCC
@VH01071:252:AAF5FT7M5:1:1502:63847:51378
GGGCTTCGGCCCTGTAAAGGCTCTACCAT
+
CCCCCCCCCCCCCCCCCCCCCCCCCCCCC
@VH01071:252:AAF5FT7M5:1:2406:70436:16127
GGGCTTCGGCCCTGTAAAGGCTCTACCATGCTCAGGGGGTCAGAGGAGCCCACATCTGGGGGCTCTGGGGGCAGG
+
CCCCCCCCCCCCCCCCC-CCCCCCCCCCCCCCCCCCCCCCCCCCCCCCCC;CCCCCCCCCCCCCCCCCCCCCCCC
@VH01071:252:AAF5FT7M5:1:2501:35766:51586
GGGCTTCGGCCCTGTAAAGGCTCTACCATGCTCAGGGGGTCAGAGGAGCCCACATCTGGGGGCTCTGGGGGCAGG
+
CCCCCCCCCCCCCCCCCCCCCCCCCCCCCCCCCCCCCCCCCCCCCCCCCCCCCCCCCCCCCCCCCCCCCCCCCCC
@VH01071:252:AAF5FT7M5:1:2502:59776:42915
GGGCTTCGGCCCTGTAAAGGCTCTACCAT
+
CCC;CCCCCCCCCCCCCCCCCCCCCC-CC
@VH01071:252:AAF5FT7M5:1:2111:40556:15180
GGCTTCGGCCCTGTAAAGGCTCTACCATGCTCAGGGGGTCAGAGGAGCCCACATCT
+
-CCC;CC-CC-CC;CCCC-;CCCCC;C---CCCCCCC-CCC;CCCC-C-CC;;CC;
@VH01071:252:AAF5FT7M5:1:1201:64472:40492
GCTTCGGCCCTGTAAAGGCTCTACCATGCTCAGGGGGTCAGAGGAGCCCACATCTGGGGGCTCTGGGGGCAGGAA
+
C;CCCCCCCCCCCCC-CCCCCCCCCCCCCC;;CCCCCCCCCCCCCCCCCCCCCCC;CCCCCCCCCCCCCCCCCCC
@VH01071:252:AAF5FT7M5:1:1211:58734:3442
GCTTCGGCCCTGTAAAGGCTCTACCATGCTCAGGGGGTCAGAGGAGCCCACATCTGGGGGCTCTGGGGGCAGGAA
+
CCCCCCCCCCCCCCCCCCCCCCCCCCCCCCC-CCCCCCCCCCCCC-CCCCCC-CCCCCCCCCCCCCCCCCCCCCC
@VH01071:252:AAF5FT7M5:1:1401:18591:34907
GCTTCGGCCCTGTAAAGGCTCTACCATGCTCAGGGGGTC
+
CCCCCCCCCCCCCCCCCCCCCCCCCCCCCCCCCCCCCCC
@VH01071:252:AAF5FT7M5:1:2101:30672:5600
GCTTCGGCCCTGTAAAGGCTCTACCATGCTCA
+
;CCCCCCCCCCCCCCCCCCCCCCCCCCCCCCC
@VH01071:252:AAF5FT7M5:1:2308:29555:31253
CTTCGGCCCTGTAAAGGCTCTACCAT
+
CCCCCCCCCCCCCCCCCCCCCCCCCC
@VH01071:252:AAF5FT7M5:1:2601:51028:52835
CTTCGGCCCTGTAAAGGCTCTACCATGCTCAGGGGGTCAGAGGAGCCCACATCTGGGGGCTCTGGGGGCAGGAAT
+
CCCCCCCCCCCCCCCCCCCCCCCCCCCCCCCCCCCCCCCCCCCCCCCCCCCCCCCCC;CCCCCCCCCCCCCCCC;
@VH01071:252:AAF5FT7M5:1:2607:55970:11810
CTTCGGCCCTGTAAAGGCTCTACCATGCTCAGGGGGTCAGAGGAGCCCACATCTGGGGGCTCTGGGGGCAGGAAT
+
CCCCCCCCC;CCCCCCCCCCCCCCCCCCCCCCCCCCCCCCCCCCCCCCCCCCCCCCCCCCCCCCCCCCCCCC;C;
@VH01071:252:AAF5FT7M5:1:2610:61385:55618
TTCGGCCCTGTAAAGGCTCTACCATGCTC
+
CCCCCCCCCCCCCCCCCCCCCCCCCCCCC
@VH01071:252:AAF5FT7M5:1:2204:9824:18190
GGCCCTGTAAAGGCTCTACCATGCTCAGGGGGTCAGAGGAGCCC
+
#NAME?
@VH01071:252:AAF5FT7M5:1:1504:58772:44941
GAGCCCACATCTGGGGGCTCTGGGGGCAGGAATCCTGCTT
+
CCCCCCCCCCCCCCCCCCCCCCCCCCCCCCCCCCCCCCCC
@VH01071:252:AAF5FT7M5:1:2211:65873:6604
GCTCTGGGGGCAGGAATCCTGCTTGGTCTTGGGGCTCGTGGAGC
+
CCCCCCCCCCCCCCCCCCCCCCCCCCCCCCCC;CCCCC-CCCCC
@VH01071:252:AAF5FT7M5:1:2211:66649:6661
GCTCTGGGGGCAGGAATCCTGCTTGGTCTTGGGGCTCGTGGAGC
+
C;CCCCCCCCCCCC-CCCCCCCCCCCCCCCCCCCCCCCCCCCCC
@VH01071:252:AAF5FT7M5:1:2302:31221:18834
GGGGCAGGAATCCTGCTTGGTCTTGGGGCTCGTGGAGCAGGCCTGGCATGGGCAGGAAGCGCACAGGTCCCCAG
+
CCCCCCCCCCCCCCCCCCCCCCCCCCCCCCCCCCCCCCCCCCCCCCCCCCCCCCCCCCCCCCCCCCC;CCCCCC
@VH01071:252:AAF5FT7M5:1:1510:40594:8364
GCTTGGTCTTGGGGCTCGTGGAGCAGGCCTGGCAT
+
CCCCCCCCCCCCCCCCCCCCCCCCCCCCC;CCCCC
@VH01071:252:AAF5FT7M5:1:1205:44230:39185
TGGTCTTGGGGCTCGTGGAGCAGGCCTGGCAT
+
-CCC-CCCCCCC-;;;CCCCCCC;CCCCCCCC
@VH01071:252:AAF5FT7M5:1:1503:53376:15161
AGCAGGCCTGGCATGGGCAG
+
CCCCCCCCCCCCCCCCCCCC
@VH01071:252:AAF5FT7M5:1:1203:23723:34169
GCAGGCCTGGCATGGGCAGGAAGCGC
+
CCCCCCCCCCCCCCCCCCCCCCCCCC
@VH01071:252:AAF5FT7M5:1:2101:44305:27221
GCAGGCCTGGCATGGGCAGGAAGCGC
+
;CCCCCCCCCCCCCCCCCCCCCCCCC
@VH01071:252:AAF5FT7M5:1:1504:61972:36327
GCCTGGCATGGGCAGGAAGCGCACAGGTCCCCAGGATGTT
+
CCCCCCCCCCCCCCCCCCCCCCCCCCCCCCCCCCCCCCCC
@VH01071:252:AAF5FT7M5:1:2504:68941:41628
GCCTGGCATGGGCAGGAAGCGCACAGGTCCCCAGGATGTT
+
CCCCCCCCCCCCCCCCCCCCCCCCCCCCCCCCCCC;CCCC
@VH01071:252:AAF5FT7M5:1:1308:15580:17963
GGTCCCCAGGATGTTGCATCCTGGTTTGGGGAGTCCTTCTGAGGCAGACGCAGGGGCAGGCCATGGGCTTCAGAC
+
CCCCCCCCCCCCCCCCCCCCCCCCCCCCCCCCCCCCCCCCCCCCCCCCCCCCCCCCCCCCCCCCCCCCCCCCCCC
@VH01071:252:AAF5FT7M5:1:2308:11339:17281
GGTCCCCAGGATGTTGCATCCTGGTTTGGGGAGTCCTTCTGAGGCAGACGCAGGGGCAGGCCATGGGCTTCAGAC
+
-CCCCCCCCCCCCCCCCCCCCCCCCCCC;CCCCCCCCCCCCCCCCCCCCCCCCCCC;CCCCCCCCCCCCCCCCCC
@VH01071:252:AAF5FT7M5:1:1501:31770:44903
GCATCCTGGTTTGGG
+
CCCCCCCCCCCCCCC
@VH01071:252:AAF5FT7M5:1:1207:58905:45073
CCTGGTTTGGGGAGTCCTTCT
+
CCCCCCCCCCCCCCCCCCCCC
@VH01071:252:AAF5FT7M5:1:1501:52751:20102
GTCCTTCTGAGGCAGACGCAGGGGCAGGCCATGGGCTTCAGACTGGTACACATTGTAACCGTCCT
+
CCCCCCCCCCCCCCC;CCCCCCCCCCCCCCCCCCCCCCCCC;CCCCCCCCCCCCCCCCCCCCCCC
@VH01071:252:AAF5FT7M5:1:2608:73977:17660
GTCCTTCTGAGGCAGACGCAGGGGCAGGCCATGGGCTTCAGACTGGTACACATTGTAACCGTCCT
+
CCCCCCCCCCCCCCC;CCCCCCCC;CCCCCCCCCCCCCCCC;CCCCCCCCCCCCCCCCCCCCCCC
@VH01071:252:AAF5FT7M5:1:2410:36504:9463
GGGCAGGCCATGGGCTTCAGACTGGTACACATTGTAACCGTCCTCCAGCAGCAGTTCTCTGAAGCTGCAGGCCTC
+
CCCCCCCCCCCCCCCCCCCCCCCCCCCCCCCCCCCCCCCCCCCCCCCCCCCCCCCCCCCCCCCCCCCCCCCCCCC
@VH01071:252:AAF5FT7M5:1:2410:39117:11394
GGGCAGGCCATGGGCTTCAGACTGGTACACATTGTAACCGTCCTCCAGCAGCAGTTCTCTGAAGCTGCAGGCCTC
+
;CCCCCCCCCCCCCCCCCCCCCCCCCCCCCCCCCCCCCCCCCCCCCCCCCCCCCCCCCCCCCCCCCCCCCCCCCC
@VH01071:252:AAF5FT7M5:1:1201:58545:51718
GGCAGGCCATGGGCTTCAGACTGGTACACATTGT
+
CCCCCCCCCCCCCCCCCCCCCCCCCCCCCCCCCC
@VH01071:252:AAF5FT7M5:1:1404:38644:8648
GGCCATGGGCTTCAGACTGGT
+
CCCCCCCCCCCCCCCCCCCCC
@VH01071:252:AAF5FT7M5:1:1601:73409:40605
GGCCATGGGCTTCAGACTGGTACACATTGTAACCGTCCTCCAGCAGCAGTTCTCTGAAGCTGCAGGCCTCAGGAT
+
CCCCCCCCCCCC;CCCCCCCCCCCCCCCCCCCCCCCCCCCCCCCCCCCCCCCCCCCCCCCCCCCCCCCCCCCCCC
@VH01071:252:AAF5FT7M5:1:1601:73939:39924
GGCCATGGGCTTCAGACTGGTACACATTGTAACCGTCCTCCAGCAGCAGTTCTCTGAAGCTGCAGGCCTCAGGAT
+
C;C-CCCCCCCCCCCC-CCCCCCCCCCCCCCCC-CCCCC-CCCCCCCCCCCCC-CCCCC;CCCCCCCCCCCC;CC
@VH01071:252:AAF5FT7M5:1:2404:35822:8743
GGCCATGGGCTTCAGACTGGT
+
CCCCCCCCCCCCCCCCCCCCC
@VH01071:252:AAF5FT7M5:1:2404:35898:7834
GGCCATGGGCTTCAGACTGGT
+
CCCCCCCCCCCCCCCCCCCCC
@VH01071:252:AAF5FT7M5:1:2404:36447:6982
GGCCATGGGCTTCAGACTGGT
+
CCCCCCCCCCCCCCCCCCCCC
@VH01071:252:AAF5FT7M5:1:2606:35633:18550
GGCCATGGGCTTCAGACTGGTACACATTGTAACCGTCCTCCAGCAGCAGTTCTCTGAAGCT
+
CCCCCCCCCCCCCCCCCCCCCCCCCCCCCCCCCCCCCCCCCCCCCCCCCCCCCCCCCCCCC
@VH01071:252:AAF5FT7M5:1:2108:34421:36914
GCCATGGGCTTCAGACTGGT
+
CCCCCCCCCCCCCCCCCCCC
@VH01071:252:AAF5FT7M5:1:2206:27415:11734
GCCATGGGCTTCAGACTGGTACACATTGTAACCGTCCTCCAGCAGCAGTTCTCTGAAGCTGCAGGCCTCAGGATC
+
CCCCCCCCCCCCCCCCCCCCCCCCCCCCCCCCCCCCCCCCCCCCCCCCCCCCCCCCCCCCCCCCCCCCCCCCCCC
@VH01071:252:AAF5FT7M5:1:1408:24272:36421
GGGCTTCAGACTGGTAC
+
CCCCCCCCCCCCCCCCC
@VH01071:252:AAF5FT7M5:1:2408:23476:25327
GGGCTTCAGACTGGTAC
+
CCCCCCCCCCCCCCCCC
@VH01071:252:AAF5FT7M5:1:1610:55799:6717
GCTTCAGACTGGTACACATTGTAACCGTCCTCC
+
CCCCCCCCCCCCCCCCCC;CCCCCCCCCCCCCC
@VH01071:252:AAF5FT7M5:1:1610:57541:1871
GCTTCAGACTGGTACACATTGTAACCGTCCTCC
+
CCCCCCCCCCCCCCCCCCCCCCCCCCCCCCCCC
@VH01071:252:AAF5FT7M5:1:1502:65494:50033
CTTCAGACTGGTACACATT
+
CCCCCCCCCCCCCCCCCCC
@VH01071:252:AAF5FT7M5:1:1302:24916:54217
AGACTGGTACACATTGTAACCGTCCTCCAGCAGCAGTTCTCTGAAGCTGCAGGCCTCAGGATCAAAGTGAGGC
+
CCCCCCCCCCCCC;CCCCCCCCCCCCCCCCCCCCCCCCCCCCCCCCCCCCCCCCCCCCCCCCCCCCCCCCCCC
@VH01071:252:AAF5FT7M5:1:1509:35519:10409
GACTGGTACACATTGTAACCGTCCTCCAGCAGCAGTTCTCTGAAGCTGCAGGCCTCAGGATCAAAGTGAGGCTGT
+
CCCCCCCCCCCCCCCCCCCCCCCCCCCCCCCCCCCCCCCCCCCCCCCCCCCCCCCCCCCCCCCCCCCCCCCCCCC
@VH01071:252:AAF5FT7M5:1:1309:69187:25100
ACACATTGTAACCGTCCTCCAGCAGCAGTTCTCTGAAGCTG
+
CCCCCCCCCCCCCCCCCCCCCCCCCCCCCCCCCCCCCCCCC
@VH01071:252:AAF5FT7M5:1:1309:72633:25820
ACACATTGTAACCGTCCTCCAGCAGCAGTTCTCTGAAGCTG
+
CCC-CCCCCCCCCCCCCC-CCC;C-CCCCCC-CCCCCCCCC
@VH01071:252:AAF5FT7M5:1:1406:28740:44259
GTCCTCCAGCAGCAGTTCTCTGAAG
+
;CCCCCCCCCCCCCCCCCCCCCCCC
@VH01071:252:AAF5FT7M5:1:1406:30615:46739
GTCCTCCAGCAGCAGTTCTCTGAAG
+
;CCCCCCCCCCCCCCCCCCCCCCCC
@VH01071:252:AAF5FT7M5:1:2204:20257:17262
GTCCTCCAGCAGCAGTTCTCTGAAGCTGCAGGCCTCAGGATCAAAGTGAGGCTGTGGGACAGAGAAAACAGTCAG
+
CCCCCCCCCCCCCCCCCCCCCCCCCCCCCCCCCCCCCCCCCCCCCCCCCCCCCCCCCCCCCCCCCCCCCCCCCCC
@VH01071:252:AAF5FT7M5:1:2204:20674:15596
GTCCTCCAGCAGCAGTTCTCTGAAGCTGCAGGCCTCAGGATCAAAGTGAGGCTGTGGGACAGAGAAAACAGTCAG
+
CCCCCCCCCCCCCCCCCCCCCCCCCCCCCCCCCCCCCCCCCCCCCC;CCCCCCCCCCCCCCCCCCCCCCCCCCCC
@VH01071:252:AAF5FT7M5:1:2602:33190:32124
GTCCTCCAGCAGCAGTTCTCTGAAGCTGCAGGCCTCAGGATCAAAGTGAGGCTGTGGGACAGAGAAA
+
CCCCCCCCCCCCCCCCCCCCCCCCCCCCCCCCC;CCCCCCCCCCCCCCCCCCCCCCCCCCCCCC;CC
@VH01071:252:AAF5FT7M5:1:1206:30350:48557
GCAGTTCTCTGAAGCTGC
+
CCCCCCCCCCCCCCCCCC
@VH01071:252:AAF5FT7M5:1:2402:20617:15350
GCAGTTCTCTGAAGCTGCAGGCCTCAGGATCAAAGTGAGGCTGTGGGACAGAGAAAACAGTCAGAGACACACAGT
+
CCCCCCCCCCCCCCCCCCCCCCCCCCCCCCCCCCCCCCCCCCCCCCCCCCCCC;CCCCCCCCCCCCCCCCCCCCC
@VH01071:252:AAF5FT7M5:1:1204:65456:21901
GTTCTCTGAAGCTGCAGGCCTCAGGATCAAAGTGAGGCTGTGGGACAGAGAAAACAGTCAGAGACACACAGTACT
+
CCCCCCCCCCCCCCCCCCCCCCCCCCCCCCCCCCCCCCCCCCCCCCCCCCCCC-CCCCCC;C;CCCCCCCCCCCC
@VH01071:252:AAF5FT7M5:1:2303:65324:34831
TCTCTGAAGCTGCAGGCCT
+
CCCCCCCCCCCCCCCCCCC
@VH01071:252:AAF5FT7M5:1:2608:27207:5884
CTCTGAAGCTGCAGGCCTCAGGATCAAAGTGAGGCTGTGGGACAGAGAAAACAGTCAGAGACAC
+
CCCCCCCCCCCCCCCCCCCCCCCCCCCCCCCCCCCCCCCCCCCCCCC;CCCCCCCCCCCCCCCC
@VH01071:252:AAF5FT7M5:1:2405:11831:20727
GCTGCAGGCCTCAGGATCAAAGTGAGGCTGTGGGACAGAGAAA
+
-CC-C;CCCC-CC;CCCCC;CCCCCC-CCCC-;CCCCCCCCCC
@VH01071:252:AAF5FT7M5:1:1106:52561:3859
GGCCTCAGGATCAAAGTGAGGCTGTGGGACAGAGAAAACAGTCAGAGACACACA
+
CCCCCCCCCCCCCCCCCCCCCCCCCCCCCCCCCC-CCCCCCCCCCCCCCCCCCC
@VH01071:252:AAF5FT7M5:1:1206:63601:35039
GGCCTCAGGATCAAAGTGAGGCTGTGGGACAGAGAAAACAGTCAGAGACAC
+
CCCCC-;C-;CC;CCCC-CC-CCCC;CCCCCCCC;CC;CCCCC;CCCCC;C
@VH01071:252:AAF5FT7M5:1:1610:37564:24759
GGCCTCAGGATCAAAGTGAGGCTGTGGGACAGAGAAAACAGTCAGAGACACACAGTACTTTCTGTCTGCCAATCC
+
CCCCCCCCCCCCCCCCCCCCCCCCCCCCCCCCCCCCCCCCCCCCCCCCCCCCCCCCCCCCCCCCCCCCCCCCCCC
@VH01071:252:AAF5FT7M5:1:1610:39269:26009
GGCCTCAGGATCAAAGTGAGGCTGTGGGACAGAGAAAACAGTCAGAGACACACAGTACTTTCTGTCTGCCAATCC
+
CCCCCCCCCCCCC;CCCCCCCCCCCCCCCCCCCCCCCCCCCCCCCCCCCCCCCCCCCCCCCCCCCCCCCCC;CCC
@VH01071:252:AAF5FT7M5:1:2106:60647:35948
GGCCTCAGGATCAAAGTGAGGCTGTGGGACAGAGAAA
+
;CCCCCCCCCCCCCCCCCCCCCCCCCCCCCCCCCCCC
@VH01071:252:AAF5FT7M5:1:2607:62768:46966
GGCCTCAGGATCAAAGTGAGGCTGTGGGACAGAGAAAACAGTCAGAGACA
+
CCCCCCCCCCCCC;;CCCCCCCCCCCCCCCCCCCCCCCCCCCCCCCCCCC
@VH01071:252:AAF5FT7M5:1:1607:53224:24173
CTCTGACTGTTTTCTCTGTCCCACAGCCTCACTTT
+
CCCCCCCCCCCCCCCCCCCCCCCCCCCCCCCCCCC
@VH01071:252:AAF5FT7M5:1:2605:39893:47989
GAGGCTGTGGGACAGAGAAAACAGTCAG
+
CCCCCCCCCCCCCCCCCCCCCCCCCCCC
@VH01071:252:AAF5FT7M5:1:1302:29630:48595
GCTGTGGGACAGAGAAAACAGTCAGAGACACACAGTACTTTCTGTCTGCCAATCCCTGACTGAACAGTCTAGCCC
+
CCCCCCCCCCCCCC;CCCCCCCCCCCCCCCCCCCCCCCCCCCCCCCCCCCCCCCCCCCCCCCCCCCCCCCCCCCC
@VH01071:252:AAF5FT7M5:1:2310:31770:35437
GTGGGACAGAGAAAACAGTCAGAGACACACAGTACTTTCTGTCTGCCAATCCCTGACTGAACAGT
+
CCCCCCCCCCCCCCCCCCCCCCCCCCCCCCCCCCCCCCCCCCCCCCCCCCCCCCCCCCCCCCCCC
@VH01071:252:AAF5FT7M5:1:1109:62616:55107
GGACAGAGAAAACAGTCAGAGACACACAGTACTTTCTGTCTGCCAATCCCTGACTGAACAGTCTAGCCCCAAACT
+
CCCCCCCCCCC;CCCCCCCCCCCCCCCCCCCCCCCCCCCCCCCCCCCCCCCCC;CCCCCCCCCCCCCCCCCCCCC
@VH01071:252:AAF5FT7M5:1:1603:36902:30193
GGACAGAGAAAACAGTCAGAGACACACAGTA
+
CCCCCCCCCCCCCCCCC;CCCCCCCCCCCCC
@VH01071:252:AAF5FT7M5:1:1403:8195:18039
AGAGAAAACAGTCAGAGACACACAGTACTTTCTGTCTGCCAATCCCTGACTGAACAGTCTAGCCCCAAACTCCTC
+
CC-C-CCCCCCCCCCCCCCCCCCCCCCCCCCCCCCCCCCCCCCCCCCCCCCCCCCCCCCCCCCCCCCC-CCC-CC
@VH01071:252:AAF5FT7M5:1:1201:7590:17622
GTCAGAGACACACAGTACTTTCTGTCTGCCAATCCCTGACTGAACAGTCTAGCCC
+
CCCC----;;CCCC;;CCCCCCC-C;CCC-CCCCCCC;;C;CCCCCCC;CCCC-C
@VH01071:252:AAF5FT7M5:1:2201:50706:2874
GTCAGAGACACACAGTANTTTCTGTCTGCCAATCCCTGACTGAACAGTCTAGCCCCAAACTCCTCCTTCAGGTTC
+
CCCCCCCCCCCCCCCCC#CCCCCCCCCCCCCCCCCCCCCCCCCCCCCCCCCCCCCCCCCCCCCCCCCCCCCCCCC
@VH01071:252:AAF5FT7M5:1:1511:7249:39356
AGAGACACACAGTACTTTCTGTCTGCCAATCCCTGACTGAACAGTCTAGCCCCAAACTCCTCCTTCAGGTTCAGG
+
CC;C-CCCCCCCCCCCCCCCCCCCCCCCCCCCCCCCCCCCCCCCCCCCCCCCCCCCC;CCCCCCCCCCCCCCCCC
@VH01071:252:AAF5FT7M5:1:1511:9445:38901
AGAGACACACAGTACTTTCTGTCTGCCAATCCCTGACTGAACAGTCTAGCCCCAAACTCCTCCTTCAGGTTCAGG
+
CCCC;CCCCCCCCCCCCCCCCCCCCCCCCC;CCCCCCCCCCCCC;CCCCCCCCCC;CCCCCCCCCCCCC;CCCCC
@VH01071:252:AAF5FT7M5:1:2109:12134:22847
GTACTTTCTGTCTGCCAATCCCTGACTGAACAGTCTAGCCCCAAACTCCTCCTTCAGGTTCAGGTCCAGTCTCAG
+
CCCCCCCCCCCCCCCCCCCCCCCCCCCCCCCCCCCCCCCCCCCCCCCCCCCCCCCCCCCCCCCCCCCCCCCCCCC
@VH01071:252:AAF5FT7M5:1:1506:9313:44676
GCCAATCCCTGACTGAACAGTCTAGCCCCA
+
;CCCCCCCCCCCCCCCCCCCCCCCCCCCCC
@VH01071:252:AAF5FT7M5:1:2205:32035:9652
CTGACTGAACAGTCTAGCCCCAAACTCCTCCTTCAGGTTCAGGTCCAGTCTCAGCCTCCTCTCTCAGACCCAGAG
+
CCCCCCCCCCCCCCCCCCCCCCC;;CCCCCCCCCCCCCCCCCCCCCCCCCCCCCCCCCCCCCCCCCCCCCCCCCC
@VH01071:252:AAF5FT7M5:1:1110:19822:41817
ACAGTCTAGCCCCAAACTCCTCCTTCAGGTTCAGGTCCAGTCTCAGCCTCCTCT
+
CCCCCCCCCCCCCCCCCCCCCCCCCCCCCCCCCCCCCCCCCCCCCCCCCCCCCC
@VH01071:252:AAF5FT7M5:1:2201:13213:19421
AGCCCCAAACTCCTCCTNCAGGTTC
+
CCCCCCCC--CCCCCCC#CCCCCCC
@VH01071:252:AAF5FT7M5:1:1506:70891:32105
GCCCCAAACTCCTCCTTCAGGTTCAGGTCCAGTCTCAGCCTCCTCTCTCAGACCCAGAGTCAAGCCCTAGCCTCC
+
C-;CCCCCCC;-CCCCCCC;CCCCCC;CCCCCC;CCCCCCC-CCCCCC;CCCCCCCCCCCCCCCCCCC;-;CCCC
@VH01071:252:AAF5FT7M5:1:2202:60552:27978
GCCCCAAACTCCTCCTTCAGGTTCAGGTCCAGTCTCAGCCTCCTCTCTCAGACCCAGAGTCAAGCCCTAGCCTCC
+
CCCCCCCCCCCCCCCCCCCCCCCCCCCCCCCCCCCCCCC;CCCCCCCCCCCCCCCCC;CCCCCCCCCCCC;-CCC
@VH01071:252:AAF5FT7M5:1:1511:52542:36251
AACTCCTCCTTCAGGTTCAGGTCCAGTCTCAGCCTCCTCTCTCAGACCCAGAGTCAAGCCCTAGCCTCCTCCCTC
+
C;CCCCCCCCCCCCCCCCCCCCCCCCCCCCCCCCCCCCCCCCCCCCCCCCCCCCCCCCCCCCCCCCCCCCCCCCC
@VH01071:252:AAF5FT7M5:1:1511:57485:39678
AACTCCTCCTTCAGGTTCAGGTCCAGTCTCAGCCTCCTCTCTCAGACCCAGAGTCAAGCCCTAGCCTCCTCCCTC
+
;-CC-CCC;CCC-;C;CCCCCCCCCCC;CCCCCCCCCCCCCCC;CCC-CCCCCCCCCCC;CCCC;CCCCCCCC;C
@VH01071:252:AAF5FT7M5:1:2408:49929:25006
GTCCAGTCTCAGCCTCCTCTCTCAGACCCAGAGTCAAGCCCTAGCCTCCTCCCTC
+
CCCCCCCCCCCCCCCCCCCCCCCCCCCCCCCCCCCCC;CCCCCCCCCCCCCCCCC
@VH01071:252:AAF5FT7M5:1:2104:30369:54293
GTTCGTGTCTGGACTCCAGGCCTGAGGGAGGAGGCTAGGGCTTGACTCT
+
#NAME?
@VH01071:252:AAF5FT7M5:1:1206:71440:25271
AGCCCTAGCCTCCTCCCTCA
+
CCCCCCCC-;C;CCCCCCCC
@VH01071:252:AAF5FT7M5:1:1301:54436:52495
GTTCGTGTCTGGACTCCAGGCCTGAGGGAGGAGGCT
+
CCCCCCCCCCCCCC-C-CCCCCCCCCCC;CCCCCCC
@VH01071:252:AAF5FT7M5:1:1310:74148:22677
GTTCGTGTCTGGACTCCAGGCCTGAGGGAGGAGGCT
+
CCCCCCCCCCCCCCCCCCCCCCCCCCCCCCCCCCCC
@VH01071:252:AAF5FT7M5:1:1408:38435:8175
GTCTGGACTCCAGGCCTGAGGGAGTAGGAT
+
CCCCCCCCCCCCCCCCCCCCCCCCCCCCCC
@VH01071:252:AAF5FT7M5:1:2606:16508:43918
CCTCCTCCCTCAGGCCTGGAGTC
+
;CCC;;CCCCCCCCCC-CCCCCC
@VH01071:252:AAF5FT7M5:1:1210:30615:53668
GTTCGTGTCTGGACTCCAGGCCT
+
CCCCCCCCCCCCCCCCCCCCCCC
@VH01071:252:AAF5FT7M5:1:1208:47562:42139
TCGTGTCTGGACTCCAGG
+
CCCCCCCCCCCCCCCCCC
@VH01071:252:AAF5FT7M5:1:1403:22378:35664
TCGTGTCTGGACTCCAGG
+
CCCCCCCCCCCCCCCCCC
@VH01071:252:AAF5FT7M5:1:1502:29100:9027
GTCCAGACACGAACCAACTCCATTCACACCAGAAGTTCCAGCCCCAGCTATCTCT
+
CCCCCCCCCCCC;CCCCCCCCCCCCCCCCCCCCCCCCCCCCCC-CCCCCCCCCCC
@VH01071:252:AAF5FT7M5:1:2103:40575:36137
GTCCAGACACGAACCAACTCCATTCACACCAGAAGTTCCAGCCCCA
+
-CCCCCCCCCCC-CCCCCCCCCCCCCCCCCCCCCCCC;CCC-CC;C
@VH01071:252:AAF5FT7M5:1:2611:46881:55543
GTCCAGACACGAACCAACTCCATTC
+
CCCCCCCCCCCCCCCCCCCCCCCCC
@VH01071:252:AAF5FT7M5:1:2110:65665:48386
CCAGACACGAACCAACTCCATTCACACC
+
CCCC;CCCCC;CCCCCCCCCCCCCCCCC
@VH01071:252:AAF5FT7M5:1:2611:45044:12321
CCAGACACGAACCAACTCCATTCACACCAGAAGTTCCAGCCCCAGCTATCTCTATCTGCAGACAGCAGGTTCAGG
+
CCCC;CCCCC-CCCCCCCCCCCCCCCCCCCCCCCCCCCCCCCCCCCCCCCCCCCCCCCCCCCCCCCCCCCCCCCC
@VH01071:252:AAF5FT7M5:1:1204:56178:47648
CGAACCAACTCCATTCACACCAGAAGTTCCAGCCCCAGCTATCTCT
+
CCC-CCCCCCCCCCCCCCCCCCCCCCCCCCCCCCCCCCCCCCCCCC
@VH01071:252:AAF5FT7M5:1:2211:27093:8686
GTCTGCAGATAGAGATAGCTGGGGCTGGAACTTCTGGTGTGAAT
+
CC;CCCCCCCCCCCCCCCCCCCCCCCCCCCCCCCCCCCCCCCCC
@VH01071:252:AAF5FT7M5:1:2404:7684:38390
ACACCAGAAGTTCCAGCCCCAGCTATCTCTATCTGCAGACAGCAG
+
CCCCCCCCCCCCCCCCCCCCCCCCCCCCCCCCCCCCCCCCCCCCC
@VH01071:252:AAF5FT7M5:1:2507:56916:2533
GCCCCAGCTATCTCTATCTA
+
CCCCCCCCCCCCCCCCCCCC
@VH01071:252:AAF5FT7M5:1:2507:58261:4408
GCCCCAGCTATCTCTATCTA
+
CCCCCCCCCCCCCCCCCCCC
@VH01071:252:AAF5FT7M5:1:1511:56367:30609
GCAGACAGCAGGTTCAGGCCCAGTGTCTTCCCTCAACTTTTCTCTGCCTAGGTTGGCATTCTGCCCACCACCTCT
+
CCCCCCCCCCCCCCCCCCCCCCCCCCCCCCCCCCCCCC;CCCCCCCCCCCCCCCCCCCCCCCCCCCCCCCCCCCC
@VH01071:252:AAF5FT7M5:1:1610:28191:20689
GACAGCAGGTTCAGGCCCAGTGTCTTCCCTCAACTTTTCTCTGCCTAGGTTGGCATTCTGCCC
+
-CCCCCCCC-CCCC;C-;--C;CC;CCC-CCCCC-CCCCCCCC;-CCCCCC;CCC;CC-C;CC
@VH01071:252:AAF5FT7M5:1:1610:28987:19288
GACAGCAGGTTCAGGCCCAGTGTCTTCCCTCAACTTTTCTCTGCCTAGGTTGGCATTCTGCCC
+
CCCCCCCCCCCCCCCCCCCCCCCCCCCCCCCCCCCCCCCCCCCCCCCCCCCCCCCCCCCCCCC
@VH01071:252:AAF5FT7M5:1:2205:23723:4143
GACAGCAGGTTCAGGCCCAGTGTCTTCCCTCA
+
CCCCCCCCCCCC-CCCCCCCCCC;CCCCCCCC
@VH01071:252:AAF5FT7M5:1:2302:27320:31972
GCAGGTTCAGGCCCAGTGTGTTCCCTCAACTTTTCTCTGCCTAGGTTGGCATTCTGCCCACCACCTCTACTCT
+
CCC---;CCC-C--CC--C-CCC-C---CCC-CCC-CC;CCCC----C;-C-C-CCC;CCCCCC-C-CCCC;;
@VH01071:252:AAF5FT7M5:1:2302:27756:32711
GCAGGTTCAGGCCCAGTGTGTTCCCTCAACTTTTCTCTGCCTAGGTTGGCATTCTGCCCACCACCTCTACTCT
+
CCCCCCCCCCCCCCCCCCC-CCCCCCCCCCCCCCCCCCCCCCCCCCCCCCCCCCCCCCCCCCCCCCCCCCCCC
@VH01071:252:AAF5FT7M5:1:2302:28400:29492
GCAGGTTCAGGCCCAGTGTCTTCCCTCAACTTTTCTCTGCCTAGGTTGGCATTCTGCCCACCACCTCTACTCT
+
CCCCCCCCCCCCCCCCCCC-CCCCCCCCCCCCCCCCCCCCCCCCCCCCCCCCCCCCCCCCCCCCCCCCCCCCC
@VH01071:252:AAF5FT7M5:1:2302:30388:35494
GCAGGTTCAGGCCCAGTGTCTTCCCTCAACTTTTCTCTGCCTAGGTTGGCATTCTGCCCACCACCTCTACTCT
+
CCCCCCCCCCCCCCCCCCC-CCCCCCCC;CCCCCCCCCCCCCCCCCCCCCCCCC;CCCCCCCCCCCCCCCCCC
@VH01071:252:AAF5FT7M5:1:1110:30729:44165
GTTCAGGCCCAGTGTCTTCCCTCAACTTTTCTCTGCCTAGGTTGGCATTCTGCCCACCACCTCTACTCTTGTCAT
+
CCCCCCCCCCCCCCCCCCCCCCCCCCCCCCCCCCCCCCCCCCCCCCCCCCCCCCCCCCCCCCCCCCCCCCCCCCC
@VH01071:252:AAF5FT7M5:1:1204:54038:3329
GTTCAGGCCCAGTGTCTTCCCTCAACTTTTCTCTGCCTAGGTTGGCATTCTGCCCAC
+
CCCCCCCCCCCCCCCCCCCCCCCCCCCCCCCCCCCCCCCCCCCCCCCCCCCCCCCCC
@VH01071:252:AAF5FT7M5:1:1604:44059:2477
GGCCCAGTGTCTTCCCTCAACTTTTCTCTGCCTAGGTTGGCATTCTGCCCACCACCTCTACTCTTGTCATTT
+
CCCCCCCCCCCCCCCCCCCC;CCCCCCCCCCCCCCCCCCCCCCCCCCCCCCCCCCCCCCCCCC-CCCCC-;C
@VH01071:252:AAF5FT7M5:1:1606:63052:50923
AGTGTCTTCCCTCAACTTTTATCTGCCTAGGTTGGCATTCTGCCCACCACCTCTACTCTTGTCATTTATTGGTCC
+
CC;-C-;CCCC;CC;CCCCC-C-CCCCCC--;CC-;CCCC;;;CCCCCC-CC-CCCCC--CCCCC-CC-CC;CCC
@VH01071:252:AAF5FT7M5:1:1204:40272:43672
GTCTTCCCTCAACTTTTCTCTGCCTAGGTTGGCATTCTGCCCACCACCTCTACTCTTGTCATTTATTGGTCC
+
CCCCCCCCCCCC;CCCCCCC-CCCCCCCCCCCCCCCCCCCCCCCCCCCCCCCCCCCCCCCCCCCCC-CCCCC
@VH01071:252:AAF5FT7M5:1:2208:62786:52438
GTCTTCCCTCAACTTTTCTCTGCCTAGGTTGGCATTCTGCCCACCACCTCTACTCTTGTCATTTATTGGTCC
+
CCCCCCCCCCCCCCCCCCCCCCCCCCCCCCCCCCCCCCCCCCC;CCCCCCCCCCCCCCCCCCCCCCCCCCCC
@VH01071:252:AAF5FT7M5:1:2409:66952:12908
GTCTTCCCTCAACTTTTCTCTGCCTAGGTTGGCATTCTGCCCACCACCTCTACTCTTGTCATTTATTGGTCC
+
CC-CCCC;CCCCCC;;CCCCCCC;-C;C--CCCCCC;--CCCC-CCCC;CCCCC-CCCCCCCCCCCCCCCCC
@VH01071:252:AAF5FT7M5:1:1305:16735:16354
CTTCCCTCAACTTTTCTCTGCCTAGGTTGGCATTCTGCCCACCACCTCTACTCTTGTCATTT
+
CCCCCCCCCCCCCCCCCCCCCCCCCCCCCCCCCCCCCCCCCCCCCCCCCCCC;CCCCCCCCC
@VH01071:252:AAF5FT7M5:1:2604:66687:2306
CTTCCCTCAACTTTTCTCTGCCTAGGTTGGCATTCT
+
-CCCCCCCCCC;CCCCCCCCCCCCCCCCCCCCCCCC
@VH01071:252:AAF5FT7M5:1:1210:16641:27883
GCCTAGGTTGGCATTCTGCCCACCACCTCTACTCTTGTCATTT
+
CCCCCCCCCCCCCCCCCCCCCCCCCCCCCCCCCCCCCCCCCCC
@VH01071:252:AAF5FT7M5:1:1308:73693:30477
GCCTAGGTTGGCATTCTGCCCACCACCTCTACTCTTGTCATTTATTGGTCCTGGGTACCAG
+
-CCCCCCCCCCCCCCCCCCCC;C;CCCCCCCCCCCCCCCCCCCCCCCCCCCCCCCCCCCCC
@VH01071:252:AAF5FT7M5:1:1308:74659:25725
GCCTAGGTTGGCATTCTGCCCACCACCTCTACTCTTGTCATTTATTGGTCCTGGGTACCAG
+
CCCCCCCCCCCCCCCCCCCCCCCCCCCCCCCCCCCCCCCCCCCCCCCCCCCCCCCCCCCCC
@VH01071:252:AAF5FT7M5:1:1411:68675:10882
GCCTAGGTTGGCATTCTGCCCACCACCTCTACTCTTGTCATTTATTGGTCCTGGGTACCAGAGTGCCCCGCTGAT
+
CCCCCCCCCCCCCCCCCCCCC;CCCCCCCCCCCCCCCCCCCCCCCCCCCCCCCCCCCCCCCCCCCCCCCCCCCCC
@VH01071:252:AAF5FT7M5:1:2106:30104:6698
GCCTAGGTTGGCATTCTGCCCACCACCTCTACTCTTGTCATTTATTGGTCCTGGGTACCAGAGTGCCCCGCTGAT
+
CCCCCCCCCCCCCCCCCCCCCCCCCCCCCCCCCCCCCCCCCCCCCCCCCCCCCCCCCCCCCCC;CCCCCCCCCCC
@VH01071:252:AAF5FT7M5:1:2602:62067:35210
GCCTAGGTTGGCATTCTGCCC
+
CCCCCCCCCCCCCCCCCCCCC
@VH01071:252:AAF5FT7M5:1:1503:72936:30628
TAGGTTGGCATTCTGCCCACCACCTCTACTCTTGTCATTT
+
CCCCCCCCCCCCCCCCCCCCCCCCCCCCCCCCCCCCCCCC
@VH01071:252:AAF5FT7M5:1:2208:74299:16316
GGCATTCTGCCCACCACCTCTACTCTTGTCATTTATTGGT
+
CCCCCCCCCCCCCC-CCCCCCCCCCCCCCCC;CCCCCCCC
@VH01071:252:AAF5FT7M5:1:2502:77367:27334
ATTCTGCCCACCACCTCTACTCTTGTCATTT
+
;-CCCCCC-CC-C-C;CC;;-CCC-CCCC-C
@VH01071:252:AAF5FT7M5:1:2105:53281:48500
GCCCACCACCTCTACTCTTGTCATTTATTG
+
CCCCCCCCCCCCCCCCCCCCCCCCCCCCCC
@VH01071:252:AAF5FT7M5:1:1411:7646:40511
CCTCTACTCTTGTCATTTATTGGTCCTGGGTACCAGAGTGCCCCGCTGATAGCAGGAGCAGAACCTGAGAGAGGT
+
CCCCCC;CCCCCCCCCCCCCCCCC;CCCCCCCCCCCCCCCCCCCCCCCCCC;CCCCCCCCCCCCCCCCCCC;CCC
@VH01071:252:AAF5FT7M5:1:1105:42696:18455
CTACTCTTGTCATTTATTGGTCCTGGGTACCAGAGTGCCCCGCT
+
CCCCCCCCCCCCCCCCCCCCCCCCCCCCCCCCCCCCCCCCCCCC
@VH01071:252:AAF5FT7M5:1:1105:42810:18228
CTACTCTTGTCATTTATTGGTCCTGGGTACCAGAGTGCCCCGCT
+
CCCCCCCCCCCC;CCCC-CCCCCCCCCCCCCCCCCCCC;-C;CC
@VH01071:252:AAF5FT7M5:1:1506:58810:28508
GTCATTTATTGGTCCTGGGTACCAGAGTGCCCCGCTGAT
+
CCCCCCCCCCCCCCCCCCCCCCCCCCCCCCCCCCCCCCC
@VH01071:252:AAF5FT7M5:1:2105:14596:41590
GTCATTTATTGGTCCTGGGTACCAGAGTGCCCCGCTGATAGCAGGAGCAGAACCTGAGAGAGGTTAGGTCAGGTA
+
CC;CCCCCCCCCCCCCCCCCCCCCCCCCCCCCCCCCCCCCCCCCCCCCCCCCCCCCCCCCCCCCCCCCCCCCCCC
@VH01071:252:AAF5FT7M5:1:1308:72235:10163
GGTCCTGGGTACCAGAGTGCCCCG
+
--CC-CCC-CC--;CCCCCCC;C;
@VH01071:252:AAF5FT7M5:1:1109:37735:22128
GCCCCGCTGATAGCAGGAGCAGAACCTGAGAGAGGTTAGGTCAGGTACAGGGTTACAGTTCTGACACTTGGCTTC
+
CCCCCCCCCCCCCCCCCCCCCCCCCCCCCCCCCCCCCCCCCCCCCCCCCCCCCCCCCCCCCCCCCCCCCCCCCCC
@VH01071:252:AAF5FT7M5:1:1109:37905:20594
GCCCCGCTGATAGCAGGAGCAGAACCTGAGAGAGGTTAGGTCAGGTACAGGGTTACAGTTCTGACACTTGGCTTC
+
CCCCCCCCCCCCCCCCCCCCCCCCCCCCCCCCCCCCCCCCCCCCCCCCCCCCCCCCCCCCCCCCCCCCCCCCCCC
@VH01071:252:AAF5FT7M5:1:1109:38189:22885
GCACCGCTGATAGCAGGAGCAGAACCTGAGAGAGGTTAGGTCAGGTACAGGGTTACAGTTCTGACACTTGGCTTC
+
-C-C-;CC-CCCC-C;-CCCC--CCCCCCC;CCCC;CC-CCCC;CC;;C-;-CCC;CCCCC-CCCCCCCC--C-C
@VH01071:252:AAF5FT7M5:1:2311:14425:48879
GCCCCGCTGATAGCAGGAGCAGAACCTGAGAGAGGTTAGGTCAGGTACAGGGTTACAGTTCT
+
;CCCCCCCCCCCCCCCCCCCCCCCCCCCCCCC-CC;CCCCCCCCCCCCCCCCCCCCCCCCCC
@VH01071:252:AAF5FT7M5:1:2206:29384:13590
GATAGCAGGAGCAGAACCTGAGAGAGGTTAGGTCAGGTACAGGGTTACAGTTCTGACACTTGGCTTCTCTGAGGG
+
CCCCCCCCCCCCCCCCCCCCCC;C-CCCCCCCCCCCCCCCCCC;CCCCCCCCCCCCCCCCCCCCCCCCCCCCCCC
@VH01071:252:AAF5FT7M5:1:1104:18099:13173
GCAGGAGCAGAACCTGAGAGAGGT
+
CCCCCCCCCCCCCCCCCCCCCCCC
@VH01071:252:AAF5FT7M5:1:2108:49759:8327
GCAGGAGCAGAACCTGAGAGAGGTT
+
CC;CCCCCCCCCCCCCCC;CCCCCC
@VH01071:252:AAF5FT7M5:1:2108:49929:8232
GCAGGAGCAGAACCTGAGAGAGGTT
+
-C;CCCCCCCCCCCCCC;CC-C;CC
@VH01071:252:AAF5FT7M5:1:2202:65665:36686
GAGCAGAACCTGAGAGAGGTTAGGTCAGGTACAGGGTTACAGTTCTGACACTTGGCTTCTCTGAGGGCCAGTC
+
CCCCCCCCCCCCCCCC;CCCCCCCCCCCCCCCCCCCCCCCCCCCCCCCCCCCCCCCCCCCCCCCCCCCCCCCC
@VH01071:252:AAF5FT7M5:1:1408:56557:35910
GCAGAACCTGAGAGAGGTTAGGTCAGGTACAGGGTTACAGTTCTGACACTTGGCTTCTCTGAGGGCCAGTCTGCC
+
CCCCCCCCCCCCCCCCC;CCCCCCCCCCCCCCCCCCCCCCCCCCCCCCCCCCCCCCCCCCCCCCCCCCCCCC-CC
@VH01071:252:AAF5FT7M5:1:2401:75265:28943
GTCAGAACTGTAACCCTGTACCTGACCTAACCTCTCTCAGGTTCT
+
CCCCCCCCCCCCCCCCCCCCCCCCCCCCCCCCCCCCCCCC;CCCC
@VH01071:252:AAF5FT7M5:1:1109:10865:19383
GAACCTGAGAGAGGTTAGGTCAGGTACAGGGTTACAGTTCTGACACTTGGCTTCTCTGAGGGCCAGTCTGCCCTT
+
-CCCCCCCCCCCCCCCCCCCCCCCCCCCCCCCCCCCCCCC;CCCCCCCCCCCCCCCCCCCCCCCCCCCCCCCCCC
@VH01071:252:AAF5FT7M5:1:1204:25408:16013
GAGGTTAGGTCAGGTACA
+
CCCCCCCCCCCCCCCCCC
@VH01071:252:AAF5FT7M5:1:1410:54417:25555
GAGGTTAGGTCAGGTACAGGGTTACAGTTCTGACACTTGGCTTCT
+
CCCCCCCCCCCCCCCCCCCCCCCCCCCCCCCCCCCCCCCCCCCCC
@VH01071:252:AAF5FT7M5:1:1507:11907:16638
GAGGTTAGGTCAGGTACAGGGTT
+
CCCC;CCCCCCCCCCCCCCCCCC
@VH01071:252:AAF5FT7M5:1:2604:76837:22866
GAGGTTAGGTCAGGTACAGGGTTACAGTTCTGACACTTGGCTTCTCTGAGGGCCAGTCTGCCCTTCACATATGTC
+
CCCCCCCCCCCCCCCCCCCCCCCCC-CCCCCCCCCCCCCCCCCCCCCCCCCCCCCCCCCCCCCCCCCCCCCCCCC
@VH01071:252:AAF5FT7M5:1:2605:52505:29057
GGCCCTCAGAGAAGCCAAGTGTCAGAACTGTAACCCTGTACCTGACCTAACCT
+
CCCCCCCCCCCCCCCCCCCCCCCCCCCCCCCCCCCCCCCCCCCCCCCCCCCCC
@VH01071:252:AAF5FT7M5:1:1208:36012:49787
GTTAGGTCAGGTACAGGGTTACAGTTCTGACACTTGGCTTCTCTGAGGGCCAGTCTGCCCTTCACATATGTCAAG
+
CCCCCCCCCCCCCCCCCCCCCCCCCCCCCCCCCCCCCCCCCCCCCCCCCCCCCCCCCCCCCCCCCCC;CCCCCCC
@VH01071:252:AAF5FT7M5:1:1401:46540:4767
GTTAGGTCAGGTACAGGGTTACAGTTCTGACACTTGGCTTCTCTGAGGGCCAGTCTGCCCTTCACATATGTCAAG
+
CCCCCCCCCCCCCCCCCCCCCCCCCCCCCCCCCCCCCCCCCCCCCCCCCCCCCCCCCCCCCCCCCCCCCC;CCCC
@VH01071:252:AAF5FT7M5:1:1103:51293:55713
GAAGCCAAGTGTCAGAACTGTAACCCTGTACCTGACCT
+
#NAME?
@VH01071:252:AAF5FT7M5:1:1107:67501:23453
GTCAGAACTGTAACCCTGTACCTGACCT
+
CCCCCCCCCCCCCCCCCCCCCCCCC;CC
@VH01071:252:AAF5FT7M5:1:1107:72084:22999
GTCAGAACTGTAACCCTGTACCTGACCT
+
CCCCCCCCCCCCCC;CCCCCCCCCCCCC
@VH01071:252:AAF5FT7M5:1:2208:40424:37311
GACAAGTGTCAGAACTGTAACCCTGTACCTGACC
+
C--CC---C-C;;CCCCC-CCCCC;CC--;;C-C
@VH01071:252:AAF5FT7M5:1:1406:42014:24173
GTCAGGTACAGGGTTACAGTTCTGACACTTGGCTTCTCTGAGGGCCAGTCTGCCCTTCACATA
+
CCCCCCCCCCCCCCCCCCCCCCCCCCCCCCCCCCCCCCCCCCCCCCCCCCCCCCCCCCCCCCC
@VH01071:252:AAF5FT7M5:1:1408:63355:17187
GTCAGGTACAGGGTTACAGTTCTGACACTTGGCTTCTCTGAGGGCCAGTCTGCCCTTCACATAT
+
CCCCCCCCCCCCCCCCCCCCCCCCCCCCCCCCCCCCCCCCCCCCCCCCCCCCCCCCCCCCCCCC
@VH01071:252:AAF5FT7M5:1:1408:63506:18663
GTCAGGTACAGGGTTACAGTTCTGACACTTGGCTTCTCTGAGGGCCAGTCTGCCCTTCACATAT
+
CCCCCCCCCCCCCCCCCCCCCCCCCCCCCCCCCCCCCCCCCCCCCCCCCCCCCCCCCCCCCCCC
@VH01071:252:AAF5FT7M5:1:1510:15770:12321
GTCAGGTACAGGGTTACAGTTCTGACACTTGGCTTCTCTGAGGGCCAGTCTGCCCTTCACATATGTCAAGATGCA
+
CCCCCCCCCCCCCCCCCCCCCCCCCCCCCCCCCCCCCCCCCCCCCCCCCCCCCCCCCCCCCCC;;CC;;C;CCCC
@VH01071:252:AAF5FT7M5:1:2104:52486:39526
GTACAGGGTTACAGTTCTGACACTTGGCTTCTCTGAGGGCCAGTCTGCCCTTCACATATGTCAAGATGCAAAAGC
+
CCCCCCCCCCCCCCCCCCCCCCCCCCCCCCCCCCCCCCCCCCCCCCCCCCCCCCCCCCCCCCCCC;CCCCCCCCC
@VH01071:252:AAF5FT7M5:1:2104:59473:43218
GTACAGGGTTACAGTTCTGACACTTGGCTTCTCTGAGGGCCAGTCTGCCCTTCACATATGTCAAGATGCAAAAGC
+
CCCCCCCCCCCCCCCCC;CCCCCCCCCCCCCCCCCCCCCCCCCCCCCCCCCCCCCCCCCCCCC;;;CCCCCCCCC
@VH01071:252:AAF5FT7M5:1:2611:44438:44695
GTACAGGGTTACAGTTCTGACACTTGGCTTCTCTGAGGGCCAGTCTGCCCTTCACATATGTCAAGATGCAAAAGC
+
CCCCCCCCCCC;CCCCCCCCCCCCCCCCCCCCCCCCCCCCCCCCCCCCCCCCCCCCCCCCCCCCC;CCCCC-CCC
@VH01071:252:AAF5FT7M5:1:1101:53887:32521
GTTCTGACACTTGGCTTCTCTGAGGGC
+
CCCCCCCCCCCCCCCCCCCCCCCCCCC
@VH01071:252:AAF5FT7M5:1:1111:15751:7304
GTTCTGACACTTGGCTTCTCTGAGGGCCAGT
+
-CC;CCCCCCCCCCCCCCCCCCCCCCCCCCC
@VH01071:252:AAF5FT7M5:1:1306:31354:33620
GTTCTGACACTTGGCTTCTCTGAGGGCCAGTCTGCCCTTCACAT
+
CCCCCCCCCCCCCCCCCCCCCCCCCCCCCCCCCCCCCCCCCCCC
@VH01071:252:AAF5FT7M5:1:2403:56197:55278
GTTCTGACACTTGGCTTCTCTGAGGGCCAGTCTGCCCTTCACATATGTCAAGATGCAAAAGCCAGTGTCCTCT
+
CCCCCCCCCCCCCCCCCCCCCCCCCCCCCCCC-CCCCCCCCCCCCCCCCCCCC;CCCCCCCCCCCCCCCCCCC
@VH01071:252:AAF5FT7M5:1:2611:15580:3613
CTTGGCTTCTCTGAGGG
+
CCCCCCCCCCCCCCCCC
@VH01071:252:AAF5FT7M5:1:2406:53243:32143
CTGAGGGCCAGTCTGCCCTTCACATATGTCAAGATGCAAAAGCCAGTGTCCTCTTGCAAACAGACAGTGGGCCCA
+
CCCCCCCCCCCCCCCCCCCCCCCCCCCCCCC;C;CCCCC;CCCCCCCCCCCCCCCCCCCCCCCCC-CCCCCCCCC
@VH01071:252:AAF5FT7M5:1:2605:41238:3556
CTGCCCTTCACATATGTCAAGATGCAAAAGCCAGTGTCCTCTTGCAAACAGA
+
CCCCCCCCCCCCCCCCCCCCCCCCCCCCCCCCCCCCCCCCCCCCCCC-CCCC
@VH01071:252:AAF5FT7M5:1:2605:48661:4427
CTGCCCTTCACATATGTCAAGATGCAAAAGCCAGTGTCCTCTTGCAAACAGA
+
CCCCCCCCCCCCCCCCCCCCCCCCCCCCCCCCCCCCCCCCCCCCCCCCCCCC
@VH01071:252:AAF5FT7M5:1:2605:49872:3859
CTGCCCTTCACATATGTCAAGATGCAAAAGCCAGTGTCCTCTTGCAAACAGA
+
CCCCCCCCCCCCCCCCCCCCCCCCCCC;CCCCCCCCCCCCCCCCCCC;CCCC
@VH01071:252:AAF5FT7M5:1:2605:57030:2723
GTCAAGATGCAAAAGCCAGTGTCCTCTTGCAAACAGACAGTGGGCCCACA
+
;CCCCCCCCCCC-CCCCCCCCCCCCCC;CCCCCCCCCCCCCCC-CCCCCC
@VH01071:252:AAF5FT7M5:1:1302:17569:53006
GTCCTCTTGCAAACAGACAGTGGGCCCACAGCCAAGGGGGAGT
+
CCCCCCCCCCCC-CCC;C;CCCCCCCCCCCCCCCCCCCCCCC;
@VH01071:252:AAF5FT7M5:1:2408:41314:16619
GTCCTCTTGCAAACAGACAGTGGGCCCACAGCCAAGGGGGAGTGCATGAAACCTACGCTCTGTGAGGTGGGGCCT
+
CCCCCCCCCCCC-CCCCCCCCCCCCCCCCCCCCC;CCCCCCCCCCCCCCCCCCCCCCCCCCCCCCCCCCCCCCCC
@VH01071:252:AAF5FT7M5:1:2504:21015:45509
GTCCTCTTGCAAACAGACAGTGGGCCCACAGCCAAGGGGGAGTGCATGAAACCTACGCTCTGTGAGGTGGGGCCT
+
CCCCCCCCCCCC;CCCCC;CCCCCCCCCCCCCCCCCCCCCCCCCCCCCCCCCCCCCCCCCCC;CCCCCCCCCCCC
@VH01071:252:AAF5FT7M5:1:1309:9351:14536
GTGGGCCCACAGCCAAGGGGGAGTGCATGAAACCTACGCTCTGTGAGGTGGGGCCTCCGAGAGAGGACCACAGAA
+
CCCCCCCCCCCCCCCCCCCCCCCCCCCCCCCCCCCCCCCCCCCCCCCCCCCCCCCCC-CCCCCCCCCCCCCCCCC
@VH01071:252:AAF5FT7M5:1:1507:17758:5070
GGCCCACAGCCAAGGGGGA
+
;CCCCCCCCCCCCCCCCCC
@VH01071:252:AAF5FT7M5:1:2507:24044:5563
GGCCCACAGCCAAGGGGGA
+
CCCCCCCCCCCCCCCCCCC
@VH01071:252:AAF5FT7M5:1:2508:16224:12511
GCCCACAGCCAAGGGGGAGTGCATGAAACCTACGCTCTGTGAGGTGGGGCCTCTGAGAGAGGACCACAGAAAGAG
+
CCCCCCCCCCCCCCCCCCCCCCCCCCCCCCCCCCCCCCCCCCCCCCCCCCCCCCCCCCCCCCCCCCCCC;C;CCC
@VH01071:252:AAF5FT7M5:1:2610:22435:21939
GCTCTGTGAGGTGGGGCCTCTGAGAGAGGACCACAGAAAGAGACTCACCGAT
+
;CCCCCCCCCCCCCCCCCCCCCCCCCCCCCCCCCCCCCCCCCCCCCCCCCCC
@VH01071:252:AAF5FT7M5:1:2611:45745:20822
GCTCTGTGAGGTGGGGCCTCTGAGAGAGGACCACAGAAAGAGACTCACCGAT
+
CCCCCCCCCCCCCCCCCCCCCCCCCCCCCCCCCCCCCCCCCCCCCCCCCCCC
@VH01071:252:AAF5FT7M5:1:2502:19651:42290
GGGAGGTGGGGCCTCTGAGAGAGGACCACAGAAAGAGACTCACCGATCCATAGAGAGCTCCATCTGGCTGTTGGC
+
C-C-CC;CCCCCCCCCCCCCC;CCCCCCC;CCC;C;CCCCCCCC;CCCCCCCCCCCCCCCCCCCCCC;CCCCCCC
@VH01071:252:AAF5FT7M5:1:2304:23382:22393
GTGGGGCCTCTGAGAGAGGACCACAGAAAGAGACTCACCGATCCATAGAGAGCTCCATCTGGCTGTTGGCAAAGA
+
CCCCCCCCCCCCCC;CCCCCCCCCCCCCCCCC;CCCCCCCCCCCCCCCCCCCCCCCCCC-CCCCCCCCCCCCCCC
@VH01071:252:AAF5FT7M5:1:2406:13119:41476
GGGGCCTCTGAGAGAGGACCACAGAAAGAGACTCACCGACCCATAGAGAGCTCCATCTGGCTGTTGGCAAAGAAA
+
CCCCCCCCCCCC;CCCCCCCCCCCCCCCCCCCCCCCCCCCCCCCCCCCCCCCCCCCCCCCCCCCCCCCCC--CCC
@VH01071:252:AAF5FT7M5:1:2508:21715:56205
GGGGCCTCTGAGAGAGGACCACAGAAAGAGACTCACCGATCC
+
CCCC-;CC;CCCCCCCCCCCCCCCCC-CCCC;;CCCCCCCCC
@VH01071:252:AAF5FT7M5:1:2608:17152:51946
GGGCCTCTGAGAGAGGACCACAGAAAGAGACTCACCGATCCATAGAGAGCTCCATCTGGCTGTTGGCAAAGAAAC
+
CCCCCCCCCCCCCCCCCCCCCCCCCCCCCCCCCCCCCCCCCCCCC;CCCCCCCCCCCC;CCC;CCCCCC-CCCCC
@VH01071:252:AAF5FT7M5:1:1605:14444:15729
GGCCTCTGAGAGAGGACCACAGAAAGAGACTCACCGATCCATAGAGAGCTCCATCTGGCTGTTGGCAAAGAAACC
+
CCCCCCCCCCCCCCCCCCCCCCCCCCCCCCCCCCCCCCCCCCCCCCCCCCCCCCCCCCCCCCCCCCCC-C;CCCC
@VH01071:252:AAF5FT7M5:1:2202:57844:36857
GGCCTCTGAGAGAGGACCACAGAAAGAGACTCACCGATCC
+
CCCCCCCCCCCCCCCCCCCCCCC;-CCC;CCCCCCCCCCC
@VH01071:252:AAF5FT7M5:1:2502:29176:18493
GGCCTCTGAGAGAGGACCACAGAAAGAGACTCACCGATCCATAGAGAGCTCCATCTGGCTGTTGGCAAAGAAACC
+
CCCCCCCCCCCCCCCCCCCCCCCCCCCCCCCCCCCCCCCCCCCCCCCCCCCCCCCCCCCCCCCCCCCC-C-CCCC
@VH01071:252:AAF5FT7M5:1:1511:24101:18872
GCCTCTGAGAGAGGACCACAGAAAGAGACTCACCGATCCATAC
+
CCCCCCCCCCCCCCCCCCCCCCCCCCCCCCCCCCCCCCCCCCC
@VH01071:252:AAF5FT7M5:1:2401:26695:31045
GCCTCTGAGAGAGGACCACAGAAAGAGACTCACCGATCCATAGAGAGCTCCATCTGGCTGTTGGCAAAGAAACCT
+
CCCCCCCCCCCCCCCCCCCCCCCCCCCCCCCCCCCCCCCCCCCCCCCCCCCCCCCCCCCCCCCCCCC;C;CCCCC
@VH01071:252:AAF5FT7M5:1:1411:44362:22090
GGACCACAGAAAGAGACTCACCGACCCATAGAGAGCTCCATCTGGCTGTTGGCA
+
CCCCCCCCCCCCCCCCCCCCCCCC-CCCCCCCCCCCCCCCCCCCCCCCCCCCCC
@VH01071:252:AAF5FT7M5:1:2202:27548:10807
GGACCACAGAAAGAGACTCACCGATCCATAGAGAGCTCCATCTGGCTGTTGGCAAAGAAACCTAGAGGCTTTGAC
+
CCCC;CCCCCCCC;CCCCC;CCCCCCCCCCCCCCCCCCCCCCC;CC;C;CCCCCCC;;CCCCCCCC-CCCCCCCC
@VH01071:252:AAF5FT7M5:1:2202:29914:13476
GGACCACAGAAAGAGACTCACCGATCCATAGAGAGCTCCATCTGGCTGTTGGCAAAGAAACCTAGAGGCTTTGAC
+
CCCCCCCCCCCCCCC;CCCCCCCCCCCCCCCCCCCCCCCCCCCCCCCCCCCCCCCCCCCCCCCCCCCCCCCCCCC
@VH01071:252:AAF5FT7M5:1:2202:37394:11791
GGACCACAGAAAGAGACTCACCGATCCATAGAGAGCTCCATCTGGCTGTTGGCAAAGAAACCTAGAGGCTTTGAC
+
CCCCCCCCCCCCCCCCCC;C;CCCCCCCCCCCCCCCCCCCCCCCCCCCCCCCCCC;C;CCCCCCCCCCCCCCCCC
@VH01071:252:AAF5FT7M5:1:2203:51804:22185
GGACCACAGAAAGAGACTCACCGATCCATAGAGAGCTCCATCTGGCTGTTGGCAAAGAAACCTAGAGGCTTTGAC
+
CCCCCCCCCCCCCCCCCCCCCCCCCCCCCCC;CCCCCCCCCCCCCCCCCCCCCCCCCCCCCCCCCCC;CCCCCCC
@VH01071:252:AAF5FT7M5:1:1611:20977:42745
ATCGGTGAGTCTCTTTCTG
+
CCCCCCCCCCCCCCCCCCC
@VH01071:252:AAF5FT7M5:1:1611:22416:39488
ATCGGTGAGTCTCTTTCTG
+
CCCCCCCCCCCCCCCCCCC
@VH01071:252:AAF5FT7M5:1:2105:49058:25043
CTCACCGATCCATAGAGAGCTCCATCTGGCTGTTGGCAAAGAAACCTAGAGGCTTTGACACCCAGGATTTGAA
+
CCCCCCCCCCCCCCCCCCCCCCCCCCCCCCCCCCCCCCCCCCCCCCCCCCCCCCCCCCCCCCCCCCCCCCCCC
@VH01071:252:AAF5FT7M5:1:2103:11680:10125
CACCGATCCATAGAGAGCTCCATCTGGCTGTTGGCAAAGAAACCTAGAGGCTTTGACACCCAGGATTTGAATGAC
+
CCCCCCCCCCC-CCCCCCCCCCCCCCCCCCCCCCCCCCC;CCC-CCCCCCCCCCCCCCCCCCCCCCCCCCCCCCC
@VH01071:252:AAF5FT7M5:1:2211:44173:33146
ACCGATCCATAGAGAGCTCCATCT
+
CCCCCCCCCCCCCCCCCCCCCC;C
@VH01071:252:AAF5FT7M5:1:1404:25711:33392
CCGATCCATAGAGAGCTCCATCTGGCTGTT
+
CCCCCCCCCCCCCCCCCCCCCCCCCCCCCC
@VH01071:252:AAF5FT7M5:1:1404:25730:33222
CCGATCCATAGAGAGCTCCATCTGGCTGTT
+
CCCCCCCCCCCCCCCCCCCCCCCCCCCCCC
@VH01071:252:AAF5FT7M5:1:1501:31088:31461
CGATCCATAGAGAGCTCCATCTGGCTGTTGGCAAAGAAACCTAGAGGCTTTGACACCCAGGATTT
+
CCCCCCCCCCCCCCCCCCCCCCCCCCCCCCCCCCCCCCCCCCCCCCCCCCCCCCCCCCCCCCCCC
@VH01071:252:AAF5FT7M5:1:2306:54947:37936
CGATCCATAGAGAGCTCCATCTGGCTGTTGGCAAAGAAACCTA
+
CCCCCCCCCCCCCCCCCCCCCCCCCCCCCCCCCCCCCCCCCCC
@VH01071:252:AAF5FT7M5:1:2501:34913:27296
CGATCCATAGAGAGCTCCATCTGGCTGTTGGCAAAGAAACCTAGAGGCTTTGACACCCAGGATTT
+
CCCCCCCCCCCCCCCCCCCCCCCCCCCCCCCCCCCCCCCCCCCCCCCCCCCCCCCCCCCCCCCCC
@VH01071:252:AAF5FT7M5:1:2509:74299:13097
CGATCCATAGAGAGCTCCATCTGGCTGTTGGCAAA
+
CCCCCCCCCCCC;CCCCCCCCCCCCCCCCCCCCCC
@VH01071:252:AAF5FT7M5:1:1301:6378:33752
GATCCATAGAGAGCTCCATCTGGCTGTTGGCAAAGAAACCTAGAGGCTTTGACACCCAGGATTTGAAT
+
-CCCCCC;CCCCCCCCCCCCCCCCCCCCCCCCC;CCCCCCCCCCCCCCCCCCCCCCCCCCCCC;CCCC
@VH01071:252:AAF5FT7M5:1:2410:64661:40000
CCATCTGGCTGTTGGCAAAGAAACCTAGAGGCTTTGACACCCAGGATTTGAATGACCCCTGGCTTCAAGGCTTTT
+
CCCCCCCCCCCCCCCCCCCCCCCCCCCCCCCCCCCCCCCCCCCCCCCCCCCCCCCCCCCCCCCCCCCCCCCCCCC
@VH01071:252:AAF5FT7M5:1:2606:69793:37406
GTCAAAGCCTCTAGGTTTCTTTGCCAACAGCCAGAT
+
CCCCCCCCCCCCCCCCCCCCCCCCCCCCCCCCCCCC
@VH01071:252:AAF5FT7M5:1:2605:13516:40662
GTTGGCAAAGAAACCTAGAGGCTTTGACACCCAGGATTT
+
CCCCCCCC;CCCCCCCCCCCCCCCCCCCCCCCCCCCCCC
@VH01071:252:AAF5FT7M5:1:2605:13554:40776
GTTGGCAAAGAAACCTAGAGGCTTTGACACCCAGGATTT
+
CCCCCCCC-CCCCCCCCCCCCCCCCCCCCCCCCCCCCCC
@VH01071:252:AAF5FT7M5:1:1411:21299:42309
AGGCTTTGACACCCAGGATTTGAATGACCCCTGGCTTCAAGGCTTTGAGCTCCAGGAGACCTGTGAGGCAAAACA
+
CCCCCCCCCCCCCCCCCCCCCCCCCCCCCCCCCCCCCCCCCCCCCCCCCCCCCCCCCCCCCCCCCCCCCCCCCCC
@VH01071:252:AAF5FT7M5:1:2411:17455:40586
AGGCTTTGACACCCAGGATTTGAATGACCCCTGGCTTCAAGGCTTTGAGCTCCAGGAGACCTGTGAGGCAAAACA
+
CCCCCCCCCCCCCCCCCCCCCCCCCCCCCCCCCCCCCCCCCCCCCCCCCCCCCCCCCC;CCCCCCCCCCCCCCCC
@VH01071:252:AAF5FT7M5:1:1401:48850:51983
CTTTGACACCCAGGATTTGAATGACCCCTGGCTTCAAGGCTTTGAGCTCCAGGAGACCTGTGAGGCAAAACAAAG
+
CCCCCCCCCCCCCCCCCCCCCCCCCCCCCCCCCCCCCCCCCCCCCCCCCCCCCCCCCCCCCCCCCCCC;CCCCCC
@VH01071:252:AAF5FT7M5:1:1402:12854:48557
TTTGACACCCAGGATTT
+
CCCCCCCCCCCCCCCCC
@VH01071:252:AAF5FT7M5:1:1409:52372:2268
TTGACACCCAGGATTTGAATGACCCCTGGCTTCAAGGCTTTGAGCTCCAGGAGACCTGTGAGGCAAAACAAAGAC
+
CC;CCCCCCCCCC-CCCCCCCC;CCCCCCC;C-CCCCCCCC;CCC-CCCCCCC;CC;CC-CCCCCC-CCCCC-CC
@VH01071:252:AAF5FT7M5:1:1609:7381:35020
GAATGACCCCTGGCTTCAAGGCTTTGAGCTCCAGGAGACCTGTGAGGCAAAACAAAGACTCTCAGGGTCTGTCCA
+
CCCCCCCCC;CCCCCCCCCCCC;CCCCCCCCCCCCCCCCCC-CCC;CCCC-CCCCCCCCCCCCCCCCCCCCC;CC
@VH01071:252:AAF5FT7M5:1:1602:66062:4635
GACCCCTGGCTTCAAGGCTTTGAGCT
+
CCCCCCCCCCCCCCCCCCCCCCCCCC
@VH01071:252:AAF5FT7M5:1:2609:31978:53100
CTGGCTTCAAGGCTTTGAGCTCCAGGAGACCTGTGAGGCAAAACAAAGACTCTCAGGGTCTGTCCACAGTGGTGA
+
CCCCCCCCCCCCCCCCCCCCCCCCCCCCCCCCCCCCCCCCCCC;CC-CCCCCCCCCCCCCCCCCCCCCCCCCCCC
@VH01071:252:AAF5FT7M5:1:1301:20939:31991
GACCTGTGAGGCAAAACAAAGACTCTCAGGGTCTGTCCACAGTGGTGAGAACCCAGG
+
CCC;CCCCCCCCCC;CCCC;CCCCCCCCCCCCCCCCCCCCCCCCC;CCC;CCCCCCC
@VH01071:252:AAF5FT7M5:1:1611:7003:23661
GACCTGTGAGGCAAAACAAAGACTCTCAGGGTCTGTCCACAGTGGTGAGAACCCAG
+
CCCCCCCCCCCCCCCCCCCCCCCCCCCCCCCCCCCCCCCCCCC;CCCCCCCCCCCC
@VH01071:252:AAF5FT7M5:1:1409:53679:25649
CTGTGAGGCAAAACAAAGACTCTCAGGGTCTGTCCACAGTGGTGAGAACCCAGGAGCCTCCTCCTCTCAACCTCC
+
CCCCCCCCCCCCCCCCCC;CCCCCCCCCCCCCCCCCCCCCCCCCCC-CCCCCCCCC--C-CCCCCCCCC;CCCCC
@VH01071:252:AAF5FT7M5:1:2404:47051:14744
GAGGCAAAACAAAGACTCTCAGGGTCTGTCCACAGTGGTGAGAACCCAGGAGCCTCCTCCTCTCAACCTCCAT
+
CCCCCCC-CCCC;CCCCCCCCC;CCCCCCCCCCCCCCCCCCC-CCCCCC;CCCC;-CCCC-CCCCCCCCCCCC
@VH01071:252:AAF5FT7M5:1:1406:16432:16164
CCACTGTGGACAGACCCTGAGAGTCTTTGTTTT
+
CCCCCCCCCCCCCCCC;-CCCCCCCCCCCCCCC
@VH01071:252:AAF5FT7M5:1:1406:22416:15369
CCACTGTGGACAGACCCGGAGAGTCTTTGTTTT
+
CCCCCCCCCCCCCCCC;-CCCCCCCCCCCCCCC
@VH01071:252:AAF5FT7M5:1:2306:44911:5411
GGTCTGTCCACAGTGGTGAGAACCCAGGAGCCTCCT
+
CCCCCCCCCCCCCCCCCCCCCCCCCCCCCCCCCCCC
@VH01071:252:AAF5FT7M5:1:1508:18383:50071
GTCCACAGTGGTGAGAACCCAGGAGCCTCCTCCTCTCAACCTCCATGAGGCCCCGTCCCCACACTCACTATC
+
CCCCCCCCCCCCCCCCCCCCCCC;CCCCCCCCCCCCCCCCCCCCCCCCCCCCCCCCCCCCCCCCCCCCCCCC
@VH01071:252:AAF5FT7M5:1:2611:29782:25649
GTCCACAGTGGTGAGAACCCAGGAGGCTGCTCCTCTCAACCTCCA
+
CCCCCCCCCCCCCCC;CCCCCCC;C--C--C;CCCCCCCCCCCCC
@VH01071:252:AAF5FT7M5:1:2605:61272:36156
CCACAGTGGTGAGAACCCAGGAGCCTCCTCCTCTCAACCTCCATGAGGCCCCGTCCCCACACTCACTTTCT
+
CCCCCCCCCCCCCCCCCCCCCCC-;C;CCCCCCCCCCCCCCCCCCCCCCCC;CCCCCCCCCC-CCCCCCCC
@VH01071:252:AAF5FT7M5:1:2508:38454:28527
GAGAACCCAGGAGGCTCCTCCTCTCAACCTCCAT
+
C;C;CCCCCCCCC--C--CCCCCCCCCCCCCCCC
@VH01071:252:AAF5FT7M5:1:1306:16925:42745
GGCCCCGTCCCCACACTCACTTTCTGGACTGCGGTGTGCTGCGCCTACCACTGTTCCATCCTCCCTGATCTCCAG
+
CCCCCCCCCCCCCCCCCCCCCCCCCCCCCCCCCCCCCCCCCCCCCCCCCCCCCCCCCCCCCCCCCCCCCCCCCCC
@VH01071:252:AAF5FT7M5:1:1402:11585:19307
GGCCCCGTCCCCACACTCACTTTCTGGACTGCGGTGTGCTGCGCCTACCACTGTTCCATCCTCCCTGATCTCCAG
+
CCCCCCCCCCCCCCCCCCCCCCCCCCCCCCCCCCCCCCCCCCCCCCCCCCCCCCC;CCCCCCCC;CCCCCCCCCC
@VH01071:252:AAF5FT7M5:1:1402:13157:14555
GGCCCCGTCCCCACACTCACTTTCTGGACTGCGGTGTGCTGCGCCTACCACTGTTCCATCCTCCCTGATCTCCAG
+
CCCCCCCCCCCCCCCCCCCCCCCCCCCCCCCCCCCCCCCCCCCCCCCCCCCCCCCCCCCCCCCCCCCCCCCCCCC
@VH01071:252:AAF5FT7M5:1:1402:13289:15445
GGCCCCGTCCCCACACTCACTTTCTGGACTGCGGTGTGCTGCGCCTACCACTGTTCCATCCTCCCTGATCTCCAG
+
CCCCCCCCCCCCCCCCCCCCCCCCCCCCCCCCCCCCCCCCCCCCCCCCCCCCCCCCCCCCCCCCCCCCCCCCCCC
@VH01071:252:AAF5FT7M5:1:1409:47259:41230
GGCCCCGTCCCCACACTCACTTTCTGGACTGCGGTGTGCTGCGCCTACCACTGTTCCATCCTCCCTGATCTCCAG
+
CCCCCCCCCCCCCCC;CCCCCCCCCCCCCCCCCCCCCCCCCCCCCCCCCCCCCCCCCCCCCCCCCCCCCCCCCCC
@VH01071:252:AAF5FT7M5:1:1603:11945:19705
GCCCCGTCCCCACACTCACTTTCTGGACTGCGGTGTGCTGCGCCTACCACTGTTCCATCCTCCCTGATCTCCAGG
+
;CC-CCCCCCCCC;CCCCCCCCCCCCCCCCCCCCCCCCCCCCCCCCCCCCCCCCCCCCCC-CCCCCCCCCCCCCC
@VH01071:252:AAF5FT7M5:1:1605:66517:26520
GCCCCGTCCCCACACTCACTTTCTGGACTGCGGTGTGCTGCGCCTACCACTGTTCCATCCTCCCTGATCTCCAGG
+
CCCCCCCCCCCCCCCCCCCCCCCCCCCCCCCCCCCCCCCCCCCCCCCCCCCCCCCCCCCCCCCCCCCCCCCC;CC
@VH01071:252:AAF5FT7M5:1:2204:74072:35891
GCCCCGTCCCCACACTCACTTTCT
+
CCCCCCCCCCCCCCCCCCCCCCCC
@VH01071:252:AAF5FT7M5:1:2410:67312:18342
GCCCCGTCCCCACACTCACTTTCT
+
CCCCCCCCCCCCCCCCCCCCCCCC
@VH01071:252:AAF5FT7M5:1:1409:59719:25517
GTCCCCACACTCACTTTCTGGACTGCGGTGTGCTGCGCCTACCACTGTTCCATCCTCCCTGATCTCCAGGTGGGC
+
CCCCCCCC;CCC-;CCCCCCCCCCCCCCCCCCCCCCCCCCCCCCCCCCCCCCC;CCCCCCCCCCCCCCC;CCCCC
@VH01071:252:AAF5FT7M5:1:2306:74091:28300
GTCCCCACACTCACTTTCTGGACTGCGGTGTGCTGCGCCTACCACTGTTCCATCCTCCCTGATCTCCAGGTGGGC
+
CCCCCCCCCCCCCCCCCCCCCCCCCCCCCCCCCCCCCCCCCCCCCCCCCCCCCCCCCCCCCCCCCCCCCCCCCCC
@VH01071:252:AAF5FT7M5:1:2602:18307:35872
GTCCCCACACTCACTTTCTGGACTGCGGTGTGCTGCGCCTACCACTGTTCCATCCTCCCTGATCTCCAGGTGGGC
+
CCCCCCCCCCCCCCCCCCCCCCCCCCCCCCCCCCCCCCCCCCCCCCCCCCCCCCCCCCCCCCCCCCCCCCCCCCC
@VH01071:252:AAF5FT7M5:1:2311:25465:37349
CCACACTCACTTTCTGGACTGCGGTGTGCTGCGCCTACCACTGTTCCATCCTCCCTGATCTCCAGGTGGGCTTCA
+
CCCCCCCCCCCCCCCCCCCCCCCCCCCCCCCCCCCCCCCCCCCCCCCCCCCCCCCCCCCCCCCCCCCCCCCCCCC
@VH01071:252:AAF5FT7M5:1:1204:27642:36914
ACACTCACTTTCTGGACTGCG
+
CCCCCCCCCCCCCCCCCCCCC
@VH01071:252:AAF5FT7M5:1:1605:74356:27126
CTCACTTTCTGGACTGCGGTGTGCTGCGCCTACCACTGTTCCATCCTCCCTGATCTCCAGGTTGGCTTCAGTGTC
+
CCCCCCCCCCCCCCCCCCCCCCCCCCCCCCCCCCCCCCCCCCCC-CCCCCCCCCCCCC;CCC-CCCCCCCCCCCC
@VH01071:252:AAF5FT7M5:1:1411:45498:6982
TCACTTTCTGGACTGCGGTGTGCTGCGCCTACCACTGTTCCATCCTCCCTGATCTCCAGGTGGGCTTCAGTGTCT
+
CCCCCCCCCCCCCCCCCCCCCCCCCCCCCCCCCCCCCCCCCCCCCCCCCCCCCCCCCCCCCCCCCCCCCCCCCCC
@VH01071:252:AAF5FT7M5:1:1405:74432:42309
ACTTTCTGGACTGCGGTGTGCTGCGCCTACCACTGTTCCATCCTCCCTGATCTCCAGGTGGGCTTCAGTGTCT
+
CCC;C-CCCCCCC-C--CCCCCCCCCCCCCCCC-CCCCCCCCCCC-CC;CCCCCC;-CCCCCCCC;CCCCCCC
@VH01071:252:AAF5FT7M5:1:2104:55591:33014
CTTTCTGGACTGCGGTGTGCTGCGCCTACCACTGTTCCATCCTCCCTGATCTCCAGGTGGGCTTCAGTGTCT
+
CCCCCCCCCCCCCCCCCCCCCCCCCCCCCCCCCCCCCCCCCCCCCCCCCCCCC;CCCCCCCCCCCCCCCCCC
@VH01071:252:AAF5FT7M5:1:1105:63052:12075
TTTCTGGACTGCGGT
+
CCCCCCCCCCCCCCC
@VH01071:252:AAF5FT7M5:1:1208:49153:33885
TTTCTGGACTGCGGTGTG
+
CCCCCCCCCCCCCCCCCC
@VH01071:252:AAF5FT7M5:1:1208:61025:33336
TTTCTGGACTGCGGTGTG
+
CCCCCCCCCCCCCCCCCC
@VH01071:252:AAF5FT7M5:1:1604:24878:40700
TTTCTGGACTGCGGTGTGCTGCGCCTACCACTGTTCCATCCTCCCTGATCTCCAGGTGGGCTTCAGTGTCTTGGT
+
CCCCCCCCCCCCCCCCCCCCCCCCCCCCCCC;CCCCCCCCCCCCCCCCCCC-CCCCCCCCCCCCCCCCCCCCCCC
@VH01071:252:AAF5FT7M5:1:2310:61897:12018
TTTCTGGACTGCGGTGTGCTGCGCCTACCACTGTTCCATCCTCCCTGATCTCCAGGTGGGCTTCAGT
+
CCCCCCCCCCCCCCCCCCCCCCCCCCCCCCCCCCCCCCCCCCCCCCCCCCCCCCCCCCCCCCCCCCC
@VH01071:252:AAF5FT7M5:1:2504:34648:18436
TTTCTGGACTGCGGTGTGCTGCGCCTACCACTGTTCCATCCTCCCTGATCTCCAGGTGGGCTTCAGTGTCTTGGT
+
CCCCCCCCCCCCCCCCCCCCCCCCCCCCCCCCCCCCCCCCCCCCCCCCCCCCCCCCCCCCCCCCCCCCCCCCCCC
@VH01071:252:AAF5FT7M5:1:1503:54455:13930
TGGACTGCGGTGTGCTGCGCCTACCACTGTTCCATCCTCCCTGATCTCCAGGTGGGCTTCAGTGTCTTGGTCGTC
+
CCCCCCCCCCCCCCCCCCCCCCCCCCCCCCCCCCCCCCCC;CCCCCCCCCCCCCCCCCCCCCCCCCCCCCCCCCC
@VH01071:252:AAF5FT7M5:1:1101:36239:21390
GGACTGCGGTGTGCTGCGCCTACCACTGTTCCATCCTCCCTGATCTCCAGGTGGGCTTCAGTGTCTTGGTCGTCA
+
CCCCCCCCCCCCCCCCCCCCCCCCCCCCCCCCCCCCCCCCCCCCC-CCCCCCCCCCCCCCCCCCCC;CCCCCCCC
@VH01071:252:AAF5FT7M5:1:1305:15183:18966
GGACTGCGGTGTGCTGCGCCTACCACTGTTCCATCCTCCCTGATCTCCAGGTGGGCTTCAGTGTCTTGGTCGTCA
+
CCCCCCCCCCCCCCCCCCCCCCCCCCCCCCCCCCCCCCCCCCCCCCCCCCCCCCCCCCCCCCCCCCCCCCCCCCC
@VH01071:252:AAF5FT7M5:1:2105:11869:24400
GGACTGCGGTGTGCTGCGCCTACCACT
+
CCCCCCCCCCCCCCCCCCCCCCCCCCC
@VH01071:252:AAF5FT7M5:1:2308:63317:35172
GGACTGCGGTGTGCTGCGCCTACCACTGTTCCATCCTCCCTGATCTCCAGGTGGGCTTCAGTGTCTTGGTCGTCA
+
CCCC;C-CCC;CC-CCCC;CCCC;CCCCCCCCCCCCCCCC;CCCCCCCC-CCCCCC;CCCCCCCCCCC;CCCCCC
@VH01071:252:AAF5FT7M5:1:2608:44268:3480
GCGGTGTGCTGCGCCTACCACTGTTCCATCCTCCCTGATCTCCAGGTGGGCTTCAGT
+
-CCCCC-CCCCCCCCCCCCCCCCCCCCCCCCC;C-CCCCCCCCCCCCC;CCCC-CCC
@VH01071:252:AAF5FT7M5:1:2608:44324:3575
GCGGTGTGCTGCGCCTACCACTGTTCCATCCTCCCTGATCTCCAGGTGGGCTTCAGT
+
;-CCCCCCCCCCCCCCCCCCCCCCC-CCCCCCCCCCCCCCCCCCCCCCCCCCCCCCC
@VH01071:252:AAF5FT7M5:1:1108:54209:53895
GTGTGCTGCGCCTACCACTGTTCCATCCTCCCTGATCTCCAGGTGGGCTTCAGTGTCTTGGTCGTCATCTGTGTA
+
CCCCCCCCCCCCCCCCCCCCCCCCCCCCCCCCCCCCCCCCCCCCCCCCCCCCCCCCC;CCCCCCCCCCC;CC;;C
@VH01071:252:AAF5FT7M5:1:1604:65172:53044
GCTGCGCCTACCACTGTTCCATCCTCCCTGATCTCCAGGTGGGCTTCAGTGTCTTGGTCGTCATCTGTGTAGAGG
+
CCCCCCCC-C-CCCCC;C--CCCCCCCCCCCCCCCCCCCCC;CCC;CCCCCCC-CCCCC;CCCCCCCCCCCCC;C
@VH01071:252:AAF5FT7M5:1:1309:64794:15407
TGCGCCTACCACTGTTCCATCCTCCCTGATCTCCAGGTGGGCTTCAGTGTCTTGGTCGTCATCT
+
CCCCCCCCCCCCCCCCCCCCCCCCCCCCCCCCCCCCCCCCCCCCCCCCCCCCCCCCCCCCCCCC
@VH01071:252:AAF5FT7M5:1:1108:13706:47515
GCGCCTACCACTGTTCCATCCTCCCTGATCTCCAGGTGGGCTTCAGTGTCTTGGTCGTCATCTGTGTAGAGGTAC
+
CCCCCCCC;CCCCCCCCCCCCCCCCCCCCCCCCCCCCCCCCCCCCCCCCCCCCCCCCCCC;CCCCCCCCCCCCCC
@VH01071:252:AAF5FT7M5:1:1303:27112:4162
GCGCCTACCACTGTTCCATCCTCCCTGATCTCCAGGTGGGCTTCAGTGTCTTGGTCGTCATCTGTGTAGAGGTAC
+
CCCCCCCCCCCCCCCCCCCCCCCCCCCCCCCCCCCCCCCCCCCCCCCCCCCCCCCCCCCCCCCCCC-CCCCCCCC
@VH01071:252:AAF5FT7M5:1:1309:44343:20064
GCGCCTACCACTGTTCCATCCTCCCTGATCTCCAGGTGGGCTTCAGTGTCTTGGTCGTCATCTGTGTAGAGGTAC
+
CCCCCCCCCCCCCCCCCCCCCCCCCCCCCCCCCCCCCCCCCCCCCCCCCCCCCCCCCCCCCCCCCCCCCCCCCCC
@VH01071:252:AAF5FT7M5:1:1309:44362:19894
GCGCCTACCACTGTTCCATCCTCCCTGATCTCCAGGTGGGCTTCAGTGTCTTGGTCGTCATCTGTGTAGAGGTAC
+
CCCCCCCCCCCCCCCCCCCCCCCC;CCCCCCCCCCCCCCCCCCCCCCCCCCCCCCCCCCCCCCCCCCCCCCCCCC
@VH01071:252:AAF5FT7M5:1:1309:45423:19629
GCGCCTACCACTGTTCCATCCTCCCTGATCTCCAGGTGGGCTTCAGTGTCTTGGTCGTCATCTGTGTAGAGGTAC
+
CCCCCCCCCCCCCCCCCCCCCCCC;CCCCCCCCCCCCCCCCCCCCCCCCCCCCCCCCCCCCCCCCCCCCCCCCCC
@VH01071:252:AAF5FT7M5:1:1405:53849:5676
GCGCCTACCACTGTTCCATCCTCCCTGATCTCCAGGTGGGCTTCAGTGTCTTGGTCGTCATCTGTGTAGAGGTAC
+
CCCCCCCCCCCCC;CCCCCCCCC;CCCCCCCCCCCCCCCCCCC;CCCCCCCCCCCCCCCCCCCCCCCCC;CCCCC
@VH01071:252:AAF5FT7M5:1:1406:66365:19780
GCGCCTACCACTGTTCCATGCTCCCTGATCTCCAGGTGGGCTTCAGTGTCTTGGTCGTCATCTGTGTAGAGGTAC
+
CCCCCCCCCCCCCCCCCCCCCCCCCCCCCCCCCCCCCCCCCCCCCCCCCCCCCCCCCCCCCCCCCCCCC;CCCCC
@VH01071:252:AAF5FT7M5:1:1406:72046:25384
GCGCCTACCACTGTTCCATGCTCCCTGATCTCCAGGTGGGCTTCAGTGTCTTGGTCGTCATCTGTGTAGAGGTAC
+
-CCCCCCC-CCCCCCCCCCCCCCCCCCCCCCCCC;CCCCCCCCCCCCCCCCCCCCCCCCCCCCCC;C;CCCCCCC
@VH01071:252:AAF5FT7M5:1:1406:73087:24722
GCGCCTACCACTGTTCCATGCTCCCTGATCTCCAGGTGGGCTTCAGTGTCTTGGTCGTCATCTGTGTAGAGGTAC
+
CCCCC;CCCCCCCCCCCCCCCCCCCCCCCCCCCCCCC;CCCCCC;CCCCCCCCCCCCCCCCCCC-CCCC;CCCCC
@VH01071:252:AAF5FT7M5:1:1501:12532:18436
GCGCCTACCACTGTTCCATCCTCCCTGATCTCCAGGTGGGCTTCAGTGTCTTGGTCGTCATCTGTGTAGAGGTAC
+
CCCCCCCCCCCCCCCCCCCCCCCC;CCCCCCCCCCCCCCCCCCCCCCCCCCCCCCCCCCCCCCCCCC;C;CCCCC
@VH01071:252:AAF5FT7M5:1:2105:62957:38485
GCGCCTACCACTGTTCCATCCTCCCTGATCTCCAGGTGGGCTTCAGTGTCTTGGTCGTCATCTGTGTAGAGGTAC
+
-CC;CCCCCCCCCCCCCCCCC-CC-;CCC;CCC-C;CCCC;CCC;CCCCCCCCCC-CCCCCCCCC;CCC;CCCC;
@VH01071:252:AAF5FT7M5:1:2108:64907:15142
GCGCCTACCACTGTTCCATCCTCCCTGATCTCCAGGTGGGCTTCAGTGTCTT
+
C;C-C-;CCCCC;C;CCCC-CCC;;CCCCCCCCCCCC-CCCCCCCCCCCCCC
@VH01071:252:AAF5FT7M5:1:2110:43359:52854
GCGCCTACCACTGTTCCATCCTCCCTGATCTCCAGGTGGGCTTCAGTGTCTTGGTCGTCATCTGTGTAGAGGTAC
+
;CCCC;CCCCCCCCCCCC;CCCCCCCCCCCCCCCCCCCCCCCCCCC;CCCCCCCC;CCCCCCCCCCCCC-CCCCC
@VH01071:252:AAF5FT7M5:1:2210:69830:24229
GCGCCTACCACTGTTCCATCCTCCCTGATCTCCAGGTGGGCTTCAGTGTCTTGGTCGTCATCT
+
CCCCCCCCCCCCCCCCCCCCCCCCCCCCCCCCCCCCCCCCCCCCCCCCCCCCCCCCCCCCCCC
@VH01071:252:AAF5FT7M5:1:2302:14823:9746
GCGCCTACCACTGTTCCATCCTCCCTGATCTCCAGGTGGGCTTCAGTGTCTTGGTCGTCAACTGTGTAGAGGTAC
+
;C-CCCC;CCCC-CCCCCC-CCCC-C;CC-CCCCC;;CCCCCC-C-C-;-CCCCC;-CCC-;--CCCCCC-C-CC
@VH01071:252:AAF5FT7M5:1:2309:26695:44600
GCGCCTACCACTGTTCCATCCTCCCTGATCTCCAGGTGGGCTTCAGTGTCTTGGTCGTCATCTGTGTAGAGGTAC
+
CCCCCCCCCCCCCCCCCCCCCCCCCCCCCCCCCCCCCCCCCCCCCCCCCCCCCCCCCCCCCCCCCCCCC;CCCCC
@VH01071:252:AAF5FT7M5:1:2405:48225:16070
GCGCCTACCACTGTTCCATCCTCCCTGATCTCCAGGTGGGCTTCAGTGTCTTGGTCGTCATCTGTGTAGAGGTAC
+
CCCCCCCCCCCCCCCCCCCCCCCCCCCCCCCCCCCCCCCCCCCCCCCCCCCCCCCCCCCCCCCCCCCCCCCCCCC
@VH01071:252:AAF5FT7M5:1:2408:12494:25782
GCGCCTACCACTGTTCCATCCTCCCTGATCTCCAGGTGGGCTTCAGTGTCTTGGTCGTCATCTGTGTAGAGGTAC
+
CCCCCCCCCCCCCCCCCCCCCCCCCCCCCCCCCCCCCCCCCCCCCCCCCCCCCCCCCCCCCCCCCCC;CCCCCCC
@VH01071:252:AAF5FT7M5:1:2502:39477:26406
GCGCCTACCACTGTTCCATCCTCCCTGATCTCCAGGTGGGCTTCAGTGACTTGGTCGTCATCTCTGTAGTGGTAC
+
C-CC-CC-CC--C-CCC;-;;-CCCC-CCCC;-C;-CC;CC-C-C;CC-;CC----C---;C;-CCCC-----CC
@VH01071:252:AAF5FT7M5:1:2503:62010:16789
GCGCCTACCACTGTTCCATCCTCCCTGATCTCCAGGTGGGCTTCAGTGTCTTGGTCGTCATCTGTGTAGAGGTAC
+
-CCC;CCCCCCCCCCCCCCCCCCCCCCCCCCCCCCCCCCCCCCCCCCCCCCCCCCCCCCCCCCCCCCCC;CCCCC
@VH01071:252:AAF5FT7M5:1:2503:62370:16884
GCGCCTACCACTGTTCCATCCTCCCTGATCTCCAGGTGGGCTTCAGTGTCTTGGTCGTCATCTGTGTAGAGGTAC
+
CCCCCCCCCCCCCCCCCCCCCCCCCCCCCCCCCCCCCCCCCCCCCCCCCCCCCCCCCCCCCCCCCCCCCCCCCCC
@VH01071:252:AAF5FT7M5:1:2609:48206:54142
GCGCCTACCACTGTTCCATCCTCCCTGATCTCCAGGTGGGCTTCAGTGTCTTGGTCGTCATCTGTGTAGAGGTAC
+
CCCCCCCCCCCCCCCCCCCCCCCCCCCCCCCCCCCCCCCCCCCCCCCCCCCCCCCCCCCCCCCCCCCCC;CCCCC
@VH01071:252:AAF5FT7M5:1:1310:11869:13874
GCCTACCACTGTTCCATCCTCCCTGATCTCCAGGTGGGCTTCAGTGTCTTGGTCGTCATCTGTGTAGAGGTACCT
+
C-CC-CCCCCCCCCCCCCCCCC;CCCCCCCCCCCCCCCCCCCCCCCCCCCCCCCCC;CCCCCCCCCC-CCCCCCC
@VH01071:252:AAF5FT7M5:1:1606:75909:20083
GCCTACCACTGTTCCATCCTCCCTGATCTCCAGGTGGGCTTCAGTGTCTTGGTCGTCATCTGTGTAGAGGTACCT
+
CCCCCCCCCCCCCCCCCCCCCCCCCCCCCCC-CCCCCCCCCCCCCCCCCCCCC;CCCCCCCCCCCCCCCCC;CCC
@VH01071:252:AAF5FT7M5:1:1611:23571:31707
GCCTACCACTGTTCCATCCTCCCTGATCTCCAGGTGGGCTTCAGTGTCTTGGTCGTCATCTGTGTAGAGGTACCT
+
CCCCCCCCCCCCCCCCCCCCCCCCCCCCCCCCCCCCCCCCCCCCCCCCCCCCCCCCCCCCCCCCCCCCCCCCCCC
@VH01071:252:AAF5FT7M5:1:1611:23931:32332
GCCTACCACTGTTCCATCCTCCCTGATCTCCAGGTGGGCTTCAGTGTCTTGGTCGTCATCTGTGTAGAGGTACCT
+
CCCCCCCCCCCCCCCCCCCCCCCCCCCCCCCCCCCCCCCCCCCCCCCCCCCCCCCCCCCCCCCCCCCCCCC;CCC
@VH01071:252:AAF5FT7M5:1:2508:57958:16638
GCCTACCACTGTTCCATCCTCCCTGATCTCCAGGTGGGCTTCAGTGTCTTGGTCGTCATCTGTGT
+
-C-CCC;CC;CCCC;CCCCCCCCCCCC;CCCCCCCC;CCCCCCCC-CCCCCCCCCCCC;;CCCCC
@VH01071:252:AAF5FT7M5:1:1102:8063:22336
CTACCACTGTTCCATCCTCCCTGATCTCCAGGTGGGCTTCAGTGTCTTGGTCGTCATCTGTGTAGAGGTACCTCT
+
CCCCCCCCCCCCCCCCCCCC-CCCCCCCCCCCCCCCCCCCC;CCCCCCCCCCCCCCCC;CCCCCCCCC;CCCCCC
@VH01071:252:AAF5FT7M5:1:1202:74337:12946
CTACCACTGTTCCATCCTCCCTGATCTCCAGGTGGGCTTCAGTGTCTTGGTCGTCATCTGTGTAGAGGTACCTCT
+
CCCCCCCCCCCCCCCCCCCC;CCCCCCCCCCCCCCCCCCCCCCCCCCCCCCCCCCCCCCCCCCCCCCCCCCC;CC
@VH01071:252:AAF5FT7M5:1:1211:14028:36781
CTACCACTGTTCCATCCTCCCTGATCTCCAGGTGGGCTTCAGTGTCTTGGTCGTCATCTGTGTAGAGGTACCTCT
+
;CCCCCCCCCCCCCCCCCCCCCCCCCCCCCCCCCCCCCCCCCCCCCCCCCCCCCCCCCCCCCCCCCCCCCCCCCC
@VH01071:252:AAF5FT7M5:1:1302:54947:26690
CTACCACTGTTCCATCCTCCCTGATCTCCAGGTGGGCTTCAGTGTCTTGGTCGTCATCTGTGTAGAGGTACCTCT
+
CCCCCCCCCCCCCCCCCCCC;CCCCCCCCCCCCCCCCCCCCCCCCCCCCCCCCCCCCCCCCCCCCCCC;CCC;CC
@VH01071:252:AAF5FT7M5:1:1603:67369:28432
CTACCACTGTTCCATCCTCCCTGATCTCCAGGTGGGCTTCAGTGTCTTGGTCGTCATCTGTGT
+
CCCCCCCCCCCCCCCCCCCCCCCCCCCCCCCCCCCCCCCCCCCCCCCCCCCCCCCCCCCCCCC
@VH01071:252:AAF5FT7M5:1:2202:16073:20386
CTACCACTGTTCCATCCTCCCTGATCTCCAGGTGGGCTTCAGTGTCTTGGTCGTCATCTGTGTAGAGGTACCTCT
+
CCCCCCCCCCCCCCCCC-CCCCCCCCCCCCCCCCCCCCCCCCCCCCCCCCCCCCCCCCCCCCCCCCCCCCCCCCC
@VH01071:252:AAF5FT7M5:1:2311:45385:5203
CTACCACTGTTCCATCCTCCCTGATCTCCAGGTGGGCTTCAGTGTCTTGGTCGTCATCTGTGTAGAGGTACCTCT
+
CCCCCCCCCCCCCCCCCCCC;CCCCCCCCCCCCCCCCCCCCCCCCCCCCCC-CCCCCCCCCCCCCCCCCCCCCCC
@VH01071:252:AAF5FT7M5:1:2405:67009:20841
CTACCACTGTTCCATCCTCCCTGATCTCCAGGTGGGCTTCAGTGTCTTGGTCGTCATCTCTGTAGAGGTACCTC
+
;CC;CCC-CC;-C-CCCCC;CC-CCCCCC-CC-CCCC-C-CCCCCCCC;-C;;CC;CCC-C-CCCCCCCCCCCC
@VH01071:252:AAF5FT7M5:1:2603:71270:32408
CTACCACTGTTCCATCCTCCCTGATCTCCAGGTGGGCTTCAGTGTCTTGGTCGTCATCTGTGT
+
CCCCCCCCCCCCCCCCCCCC;CCCCCCCCCCCCCCCCCCCCCCCCCCCCCCCCCCCCCCCCCC
@VH01071:252:AAF5FT7M5:1:2603:71289:31935
CTACCACTGTTCCATCCTCCCTGATCTCCAGGTGGGCTTCAGTGTCTTGGTCGTCATCTGTGT
+
CCCCCCCCCCCCCCCCCCCCCCCCCCCCC;;CCC;CCC-CCCCCCCCCCCCCCCCCCCCCCCC
@VH01071:252:AAF5FT7M5:1:1501:52391:40757
TACCACTGTTCCATCCTCCCTGATCTCCAGGTGGGCTTCAGTGTCTTGGTCGTCATCTGTGTAGAGGTACCTC
+
CCCCCCCCCCCCCCCCCCCCCCCCCCCCCCCCCCCCCCCCCCCCCCCCCCCCCCCCCCCCCCCCCCCCCCCCC
@VH01071:252:AAF5FT7M5:1:2105:43700:49295
ACCACTGTTCCATCCTCCCTGATCTCCAGGTGGGCTTCAGTGTCTTGGTCGTCATCTGTGTAGAGGTACCTCTGC
+
CCCCCCCCCCCCCCCCCCCCCCCCCCCCCCCCCCCCCCCCCCCCCCCCCCCCCCCCCCCCCCCCCCCCCCCCCCC
@VH01071:252:AAF5FT7M5:1:1105:16281:52059
CCACTGTTCCATCCTCCCTGATCTCCAGGTGGGCTTCAGTGTCTTGGTCGTCATCTGTGTAGAGGTACCTCTGCC
+
CCCCCCCCCCCCCCCCCCCCCCCCCCCCC-CCCCCCCCCCCC;CCCCCCCCCCCCCCCCCCCCCCCCCCCCCCCC
@VH01071:252:AAF5FT7M5:1:1204:28759:34850
CCACTGTTCCATCCTCCCTGATCTCCAGGTGGGCTTCAGTGTCTTGGTCGTCATCTGTGTAGAGGTACCTCTGCC
+
CCCCCCCCCCCCCCCCC;CCCCCCCCCCCCCCCCCCCCCCCCCCCCCCCCCCCCCCCCCCCCCCCCCCCCCCCCC
@VH01071:252:AAF5FT7M5:1:1304:35444:23434
CCACTGTTCCATCCTCCCTGATCTCCAGGTGGGCTTCAGTGTCTTGGTCGTCATCTGTGTAGAGGTACCTCTGCC
+
CCCCCCCCCCCCCCCCCCCCCCCCCCCCCCCCCCCCCCCCCCCCCCCCCCCCCCCCC-CCCCCCCCCCCCCCCCC
@VH01071:252:AAF5FT7M5:1:2303:37697:25763
CCACTGTTCCATCCTCCCTGATCTCCAGGTGGGCTTCAGTGTCTTGGTCGTCATCTGTGTAGAGGTACCTCTGCC
+
CCCCCCCCCCCCCCCCCCCCCCCCCCCCCCCCCCCCCCCCCCCCCCCC;CCCCCCCCCCCCCCCCCCCCCCCCCC
@VH01071:252:AAF5FT7M5:1:2402:20087:29095
CCACTGTTCCATCCTCCCTGATCTCCAGGTGGGCTTCAGTGTCTTGGTCGTCATCTGTGTAGAGGTACCTCTGCC
+
CCCCCCCCCCCCCCCCCCCCCCCCCCCCCCCCCCCCCCCCCCCCCCCCCCCCCCCCCCCCCCCCCCCCCCCCCCC
@VH01071:252:AAF5FT7M5:1:2604:47884:17206
CCACTGTTCCATCCTCCCTGATCTCCAGGTGGGCTTCAGTGTCTTGGTCGTCATCTGTGTAGAGGTACCTCTGCC
+
CCCCCCCCCCCCCCCCCCCCCCCCCCCCCCCCCCCCCCCCCCCCCCCCCCCCCCCCCCCCCCCCCCCCCCCCCCC
@VH01071:252:AAF5FT7M5:1:1401:56727:32976
ACTGTTCCATCCTCCCTGATCTCCAGGTGGGCTTCAGTGTCTTGGTCGTCATCTGTGTAGAGGTACCTCTGCCGG
+
CCCCCCCCCCCCCCC;CCCCCCCCCCCCCCCCCCCCCCCCCCCCCCCCCCCCCCCCCCCCCCCCCCCCCCCCCCC
@VH01071:252:AAF5FT7M5:1:2104:42033:42820
ACTGTTCCATCCTCCCTGATCTCCAGGTGGGCTTCAGTGTCTTGGTCGTCATCTGTGTAGAGGTACCTCTGCCGG
+
CCCCCCCCCCCCCCC;CCCCCCCCCCCCCCCCCCCCCCCCCCCCCCCCCCCCCCCCCCCCCCCCCCCCCCCCCCC
@VH01071:252:AAF5FT7M5:1:1110:61101:52835
GTTCCATCCTCCCTGATCTCCAGG
+
CCCCCCCCCCCCCCCCCCCCCCCC
@VH01071:252:AAF5FT7M5:1:1509:18932:50658
CTGATCTCCAGGTGGGCTTCAGTGTCTTGGTCGTCATCTGTGTAGAGGTACCTCTGCCGGACTTGACCCCCAAAC
+
CCCCCCCCCCCCCCCCCCCCCCCCCCCCCCCCCCCCCCCCCCCCCCCCCCCCCCCCCCCCCCCCCCCCCCCCC-C
@VH01071:252:AAF5FT7M5:1:1509:19235:50696
CTGATCTCCAGGTGGGCTTCAGTGTCTTGGTCGTCATCTGTGTAGAGGTACCTCTGCCGGACTTGACCCCCAAAC
+
CCCCCCCCCCCCCCCCCCCCCCCCCCCCCCCCCCCCCCCCCCCCCCCCCCCCCCCCCCCCCCCCCCCCCCCCCCC
@VH01071:252:AAF5FT7M5:1:1303:22416:38277
ATCTCCAGGTGGGCTTCAGTGTCTTGGTCGTCATCTGTGTAGAGGTACCTCTGCCGGACTTGACCCCCAAAC
+
CCCCCCCCCCCCCCCCCCCCCCCCCCCCCCCCCCCCCCCCCCCCCCCCCCCCCCCCCCCCCCCCCCCCCCCC
@VH01071:252:AAF5FT7M5:1:1611:11396:31726
GTGGGCTTCAGTGTCTTGGTCGTCATCTGTGTAGAGGTACCTCTGCCGGACTTGACCCCCAAACTGGAGGAGGGG
+
;CCCCCCCCCCCCCCCCCCCCCCCCCCCCCCCCCCCCCCCCCCCCCCCCCCCCCCCCCCCCCCCCCCCCCCCCCC
@VH01071:252:AAF5FT7M5:1:1509:43662:6093
GCTTCAGTGTCTTGGTCGTCATCTGTGTAG
+
CCCCCCCCCCCCCCCCCCCCCCCCCCCCCC
@VH01071:252:AAF5FT7M5:1:1509:43794:6377
GCTTCAGTGTCTTGGTCGTCATCTGTGTAG
+
CCCCCCCCCCCCCCCCCCCCCCCCCCCCCC
@VH01071:252:AAF5FT7M5:1:1509:43813:5600
GCTTCAGTGTCTTGGTCGTCATCTGTGTAG
+
CCCCCCCCCCCCCCCCCCCCCCCCCCCCCC
@VH01071:252:AAF5FT7M5:1:1411:43075:41741
CTTCAGTGTCTTGGTCGTCATCTGTGTAGAGGTACCTCTGCCGGACTT
+
CCCCCCCCCCCCCCCCCCCCCCCCCCCCCCCCCCCCCCCCCC;CCCCC
@VH01071:252:AAF5FT7M5:1:1207:20333:1890
TTCAGTGTCTTGGTCGTCATCTGTGTAGAGGTACCTCTGCCGGACTTGACCCCCAAACTGGAG
+
CCC;CCCCCCCCCCCCCCCCCCCCCCCCCCCCCCCCCCCCCCCCCCCCCCCCCCCCCCCCCCC
@VH01071:252:AAF5FT7M5:1:1203:10676:14915
TCAGTGTCTTGGTCGTCATCT
+
CCCCCCCCCC;CCCCCCCCCC
@VH01071:252:AAF5FT7M5:1:2101:28759:26104
TCAGTGTCTTGGTCGTCATCTGTGTAGAGGTACCTCTGCCGGACTTGACCCCCAAACTGGAGGAGGGGGCTGGAG
+
CCCCCCCCCCCCCCCCCCCCCCCCCCCCCCCCCCCCCCCCCCCCCCCCCCCCCCCCCCCCCCCCCCCCCCCCCCC
@VH01071:252:AAF5FT7M5:1:2203:18610:11185
TCAGTGTCTTGGTCGTCATCT
+
CCCCCCCCCCCCCCCCCCCCC
@VH01071:252:AAF5FT7M5:1:2310:18193:20916
TCAGTGTCTTGGTCGTCATCTGTGTAGAGGTACCTCTGCCGGACTTGACCCCCAAACTGGAGGAGGGGGCTGGAG
+
CCCCCCCCCCCCCCCCCCCCCCCCCCC;CCCCCCCCCCCCCCCCCCCCCCCCCCCCCCCCCCCCCCCCCCCCCCC
@VH01071:252:AAF5FT7M5:1:1505:23192:39545
GTGTCTTGGTCGTCATCTGTGTAGAGGTACCTCTGCCGGACTTGACCCCCAAACTGGAGGAGGGGGCTGGAGTCA
+
CCCCCCCCCCCCCCCCCCCCCCCCCCCCCCCCCCCCCCCCCC;CCCCCCCCCCCCCCCCCCCCCCCCCCCCC;CC
@VH01071:252:AAF5FT7M5:1:1505:71819:37803
GTGTCTTGGTCGTCATCTGTGTAGAGGTACCTCTGCCGGACTTGACCCCCAAACT
+
#NAME?
@VH01071:252:AAF5FT7M5:1:2301:46199:3329
GTGTCTTGGTCGTCATCTGTGTAGAGGTACCTCTGCCGGACTTGACCCCCAAACTGGAGGAGGGGGCTGGAGTCA
+
CCCCCCCCCCCCCCCCCCCCCCCCCCCCCCCCCCCCCCCCCCCCCCCCCCCCCCCCCCCCCCCCCCCCCCCCCCC
@VH01071:252:AAF5FT7M5:1:2308:13138:23396
GTGTCTTGGTCGTCATCTGTGTAGAGGTACCTCTGCCGGACTTGACCCCCAAACTGGAGGAGGGGGCTGGAGTCA
+
CCCCCCCCCCCCCCCCCCCCCCCCCCCCCCCCCCCCCCCCCCCCCCCCCCCC-CCCCCCCCCCCCCCCCC;CCCC
@VH01071:252:AAF5FT7M5:1:2507:17758:33960
GTGTCTTGGTCGTCATCTGTGTAGAGGTACCTCTGCCGGACTTGACCCCCAAACTGGAGGAGGGGGCTGGAGTCA
+
CCCCCCCCCCCCCCCCCCCCCCCCCCCCCCCCCCCCCCCCCCCCCCCCCCCC;CCCCCCCCCCCCCCCCCCCCCC
@VH01071:252:AAF5FT7M5:1:1101:32584:19970
GTCTTGGTCGTCATCTGTGTAGAGGTACCTCTGCCGGACTTGACCCCCAAACT
+
CC-CCCCCCCCCCCCCCCCCCC;CCCCCCCCCCCCCCCCCCCC;CCCCCCCCC
@VH01071:252:AAF5FT7M5:1:1106:51558:39507
GTCTTGGTCGTCATCTGTGTAGAGGTACCTCTGCCGGACTT
+
CCCCCCCCCCCCCCCCCCCCCCCCCCCCCCCCCCCCCCCCC
@VH01071:252:AAF5FT7M5:1:1107:56916:12416
GTCTTGGTCGTCATCTGTGTAGAGGTACCTCTGCCGGACTTGACCCCCAAACTGGAGGAGGGGGCTGGAGTCAGG
+
CCCCCCCCCCCCCCCCCCCCCCCCCCCCCCCCCCCCCCCCCCCCCCCCCCCCCCCCCCCCCCCCCCCC;CCCCCC
@VH01071:252:AAF5FT7M5:1:1109:18534:5506
GTCTTGGTCGTCATCTGTGTAGAGGT
+
CCCCCCCCCCCCCCCCCCCCCCCCCC
@VH01071:252:AAF5FT7M5:1:1111:31600:18266
GTCTTGGTCGTCATCTGTGTAGAGGTACCTCTGCCGGACTTGACCCCCAAACT
+
;CCCCCCCCCCCCCCCCCCCCCCCCCCCCCCCCC;CCCCCC;CCCCCCCCCCC
@VH01071:252:AAF5FT7M5:1:1111:62805:26066
GTCTTGGTCGTCATCTGTGTAGAGGTACCTCTGCCGGACTTGACCCCCAAACTGGAGGAGGGGGCTGGAGTCAGG
+
CC;CCCCCCCCCCCCCCCCCCCCCCCCCCCCCCCCCCCCCCCCCCCCCCCCCCCCCCCCCCCCCCCCC;CCCCCC
@VH01071:252:AAF5FT7M5:1:1206:32244:10731
GTCTTGGTCGTCATCTGTGTAGAGGTACCTCTGCCGGACTTGACCCCCAAACTGGAGGAGGGGGCTGGAGTCAGG
+
CCCCCCCCCCCCCCCCCCCCCCCCCCCCCCCCCCCCCCCCCCCCCCCCCCCCCCCCCCCCCCCCCCCCCCCCCCC
@VH01071:252:AAF5FT7M5:1:1209:41238:53044
GTCTTGGTCGTCATCTGTGTAGAGGTACCTCTGCCGGACTT
+
CCCCCCCCCCCCCCCCCCCCCCCCCCCCCCCCCCCCCCCCC
@VH01071:252:AAF5FT7M5:1:1302:27869:24987
GTCTTGGTCGTCATCTGTGTAGAGGTACCTCTGCCGGACTTGACCCCCAAACTGGAGGAGGGGGCTGGAGTCAGG
+
CCCCCCCCCCCCCCCCCCCCCCCCCCCCCCCCCCCCCCCCCCCCCCCCCCCCCCCCCCCCCCCCCCCCCCCCCCC
@VH01071:252:AAF5FT7M5:1:1308:38871:12435
GTCTTGGTCGTCATCTGTGTAGAGGTACCTCTGACGGACTT
+
-CCC--C;C;CC-C;CCCCC;-C--CCC-C;-C-;-C-CCC
@VH01071:252:AAF5FT7M5:1:1309:39534:32597
GTCTTGGTCGTCATCTGTGTAGAGGTACCTCTGCCGGACTTGACCCCCAAACTGGAGGAGGGGGCTGGAGTCAGG
+
CCCCCCCCCCCCCCCCCCCCCCCCCCCCCCCCCCCCCCCCCCCCCCCCCCCCCCCCCCCCCCCCCCCC;CCCCCC
@VH01071:252:AAF5FT7M5:1:1310:49323:48140
GTCTTGGTCGTCATCTGTGTAGAGGTACCTCTGCCGGACTTGACCCCCAAACTGG
+
CCCCCCCCCCCCCCCCCCCCCCCCCCCCCCCCCCCCCCCCCCCCCCCCCCCCCCC
@VH01071:252:AAF5FT7M5:1:1401:17644:13552
GTCTTGGTCGTCATCTGTGTAGAGGTACCTCTGCCGGACTTGACCCCCAAACTGGAGGAGGGGGCTGGA
+
CCCCCCCCCCCCCCCCCCCCCCCCCCCCCCCCCCCCCCCCCCCCCCCCCCCCCCCCCCCCCCCCCCCCC
@VH01071:252:AAF5FT7M5:1:1402:62673:11356
GTCTTGGTCGTCATCTGTGTAGAGGTACCTCTGCCGGACTTGACCCCCAAACT
+
CCCCCCCCCCCCCCCCCCCCCCCCCCCCCCCCCCCCCCCCCCCCCCCCCCCCC
@VH01071:252:AAF5FT7M5:1:1411:63639:27391
GTCTTGGTCGTCATCTGTGTAGAGGTACCTCTGCCGGACTTGACCCCCAAACT
+
CCCCCCCCCCCCCCCCCCCCCCCCCCCCCCCCCCCCCCCCCCCCCCCCCCCCC
@VH01071:252:AAF5FT7M5:1:1501:21166:44789
GTCTTGGTCGTCATCTGTGTAGAGGTACCTCTGCCGGACTTGACCCCCAAACTGGAGGAGGGGGCTGGAGTCAGG
+
CCCCCCCCCCCCCCCCCCCCCCCCCCCCCCCCCCCCCCCCCCCCCCCCC;;CCCCCCCCCCCCCCCCCCCCCCCC
@VH01071:252:AAF5FT7M5:1:1511:69944:38012
GTCTTGGTCGTCATCTGTGTAGAGGTACCTCTGCCGGACTTGACCCCC
+
CCCCCCCCCCCCCCCCCCCC;CCCCCCCCCCCCCCCCCCCCCCCCCCC
@VH01071:252:AAF5FT7M5:1:1601:40045:40946
GTCTTGGTAGTCATCTGTGT
+
CCCCCCCC-CCCCCCCCCCC
@VH01071:252:AAF5FT7M5:1:1605:20560:43767
GTCTTGGTCGTCATCTGTGTAGAGGTACCTCTGCCGGACTTGACCCCCAAACTGGAGGAGGGGGCTGGAGTCAGG
+
CCCCCCCCCCCCCCCCCCCCCCCCCCCCCCCCCCCCCCCCCCCCCCCCCCCCCCCCCCCCCCCCCCCCCCCCCCC
@VH01071:252:AAF5FT7M5:1:1605:20674:43691
GTCTTGGTCGTCATCTGTGTAGAGGTACCTCTGCCGGACTTGACCCCCAAACTGGAGGAGGGGGCTGGAGTCAGG
+
CCCCCCCCCCCCCCCCCCCCCCCCCCCCCCCCCCCCCCCC;CCCCCCCCCCCCCCCCCCCCCCCCCCC;CCCCCC
@VH01071:252:AAF5FT7M5:1:1607:28002:6187
GTCTTGGTCGTCATCTGTGTAGAGGTACCTCTGCCGGACTTGACCCCCAAACT
+
CCCCCCCCCCCCCCCCCCCCCCCCCCCCCCCCCCCCCCCCCCCCCCCC-CCCC
@VH01071:252:AAF5FT7M5:1:1610:60817:11659
GTCTTGGTCGTCATCTGTGTAGAGGT
+
;CCCCCCCCCCCCCCCCCCCCCCCCC
@VH01071:252:AAF5FT7M5:1:1610:62389:15843
GTCTTGGTCGTCATCTGTGTAGAGGT
+
CCCCCCCCCCCCCCCCCCCCCCCCCC
@VH01071:252:AAF5FT7M5:1:2101:44911:6131
GTCTTGGTCGTCATCTGTGTAGAGGTACCTCTGCCGGACTTGACCCCCAAACTGGAGGAGGGGGCTGGAGTCAGG
+
CCCCCCCC;CCCCCCCCCCCCCCCCCCCCCCCCCCCCCCCCCCCCCCCCC-CCCCCCCCCCCCCCCCCCCCCCCC
@VH01071:252:AAF5FT7M5:1:2101:45006:6112
GTCTTGGTCGTCATCTGTGTAGAGGTACCTCTGCCGGACTTGACCCCCAAACTGGAGGAGGGGGCTGGAGTCAGG
+
CCCCCCCC;CCCCCCCCCCCCCCCCCCCCCCCCCCCCCCCCCCCCCCCCCCCCCCCCCCCCCCCCCCCCCCCCCC
@VH01071:252:AAF5FT7M5:1:2104:8536:29776
ATCTTGGTCGTCATCTGTGTAGAGGTACCTCTGCCGGACTTGACCCCCAAACTGGAGGAGGGGGCTGGAGTCAGG
+
CCCCCCCCCCCCCCCCCCCCCCCCCCCCCCCCCCCCCCCCCCCCCCCCCC-CCCCCCCCCCCCCCCCCCCCCCCC
@VH01071:252:AAF5FT7M5:1:2105:36390:54975
GTCTTGGTCGTCATCTGTGTAGAGGTACCTCTGCCGGACTTGACCCCCAAACTGGAGGAGGGGGCTGGAGTCAGG
+
-CCCCCCCCCCCCCCCC;CCCC-;CCCCCCCCCCCCCCCCCCCCCCCCCCCCCCCCCCCCCCCCCCCCCCCCCCC
@VH01071:252:AAF5FT7M5:1:2106:59965:25990
GTCTTGGTCGTCATCTGTGTAGAGGTACCTCTGCCGGACTT
+
CCCCCCCCCCCCCCCCCCCCCCCCCCCCCCCCCCCCCCCCC
@VH01071:252:AAF5FT7M5:1:2109:44192:14991
GTCTTGGTCGTCATCTGTGTAGAGGTACCTCTGCCGGACTTGACCCCCAAACTGGAGGAGGGGGCTGGAGTCAGG
+
CCCCCCCCCCCCCCCCCCCCCCCCCCCCCCCCCCCCCCCCCCCCCCCCCCCCCCCCCCCCCCCCCCCCCCCCCCC
@VH01071:252:AAF5FT7M5:1:2201:48168:21882
GTCTTGGTCGTCATCTGNGTAGAGGTACCTCTGCCGGACTTGACCCCCAAACT
+
CCCCCCCCCCCCCCCCC#CCCCCCCCCCCCCCCCCCCCCCCCCCCCCCCCCCC
@VH01071:252:AAF5FT7M5:1:2202:44514:46512
GTCTTGGTCGTCATCTGTGTAGAGGTACCTCTGCCGGACTTGACCCCCAAACTGGAGGAGGGGGCTGGAGTCAGG
+
CCCCCCCCCCCCCCCCCCCCCCCCCCCCCCCCCCCCCCCCCCCCCCCCCCCCCC;CCCCCCCCCCCCCCCCCCCC
@VH01071:252:AAF5FT7M5:1:2202:51633:27505
GTCTTGGTCGTCATCTGTGTAGAGGTACCTCTGCCGGACTTGACCCCCAAACT
+
CCCCCCCCCCCCCCCCCCCCCCCCCCCCCCCCCCCCCCCCCCCCCCCCCCCCC
@VH01071:252:AAF5FT7M5:1:2302:51728:16316
GTCTTGGTCGTCATCTGTGTAGAGGTACCTCTGCCGGACTTGACCCCCAAACT
+
CCCCCCCCCCCCCCCCCCCCCCCCCCCCCCCCCCCCCCCCCCCCCCCCCCCCC
@VH01071:252:AAF5FT7M5:1:2309:39950:45282
GTCTTGGTCGTCATCTGTGTAGAGGTACCTCTGCCGGACTTGACCCCCAAACTGGAGGAGGGGGCTGGAGTCAGG
+
CCCCCCCCCCCCCCCCCCCCCCCCCCCCCCCCCCCCCCCCCCCCCCCCCCCCCCCCCCCCCCCCCCCCCCCCCCC
@VH01071:252:AAF5FT7M5:1:2401:31694:55467
GTCTTGGTCGTCATCTGTGTAGAGGTACCTCTGCCGGACTTGACCCCCAAACT
+
CCCCCCCCCCCCCCCCCCCCCCCCCCCCCCCCCCCCCCCCCCCCCCCCCCCCC
@VH01071:252:AAF5FT7M5:1:2401:46862:33033
GTCTTGGTCGTCATCTGTGTAGAGGTACCTCTGCCGGACTTGACCCCCAAACTGGAGGAGGGGGCTG
+
CCCCCCCCCCCCCCCCCCCCCCCCCCCCCCCCCCCCCCCCCCCCCCCCCCCCCCCCCCCCCCCCCCC
@VH01071:252:AAF5FT7M5:1:2403:58015:3101
GTCTTGGTCGTCATCTGTGTAGAGGTACCTCTGCCGGACTTG
+
CCCCCCCCCCCCCCCCCCCCCCCCCCCCCCCCCCCCCCCCCC
@VH01071:252:AAF5FT7M5:1:2409:45158:50298
GTCTTGGTCGTCATCTGTGTAGAGGTACCTCTGCCGGACTTGACCCCCAAACTGGAGGAGGGGGCTGGAGTCAGG
+
--CCCCCC;CC-CCCC;C--CCC;CCCCCCCCC;CC;CCCCCCC;CCCCCC;CC-CC;CCCC;CCCCC-CC-CCC
@VH01071:252:AAF5FT7M5:1:2504:34005:22753
GTCTTGGTCGTCATCTGTGT
+
CCCCCCCCCCCCCCCCCCCC
@VH01071:252:AAF5FT7M5:1:2608:20030:40927
GTCTTGGTCGTCATCTGTGTAGAGGTACCTCTGCCGGACTTGACCCCCAAACTGGAGGAGGGGGCTGGAGTCAGG
+
CCCCCCCCCCCCCCCCCCCCCCCCCCCCCCCCCCCCCCCCCCCCCCCCCCCCCCCCCCCCCCCCCCCCCCCCCCC
@VH01071:252:AAF5FT7M5:1:2611:21678:14139
GTCTTGGTCGTCATCTGTGTAGAGGTACCTCTGCCGGACTTGACCCCCAAACTGGAGGAGGGGGCTGGAGTCAGG
+
CCCCCCCCCCCCCCCCCCCCCC-CCCCCCCCCCCCCCCCCCCCCCCCCCCCCCCCCCCCCCC-CCCCCCCCCCCC
@VH01071:252:AAF5FT7M5:1:2611:31467:28129
GTCTTGGTCGTCATCTGTGTAGAGGT
+
CCCCCCCCCCCCCCCCCCCCCCCCCC
@VH01071:252:AAF5FT7M5:1:1103:44949:26918
TCTTGGTCGTCATCTGTGTAGAGGTACCTCTGCCGGACTTGACCCCCAAACT
+
CCCCCCCCCCCCCCCCCCCCCCCCCCCCCCCCCCCCCCCCCCCCCCCCCCCC
@VH01071:252:AAF5FT7M5:1:2508:44741:49920
TCTTGGTCGTCATCTGTGTAGAGGTACCTCTGCCGGACTTGACCCCCAAACT
+
CC;CC-C-CCCCCC-CCCCCCCCCCCCCCCCCCCCCCCCCCCCCCCCCCCCC
@VH01071:252:AAF5FT7M5:1:1210:16906:44733
CTTGGTCGTCATCTGTGTAGAGGTACCTCTGCCGGACTTGACCCCCAAACT
+
CCCCCCCCCCCCCCCCCCCCCCCCCCCCCCCCCCCCCCCCCCCCCCCCCCC
@VH01071:252:AAF5FT7M5:1:2102:35368:6926
CTTGGTCGTCATCTGTGTAGAGGTACCTCTGCCGGACTTGACCCCCAAACT
+
CCCCCCCCCCCCCCCCCCCCCCCCCCCCCCCCCCCCCCCCCCCCCCCCCCC
@VH01071:252:AAF5FT7M5:1:2504:38435:49068
CTTGGTCGTCATCTGTGTAGAGGTACCTCTGCCGGACTTGACCCCCAAACTGGAGGAGGGGGCTGGAGTCAGGGA
+
CCCCCCCCCCCCCCCCCCCCCCCCCCCCCCCCCCCCCCCCCCCCCCCCCCCCCCCCCCCCCCCCCCCCCCCCCCC
@VH01071:252:AAF5FT7M5:1:1110:9123:14385
GGTCGTCATCTGTGTAGAGGTACCTCTGCCGGACTTGACCCCCAAACTGGAGGAGGGGGCTGGAGTCAGGGA
+
CCCCCCCCCCC;C;CCCCCCCC-CCCCCCCCCC;CCCC-CC;-CCCCCCCC;CCC;CC;CCC-CCCCCC;CC
@VH01071:252:AAF5FT7M5:1:1401:55080:13230
GGTCGTCATCTGTGTAGAGGTACCTCTGCCGGACTT
+
CCCCCCCCCCCCCCCCCCCCCCCCCCCCCCCCCCCC
@VH01071:252:AAF5FT7M5:1:1504:35387:12435
GGTCGTCATCTGTGTAGAGGT
+
CCCCCCCCCCCCCCCCCCCCC
@VH01071:252:AAF5FT7M5:1:2110:49456:37482
GGTCGTCATCTGTGTAGAGGTACCTCTGCCGGACTTGACCCCCAAACT
+
CCCCCCCCCCC;CCCCCCCCCCCCCCCCCCCCCCCCCCC-CCCCCCCC
@VH01071:252:AAF5FT7M5:1:2508:65608:55902
GGTCGTCATCTGTGTACAGGTACCTCTGCCGGACTTGACCCCCAAACT
+
;C--;-CC;CCCCCCC-CCCCCCCCCCCCCCCCCCCCCCCCCCCCCCC
@VH01071:252:AAF5FT7M5:1:1111:47449:15483
GTCGTCATCTGTGTAGAGGTACCTCTGCCGGACTTGACCCCCA
+
CCCCCCCCCCCCCCCC;CCCCCCCCCCCCCCCCCCCCCCCCCC
@VH01071:252:AAF5FT7M5:1:1304:33134:32219
GTCGTCATCTGTGTAGAGGTACCTCTGCCGGACTTGACCCCC
+
CCCCCCC;C;CCCCCCCCCCCCCCCCCCCCCCCCCCCCCCCC
@VH01071:252:AAF5FT7M5:1:1309:65400:36156
GTCGTCATCTGTGTAGAGGTACCTCTGCCGGACTT
+
CCCCCCCCCCCCCCCCCCCCCCCCCCCCCCCCCCC
@VH01071:252:AAF5FT7M5:1:1310:69490:25706
GTCATCATCTGTGTAGAGGTACCTCTGCCGGACTTGACCCCCAAACT
+
CCCCCCCCC;CCCCCCCCCCCCCCCCCCCCCCCCCCCCCCCCCCCCC
@VH01071:252:AAF5FT7M5:1:1404:12929:23264
GTCGTCATCTGTGTAGAGGTACCTCTGCCGGACTTGACCCCC
+
CCCCCCCCCCCCC;CCCCCCCCCCCCCCCCCCCCCCCCCCCC
@VH01071:252:AAF5FT7M5:1:1601:33702:31991
GTCGTCATCTGTGTAGAGGTACCTCTGCCGGACTT
+
CCCCCCCCCCCCCCCC;CCCCCCCCCCCCCCCCCC
@VH01071:252:AAF5FT7M5:1:1601:35690:26634
GTCGTCATCTGTGTAGAGGTACCTCTGCCGGACTT
+
CCCCCCCCCCCCCCCC;CCCCCCCCCCCCCCCCCC
@VH01071:252:AAF5FT7M5:1:1607:9559:35267
GTCGTCATCTGTGTAGAGGT
+
CCCCCCCCCCCCCCCCCCCC
@VH01071:252:AAF5FT7M5:1:1608:50857:43161
GTCGTCATCTGTGTAGAGGTACCTCTGCCGGACTTGACCCCCAAACT
+
CCCCCCCCCCCCCCCC;CCCCCCCCCCCCCCCCCCCCCCCCCCCCCC
@VH01071:252:AAF5FT7M5:1:2304:45688:32238
GTCGTCATCTGTGTAGAGGTACCTCTGCCGGACTTGACCCCC
+
CCCCCCCCCCCCCCCCCCCCCCCCCCCCCCCCCCCCCCCCCC
@VH01071:252:AAF5FT7M5:1:2310:75303:14858
GTCGTCATCTGTGTAGAGGTACCTCTGCCGGACTTGACCCCCAAACTGGAGGAGGGGGCTGGAGTCAGGGATGGG
+
CC-CCCCCCCCCCCCCCCCCCCCCCCCCCCCCCCCCCCCCCCCCCCCC;CCCCCCCCCCCCCCCCCCCCCCCCCC
@VH01071:252:AAF5FT7M5:1:2407:54701:50185
GTCGTCATCTGTGTAGAGGTACCTCTGCCGGACTTGACCCCCAAACT
+
CCCCCCCCCCCCCCCCCCCCCCCCCCCCCCCCCCCCCCCCCCCCCCC
@VH01071:252:AAF5FT7M5:1:2604:11736:24229
GTCGTCATCTGTGTAGAGGTACCTCTGCCGGACTTGACCCCCAAACT
+
CC-CCCCCCCCCCCCCCCCCCCCCCCCCCCCCCCCCCCCCCCCC-CC
@VH01071:252:AAF5FT7M5:1:2608:66081:36421
GTCGTCATCTGTGTAGAGGTACCTCTGCCGGACTTGACCCCCAAACT
+
CCCCCCCCCCCCCCCCCCCCCCCCCCCCCCCCCCCCCCCCCCCCCCC
@VH01071:252:AAF5FT7M5:1:2610:55307:52570
GTCGTCATCTGTGTAGAGGTACCTCTGCCGGACTTGACCCCCAAACT
+
CCCCC;CCCCCCCCCCCCCCCCCCCCCCCCCCCCCCCCCCCCCCCCC
@VH01071:252:AAF5FT7M5:1:2405:57863:13097
CGTCATCTGTGTAGAGGTACCTCTGCCGGACTTGACCCC
+
CCCCCCCCCCCCCCCCCCCCCCCCCCCCCCCCCCCCCCC
@VH01071:252:AAF5FT7M5:1:2410:62900:7304
CGTCATCTGTGTAGAGGTACC
+
CCCCCCCCCCCCCCCCCCCCC
@VH01071:252:AAF5FT7M5:1:1110:65740:17565
GTCATCTGTGTAGAGGTACCTCTGCCGGACTTGACCCCCAAACTGGAGGAGGGGGCTGGAGTCAGGGATGGGGTA
+
CCCCCCCCCCCCCCCCCCCCCCCCCCCCCCCCCCCCCCCC;CCCCCCCCCCCCCCCCCCCC;CCCCCCCCCCCCC
@VH01071:252:AAF5FT7M5:1:1110:68827:23529
GTCATCTGTGTAGAGGTACCTCTGCCGGACTTGACCCCCAAACTGGAGGAGGGGGCTGGAGTCAGGGATGGGGTA
+
CCCCCCCCCCCCCCCCCCCCCCCCCCCCCCCCCCCCCCCCCCCCCCCCCCCCCCCCCCCCCCCCCCCCCCCCCCC
@VH01071:252:AAF5FT7M5:1:1205:21791:53252
GTCATCTGTGTAGAGGTACCTCTGCCGGACTTGACCCCCAAACTGGAGGAGGGGGCTGGAGT
+
CC-;CC-CCC-CCCCCCCC;;CCCCCCCCCCCCCCCCCCCC-CCCCCCCCCCCC-CCC-CCC
@VH01071:252:AAF5FT7M5:1:1211:26392:13855
GTCATCTGTGTAGAGGTACCTCTGCCGGACTTGACCCCCAAACTGGA
+
CCCCCCCCCCCCCCCCCCCCCCCCCCCCCCCCCCCCCCCCCCCCCCC
@VH01071:252:AAF5FT7M5:1:1211:26847:14271
GTCATCTGTGTAGAGGTACCTCTGCCGGACTTGACCCCCAAACTGGA
+
CCCCCCCCCCCCCCCCCCCCCCCCCCCCCCCCCCCCCCCCCCCCCCC
@VH01071:252:AAF5FT7M5:1:1301:73523:25043
GTCATCTGTGTAGAGGTACCTCTGCCGGACTT
+
CCCCCCCCCC;CCCCCCCCCCCCCC;CCCCCC
@VH01071:252:AAF5FT7M5:1:1310:36296:28148
GTCATCTGTGTAGAGGTACCTCTGCCGGACTTGACCCCCAAACTGGAGGAGGGGGCTGGAGTCAGGGATGGGGTA
+
CCCCCCCCCCCCCCCC-CCC-CCCCCCCCCCCCCCCCCCCCCCCCCCCCCCCCCCCC;CCCCCCCCCCCCCCC;C
@VH01071:252:AAF5FT7M5:1:1401:20712:7645
GTCATCTGTGTAGAGGTACC
+
CCCCCCCCCCCCCCCCCCCC
@VH01071:252:AAF5FT7M5:1:1602:19954:36914
GTCATCTGTGTAGAGGTACCTCTGCCGGACTTGACCCCCAAACTGGAGGAGGGGGCTGGAGTCAGGGATGGGGTA
+
CCCCCCCCCCCCCCCCCCCCCCCCCCCCCCCCCCCCCCCCCCCCCCCCCCCCCCCCCCCCCCCCCCCCCCCCCCC
@VH01071:252:AAF5FT7M5:1:1602:50308:12170
GTCATCTGTGTAGAGGTACCTCTGCCGGACTTGACCCCCAAACTGGAGGAGGGGGCTGGAGTCAGGGATGGGGTA
+
CCCCC;CCCCCCCCCCCCCCCCCCCCCCCCCCCCCCCCCCCCCCCCCCCCCCCCCCCCCCCCCCCCCCCCCCCCC
@VH01071:252:AAF5FT7M5:1:1602:55042:21408
GTCATCTGTGTAGAGGTACCTCTGCCGGACTTGACCCCCAAACTGGAGGAGGGGGCTGGAGTCAGGGATGGGGTA
+
CCCCCCCCCCCCCCCCCCCCCCCCCCCCCCCCCCCCCCCCCCCCCCCCCCCCCCCCCCCCCCCCCCCCCCCCCCC
@VH01071:252:AAF5FT7M5:1:1608:52145:25138
GTCATCTGTGTAGAGGTACCTCTGCCGGACTTGACCCCCAAACTGGAGGAGGGGGCTGGAGTCAGGGATGGGGTA
+
CCCCCCCCCCCCCCCCCCCCCCCCCCCCCCCCCCCCCCCCCCCCCCCCCCCCCCCCCCCCCCCCCCCCCCCCCCC
@VH01071:252:AAF5FT7M5:1:2101:70228:17206
GTCATCTGTGTAGAGGTACCTCTGCCGGACTTGACCCCCAAACTGGAGGAGGGGGCTGGAGTCAGGGATGGGGTA
+
CCCCCCCCCCCCCCCCCCCCCCCCCCCCCCCCCCCCCCCCCCCCCCCCCCCCCCCCCCCCCCCCCCCC-CCCCCC
@VH01071:252:AAF5FT7M5:1:2103:34913:46342
GTCATCTGTGTAGAGGTACCTCTGCCGGACTTGACCC
+
CCCCCCCCCCCCCCCCCCCCCCCCCCCCCCCCCCCCC
@VH01071:252:AAF5FT7M5:1:2110:56178:25384
GTCATCTGTGTAGAGGTACCTCTGCCGGACTTGACCCCCAAACTGGAGGAGG
+
CCCCCCCCCCCCCCCCCCCCC;CCCCCCCCCCCCCCCCCCCCCCCCCCCCCC
@VH01071:252:AAF5FT7M5:1:2205:43794:40037
GTCATCTGTGTAGAGGTACCTCTGCCGGACTTGACCCCCAAACTGGAGGAGGGGGCTGGAGTCAGGGATGGGGTA
+
CCCCCCCCCCCCCCCCCCCCCCCCCCCCCCCCCCCCCCCCC;CCCCCCCCCCCC;CCCCCCCCCCCCCCCCCCCC
@VH01071:252:AAF5FT7M5:1:2402:55345:31935
GTCATCTGTGTAGAGGTACCTCTGCCGGACTT
+
-CCCCCCCCCCCC;CCCCCCCCCCCCC;CC;C
@VH01071:252:AAF5FT7M5:1:2404:63014:53006
GTCATCTGTGTAGAGGTACCTCTGCCGGACTTGACCCCCAAACTGGAGGAGGGGGCTGGAGTCAGGGATGGGGTA
+
CCCCC;;CCCCCC-CCCCCCCCCCCCCCCCCCCCCCCCCCCCC;C;CC-CCCCCCCCCCCCCCCCCCCCCC;CCC
@VH01071:252:AAF5FT7M5:1:2405:22643:51075
GTCATCTGTGTAGAGGTACCTCTGCCGGACTT
+
CCCCCCCCCCCCCCCCCCCCCCCCCCCCCCCC
@VH01071:252:AAF5FT7M5:1:2501:40973:1890
GTCATCTGTGTAGAGGTACCTCTGCCGGACTT
+
CCCCCCCCCCCCCCCCCCCCCCCCCCCCCCCC
@VH01071:252:AAF5FT7M5:1:2502:65229:8762
GTCATCTGTGTAGAGGTACCTCTGCCGGACTTGACCCCCAAACTGGAGGAGGGGGCTGGAGTCAGGGATGGGGTA
+
CCCCCCCCCCCCCCCCCCCCCCCCCCCCCCCCCCCCCCCCCCCCCCCCCCCCCCCCCCCCCCCCCCCCCCCCCCC
@VH01071:252:AAF5FT7M5:1:2604:43662:2193
GTCATCTGTGTAGAGGTACCTCTGCCGGACTTGACCCCCAAACT
+
CCCCCCCCCCCCCCCCCCCCCCCCCCCCCCCCCCCCCCCCCCCC
@VH01071:252:AAF5FT7M5:1:2604:50081:1227
GTCATCTGTGTAGAGGTACCTCTGCCGGACTTGACCCCCAAACT
+
CCCCCCCCCCCCCCCCCCCCCCCCCCCCCCCCCCCCCCCCCCCC
@VH01071:252:AAF5FT7M5:1:2607:57238:21560
GTCATCTGTGTAGAGGTACCTCTGCCGGACTTGACCCCCAA
+
CCCCCCCC;CCCCCCCCCCCCCCCCCCCCCCCCCCCCCCCC
@VH01071:252:AAF5FT7M5:1:2608:23022:41912
GTCATCTGTGTAGAGGTACCTCTGCCGGACTTGACCCCCAAACTGGAGGAGGGGGCTGGAGTCAGGGATGGGGTA
+
CCCCCCCCCCCCCCCCCCCCCCCCCCCCCCCCCCCCCCCCC;CCCCCCCCCCCCCCCCCCCCCCCCCCCCCCCCC
@VH01071:252:AAF5FT7M5:1:2608:23363:42480
GTCATCTGTGTAGAGGTACCTCTGCCGGACTTGACCCCCAAACTGGAGGAGGGGGCTGGAGTCAGGGATGGGGTA
+
CCCCCCCCCCCCCCCCCCCCCCCCCCCCCCCCCCCCCCCCCCCCCCCCCCCCCCCCCCCCCCCCCCCCCCCCCCC
@VH01071:252:AAF5FT7M5:1:2608:27813:48784
GTCATCTGTGTAGAGGTACCTCTGCCGGACTT
+
CCCCCCCCCC;CCCCCCCCCCCCCCCCCCCCC
@VH01071:252:AAF5FT7M5:1:2611:62502:43407
GTCATCTGTGTAGAGGTACCTCTGCCGGACTTGACCCCCAAGGAGGAGGGGGCTGGAGTCAGG
+
CCCCCCCCCCCCC-CCCCCCCCCCCCCCCCCCCCCCCCCCCCCCCCCCCCCCCCCCCCCCCCC
@VH01071:252:AAF5FT7M5:1:2505:42450:36005
TCTGTGTAGAGGTACCTCTGCCGGACTTGACCCCCAAACTGGAGGAGGGGGCTGGAGTCAGGGATGGGGTAT
+
CCCCCCCCCCCCCCCCCCCCCCCCCCCCCCCCCCCCCCCCCCCCCCCCCCCCCCCCCCCCCCCCCCCCCCCC
@VH01071:252:AAF5FT7M5:1:1104:68335:35948
GTAGAGGTACCTCTGCCGGACTTGACCCCCAAACTGGAGGAGGGGGCTGGAGTCAGGGATGGGGTAT
+
CCCC;CCCCCCCCCCCCCCCCCCCCCCCCCCCCCCCCCCCCCCCCCCCCCCCCCCCCCCCCCCCCCC
@VH01071:252:AAF5FT7M5:1:1407:9048:22185
GTAGAGGTACCTCTGCCGGACTTGACCCCCAAACT
+
CCCCCCCCCCCCCCCCCCCCCCCCCCCCCCCCCCC
@VH01071:252:AAF5FT7M5:1:1503:67577:40265
GTAGAGGTACCTCTGCCGGACTTGACCCCCAA
+
CCCCCCCCCCCCCCCCCCCCCCCCCCCCCCCC
@VH01071:252:AAF5FT7M5:1:1505:11471:48197
GTAGAGGTACCTCTGCCG
+
CCCCCCCCCCCCCCCCCC
@VH01071:252:AAF5FT7M5:1:1607:20201:37122
GTAGAGGTACCTCTGCCGGACTTGACCCCCAAACT
+
CCCC;CCCCCCCCCCCCCCCCCCCCCCCCCCC;CC
@VH01071:252:AAF5FT7M5:1:2408:45820:18323
GTAGAGGTACCTCTGCCG
+
CC;CCCCCCCCCCCCCCC
@VH01071:252:AAF5FT7M5:1:1102:25181:2117
GAGGTACCTCTGCCGGACTTGACCCCCAA
+
CCCCCCCCCCCCCCCCCCCCCCCCCCCCC
@VH01071:252:AAF5FT7M5:1:1208:37583:23567
GAGGTACCTCTGCCGGACTT
+
CCCCCCCCCCCCCCCCCCCC
@VH01071:252:AAF5FT7M5:1:1406:46161:32711
GAGGTACCTCTGCCGGACTT
+
CCCCCCCCCCCCCCCCCCCC
@VH01071:252:AAF5FT7M5:1:1410:33910:5127
GAGGTACCTCTGCCGGACTTGACCCCCAAACT
+
CCCCCCCCCCCCCCCCCCCCCCCCCCCCCCCC
@VH01071:252:AAF5FT7M5:1:1505:69300:37974
GAGGTACCTCTGCCGGACTTGACCCCCAAACTGGAGGAGGGGGCTGGAGTCAGGGATGGGGT
+
;CC-CCCCCCCCCCCCCCCCCCCCCCCCCCCC;CCCCCCCCCCCCCCCCC;CCCCCCCCCCC
@VH01071:252:AAF5FT7M5:1:1506:30710:30742
GAGGTACCTCTGCCGGACTT
+
CCCCCCCCCCCCCCCCCCCC
@VH01071:252:AAF5FT7M5:1:1506:30918:30799
GAGGTACCTCTGCCGGACTT
+
CCCCCCCCCCCCCCCCCCCC
@VH01071:252:AAF5FT7M5:1:2406:46313:26388
GAGGTACCTCTGCCGGACTT
+
CCCCCCCCCCCCCCCCCCCC
@VH01071:252:AAF5FT7M5:1:2406:62502:3083
GAGGTACCTCTGCCGGACTT
+
CCCCCCCCCCCCCCCCCCCC
@VH01071:252:AAF5FT7M5:1:2408:43984:33033
GAGGTACCTCTGCCGGACTTGACCCCCAAACTGGAGGAGGGGGCTGGAGTCAGGGATGGGGTATGCTTGGTAGAC
+
CCCCCCCCCCCCCCC;CCCCCCCCCCCCCCCCCCCCCCCCCCCCCCCCCCCCCCCCCCCCCCCCCCCCCCCCCCC
@VH01071:252:AAF5FT7M5:1:2409:24026:42915
GAGGTACCTCTGCCGGACTTGACCCCCAAACTGGAGGAGGG
+
CCCCCCCCCCCCCCCCCCCCCCCCCCCCCCCCCCCCCCCCC
@VH01071:252:AAF5FT7M5:1:2410:35216:4616
GAGGTACCTCTGCCGGACTTGACCCCCAAACT
+
CCCCCCCCCCCCCCCCCCCCCCCCCCCCC;CC
@VH01071:252:AAF5FT7M5:1:2607:41522:46626
GAGGTACCTCTGCCGGACTTGACCCCCAAACTGGAGGAGGGGGCTGGAGTCAGGGATGGGGTATGCTTGGTAGAC
+
CCCCCCCCCCCCCCCCCCCCCCCCCCCCCCCCCCCCCCCCCCCCCCCCCCCCCCCCCCCCCCCCCCCCCCCCCCC
@VH01071:252:AAF5FT7M5:1:1510:54455:51150
GGTACCTCTGCCGGACTTGACCCCCAAACTGGAGGAGGGGGCTGGAGTCAGGGAT
+
CCCCCCCCCCCCCCCCCCCCCCCCCCCCCCCCCCCCCCCCCCCCCCCCCCCCCCC
@VH01071:252:AAF5FT7M5:1:1107:54985:43426
GTACCTCTGCCGGACTT
+
CCCCCCCCCCCCCCCCC
@VH01071:252:AAF5FT7M5:1:1301:60950:24400
GTACCTCTGCCGGACTTGACCCCCAAACTGGAGGAGGGGGCTGGAGTCAGGGATGGGGTATGCTTGGTAGACCCC
+
CCCCCCCCCCCCCCCCCCCCCCCCCC-CCCCCCCCCCCCCCCCCCCCCCCCCCCCC-CCCCCCCCCCCCCCCCCC
@VH01071:252:AAF5FT7M5:1:1301:60969:25592
GTACCTCTGCCGGACTTGACCCCCAAACTGGAGGAGGGGGCTGGAGTCAGGGATGGGGTATGCTTGGTAGACCCC
+
CCCCCCCCCCCCCCCCCCCCCCCCCCCCCCCCCCCCCCCCCCCCCCCCCCCCCCCCCCCCCCCCCCCCCCCCCCC
@VH01071:252:AAF5FT7M5:1:1301:61158:24722
GTACCTCTGCCGGACTTGACCCCCAAACTGGAGGAGGGGGCTGGAGTCAGGGATGGGGTATGCTTGGTAGACCCC
+
CCCCCCCCCCCCCCCCCCCCCCCCCCCCCCCCCCCCCCCCCCCCCCCCCCCCCCCCCCCCCCCC;CCCCCCCCCC
@VH01071:252:AAF5FT7M5:1:1604:75189:21484
GTACCTCTGCCGGACTTGACCCCCAAACTGGAGGAGGGGGCTGGAGTC
+
CCCCCCCCCCCCCCCCCCCCCCCCCC;CCCCCCCCCCCCCCCCCCCCC
@VH01071:252:AAF5FT7M5:1:2106:58999:32824
GTACCTCTGCCGGACTTGACCCCCAAACTGGAGGAGGGGGCTGGAGTCAGGGATGGGGTATGCTTGGTAGACCCC
+
CCCCCCCCCCCCCCCCCCCCCCCCCC-CCCCCCCCCCCCCCCCCCCCCCCCCCCCCCCCCCCCCCCCCCCCCCCC
@VH01071:252:AAF5FT7M5:1:2605:71289:32995
GTACCTCTGCCGGACTTGACCCCCAAACTGGAGGAGGGGGCTGGAGTCAGGGATGGGGTATGCTTGGTAGACCCC
+
CCCCCCCCCCCCCCCCCCCCCCCCCC;CCCCCCCCCCCCCCCCCCCCCCCCCCCCCCCCCCCCC;CCCCC-CCCC
@VH01071:252:AAF5FT7M5:1:2605:71497:33014
GTACCTCTGCCGGACTTGACCCCCAAACTGGAGGAGGGGGCTGGAGTCAGGGATGGGGTATGCTTGGTAGACCCC
+
;CCCCCCCCCCCCCCCCCCCCCCCCCCCCCCCCCCCCCCCCCCCCCCCCCCCCCCCCCCC;CCC;CCCCC;CCC;
@VH01071:252:AAF5FT7M5:1:2509:25805:2590
CCTCTGCCGGACTTGACCCCCAAACTGGAGGAGGGGGCTGGAGTC
+
CCCCCCCCCCCCCCCCCCCCCCC-CCCCCCCCCCCCCCCCCCCCC
@VH01071:252:AAF5FT7M5:1:1202:58450:30950
CTCTGCCGGACTTGACCCCCAAACTGGAGGAGGGGGCTGGAGTCAGGGATGGGGTATGCTTGGT
+
CCCCCCCCCCCCCCCCCCCCCCCCCCCCCCCCCCCCCCCCCCCCCCCCCCCC;CCCCCCCCC-C
@VH01071:252:AAF5FT7M5:1:2302:59113:4162
TGCCGGACTTGACCCCCAAACTGGAGGAGGGGGCTGGAGTCAGGGATGGGGTATGCTTGGTAGACCCCCAGCAGG
+
;CCCC;CCCCCCCCCCCCC-CCCCCCCCCCCCCCCCC;CC;CCCCCCCCCCCCCCCCCC;CCCCCCCCCCCCCCC
@VH01071:252:AAF5FT7M5:1:2302:59151:4616
TGCCGGACTTGACCCCCAAACTGGAGGAGGGGGCTGGAGTCAGGGATGGGGTATGCTTGGTAGACCCCCAGCAGG
+
CCCCCCCCCCCCCCCCCCCCCCCCCCCCCCCCCCCCCCCCCCCCCCCCCCCCCCCCC-CCCCCCCCCCCCCCCCC
@VH01071:252:AAF5FT7M5:1:1303:53205:6812
GCCGGACTTGACCCCCAAACTGGAGGAGGGGGCTGGAGTCAGGGATGGGGTATGCTTGGTAGACCCCCAGCAGGA
+
CCCCCCCCCCCCCCCCCCCCCCCCCCCCCCCCCCCCCCCCCCCCCCCCCCCCCCCCCCCCCCCC;CCCCCCCCCC
[truncated: 2,744 more rows]

## Sheet: Fgf21_ETOH_set2
@VH01071:252:AAF5FT7M5:1:2202:9597:23112
GACAGGGTCTCAGGTTCAAAGAAACACAGGAAACATATCTCAGTTCTTTAACAAACACACATTTTTCTTTCAGAC
+
;CCCCCCCCCCCCCCCC;CCCCCCCCCCCCCCCCCCCCCCCCCCCCCCCCCCCC-CCCCCCCCCCCCCCCCCCCC
@VH01071:252:AAF5FT7M5:1:2208:46407:42764
GACAGGGTCTCAGGTTCAAAGAAACACAGGAAACATATCTCAGTTCTTTAACAAACACACATTTTTCTTTCAGAC
+
CCCCCCCCCCCCCCCCCCCCCCCCCCCCCCCCCCCCCCCCCCCCCCCCCCCCCC-CCCCCC;CCCCCCCCCCCCC
@VH01071:252:AAF5FT7M5:1:2309:34459:3669
GACAGGGTCTCAGGTTCAAAGAAACACAGGAAACATATCTCAGTTCTTTAACAAACACACATTTTTCTTTCAGAC
+
CCCCCCCCCCCCCCCCCCCCC;CCCCCCCCCCCCCC;CCCCCCCCCCCCCCCCC-CCCCCC;CCCCCCCCCCCCC
@VH01071:252:AAF5FT7M5:1:1106:23685:12056
AGGGTCTCAGGTTCAAAGAAACACAGGAAACATATCTCAGTTCTTTAACAAACACACATTTTTCTTTCAGACTCT
+
CCCCCCCCCCCCCCCCCCCCCCCCCCCCCCCCCCCCCCCCCCCCCCCCCCC;CC-CCCCCCCCCCCCCCCCCCCC
@VH01071:252:AAF5FT7M5:1:2410:36977:16941
GAAACACAGGAAACATATCTCAGTTCTTTAACAAACAC
+
CCCCCCCCCCCCCCCCCCCCCCCCCCCCCCCCCCCCCC
@VH01071:252:AAF5FT7M5:1:1606:70891:45963
ATTTTTCTTTCAGACTCTTTATT
+
CCCCCCCCCCCCCCCCCCCCCCC
@VH01071:252:AAF5FT7M5:1:1205:34800:15066
TTTTTCTTTCAGACTCTTTATTATTCCAAGT
+
CCCCCCCCCCCCCCCCCCCCCCCCCCCCCCC
@VH01071:252:AAF5FT7M5:1:2504:8442:19156
TTTTCTTTCAGACTCTTTATTATTCCAAGT
+
CCCCCCCCCCCCCCCCCCCCCCCCCCCCCC
@VH01071:252:AAF5FT7M5:1:1109:15088:47080
TTTCTTTCAGACTCTTTATTATTCCAAGT
+
CCCCCCCCCCCCCCCCCCCCC-CCCCCCC
@VH01071:252:AAF5FT7M5:1:1109:18894:44524
TTTCTTTCAGACTCTTTATTATTCCAAGT
+
CCCCCCCCCCCCCCCCCCCCCCCCCCCCC
@VH01071:252:AAF5FT7M5:1:2509:35709:16581
TTCTTTCAGACTCTTTATT
+
CCCCCCCCCCCCCCCCCCC
@VH01071:252:AAF5FT7M5:1:1610:49588:24097
TTTCAGACTCTTTATTATTCCAAGTAAGAAAAAAAACT
+
CCCCCCCCCCCCCCCCCCCCCC;CCCCCCCCCCCCCCC
@VH01071:252:AAF5FT7M5:1:1610:49607:24381
TTTCAGACTCTTTATTATTCCAAGTAAGAAAAAAAACT
+
CCCCCCCCCCCCCCCCCCCCCCCCCCCCCCCCCCCCCC
@VH01071:252:AAF5FT7M5:1:2509:74186:45698
TTCAGACTCTTTATTATTCCAAGTAAGAAAAAAAAACT
+
C;;CCCCCCCCCCCCCCCCC;;CCCCCCCCCCCCCC;C
@VH01071:252:AAF5FT7M5:1:1208:26620:27334
GACTCTTTATTATTCCAAGTAAGAAAAAAAAACT
+
C;CCCCCCCCCCCCCCC;CCCCC;CCCCCCCCCC
@VH01071:252:AAF5FT7M5:1:1211:29176:27694
GACTCTTTATTATTCCAAGTAAGAAAAAAAAACTAAAATAAAT
+
-CCCCCCCCCCCCCCC;-CC-;C-CCCCCCC---CCCCC-CC;
@VH01071:252:AAF5FT7M5:1:1508:17909:15142
GACTCTTTATTATTCCAAGTAAGAAAAAAAAACT
+
C;CCCCCCCCCCCCCCCCCCCCCCCCCCCCCCCC
@VH01071:252:AAF5FT7M5:1:2106:22189:24722
GACTCTTTATTATTCCAAGT
+
-CCCCCCCC;CCCCCCCCC;
@VH01071:252:AAF5FT7M5:1:2410:75208:35891
GACTCTTTATTATTCCAAGT
+
CCCCCCCCCCCCCCCCCCCC
@VH01071:252:AAF5FT7M5:1:2411:51861:41325
GACTCTTTATTATTCCAAGT
+
CCCCCCCCCCCCCCCCCCCC
@VH01071:252:AAF5FT7M5:1:1210:47373:36270
CTCTTTATTATTCCAAGTAAGAAAAAAAAACT
+
CCCCCCCCCCCCCCCCCCCCCCCCCCCCCCCC
@VH01071:252:AAF5FT7M5:1:2210:24461:36081
CTCTTTATTATTCCAAGTAAGAAAAAAAAACT
+
CCCCCCCCCCCCCCC;CCCCCCCCCCCCCCCC
@VH01071:252:AAF5FT7M5:1:2202:36693:1246
ATTATTCCAAGTAAGAAAAAAA
+
CCCCCCC;CCCCCCCCCCCCCC
@VH01071:252:AAF5FT7M5:1:1111:31562:52684
ACCCGTAATAAATAAGTGGAAACCCAAAAAGAAACAGCCCTAGATTCA
+
CCCCCCCCCCCCCCCCCCCCCCCCCCCCCCCCCCCCCCCCCCCCCCCC
@VH01071:252:AAF5FT7M5:1:1207:71610:22677
GTGGAAACCCAAAAAGAAACAGCCCTAGATTCAG
+
CCCCCCCC-CCCCCCCCCCCCCCCCCCC;CCCCC
@VH01071:252:AAF5FT7M5:1:2102:25635:20746
GTGGAAACCCAAAAAGA
+
CCCCCCCCCCCC;CCCC
@VH01071:252:AAF5FT7M5:1:2409:72178:48311
GTGGAAACCCAAAAAGAAACAGCCCTAGATTCAGGAAGAGTCAGGACGCATAGCT
+
CCCCCCCCCCCCCCCC-CCCCCCCCCCC;CCCCCCCCCCCCCCCCCCCCCCCCCC
@VH01071:252:AAF5FT7M5:1:1302:48812:45849
AGCCCTAGATTCAGGAAGAGTC
+
CCCCCCCCCCCCCCCCCCCCCC
@VH01071:252:AAF5FT7M5:1:1410:65153:15994
GCCCTAGATTCAGGAAGAGTCAGGACGCATAGCTGGGGCTTCGGCCCTGTAAA
+
CCCCCCCCCCCCCCCCCCCCCCCCCCCCCCCCCCCCCCCCCCCCCCCCCCCC;
@VH01071:252:AAF5FT7M5:1:1506:44930:10428
GCCCTAGATTCAGGAAGAGTCAGGACGCATAGCTGGGGCTTCGGCCCTGTAAA
+
CCCCCCCCCCCCCCCCCCCCCCCCCCCCCCCCCCCCCCCCCCCCCCCCCCCCC
@VH01071:252:AAF5FT7M5:1:1404:59567:48197
CTAGATTCAGGAAGAGTCAGGACGCATAGCTGGGGCTTCGGCCCTGTAAAGGCTCTACCATGCTCAGGGGGTCAG
+
CCCCCCCC;CCCCCCCCCCCCCCCCCCCCCCCCCCCCCCCCCCCCCCCC;CCCCCCCCCCCCCCCCCCCCCCCCC
@VH01071:252:AAF5FT7M5:1:1607:46275:53649
CTAGATTCAGGAAGAGTCAGGACGCATAGCTGGGGCTTCGGCCCTGTAAAGGCTCTACCATGCTCAGGGGGTCAG
+
CCCCCCCCCCCCCCCCCCCCCCCCCCCCCCCCCCCCCCCCCCCCCCCCC-CCCCCCCCCCCCCCCCCCCCCCCCC
@VH01071:252:AAF5FT7M5:1:1410:56689:38920
AGATTCAGGAAGAGTCAGGACGC
+
CCCCCC-CCCCCCCCCCCCCCCC
@VH01071:252:AAF5FT7M5:1:1309:46767:35891
GAAGAGTCAGGACGCATAGCTGGGGCTTCGGCCCTGTAAAGGCTCTACCATGCTCAGGGGGTCAGAGGAGCCCAC
+
C;CCCCCCCCCCCCCCCCCCCCCCCCCCCCCCCCCCCCCCCCCCCCCCCCCCCCCCCCCCCCCCCCCCCCCCCCC
@VH01071:252:AAF5FT7M5:1:1606:64377:51113
GCATAGCTGGGGCTTCGGCCCTGTAAAGGCTCTACCATGCTCAGGGGGTCAGAGGAGCCCACATCTGGGGGCTCT
+
CCCCCCCCCCCCCCCCCCCCCCCCCCCCCCCCCCCCCCCCCCCCCCCCCCCCCCCCCCCCCCCCCC-CCCCCCCC
@VH01071:252:AAF5FT7M5:1:2110:14331:5771
GCATAGCTGGGGCTTCGGCCCTGTAAAGGCTCTACC
+
CCCCCCCCCCCCCCCCCCCCCCCCCCCCCCCCCCCC
@VH01071:252:AAF5FT7M5:1:2309:11528:43597
GCATAGCTGGGGCTTCGGCCCTGTAAAGGCTCTACCATGCTCAGGGGGTCAGAGGAGCCCACATCTGGGGGCTCT
+
CCCCCCCCCCCCCCCCCCCCCCCCCCCCCCCCCCCCCCCCCCCCCCCCCCCCCCCCCCCCCCCCCCCCCCCCCCC
@VH01071:252:AAF5FT7M5:1:2511:58564:49087
GCATAGCTGGGGCTTCGGCCCTGTAAAGGCTCTACCATGCTCAGGGGGTCAGAGGAGCCCACATCTGGGGGCTCT
+
CCCCCCCCCCCCCCCCCCCCCCCCCCCCC;CCCCCCCCCCCCCCCCCCCCCCCCCCCCCCCCCCCCCCCCCCCCC
@VH01071:252:AAF5FT7M5:1:1408:12986:29795
GCTGGGGCTTCGGCCCTGTAAAGGCTCTACCATGCTCAGGGGGTCAGAGGAGCCCACATCTGGGGGCTCTGGGGG
+
CCCCCCCCCCCCCCCCCCCCC;CCCCCCCCCCCCCCCCCCCCCCCCCCCCCCCCCCCCCCCCCCCCCCCCCCCCC
@VH01071:252:AAF5FT7M5:1:2204:19765:50280
GCTGGGGCTTCGGCCCTGTAAAGGCTCTACCATGCTCAGGGGGTCAGAGGAGCCCACATCTGGGGGCTCTGGGGG
+
C;CCCCCCCCCCCCCCCCCCC;CCCCCCCCCCCCCCCCCCCCCCCCCCCCCCCCCCCCCCCCCCCCCCC;CCCCC
@VH01071:252:AAF5FT7M5:1:2407:13213:15634
GCTGGGGCTTCGGCCCTGTAAAGGCTCTACCAT
+
CCCCCCCCCCCCCCCCCCCCCCCCCCCCCCCCC
@VH01071:252:AAF5FT7M5:1:1602:72614:35683
GGGCTTCGGCCCTGTAAAGGCTCTACCATGCTCAGGGGGTCAGAGGAGCCCACATCTGGGGGCTCTGGGGGCAGG
+
C;;CCCCCCCCCCCCCCCCCCCCCCCCCCCCCCCCCCCCCCCCCCCCCC-CCCCCCCCCCCCCCC;CCC;CCCCC
@VH01071:252:AAF5FT7M5:1:1603:18534:54463
GGGCTTCGGCCCTGTAAAGGCTCTACCATGCTCAGGGGGTCAGAGGAGCCCACATCTGGGGGCTCTGGGGGCAGG
+
CC-CCCCCCCCCCCCCC;CCCCCCCCCCCCCCCCCCCCCCCCCCCCCCCCCCCCCCCCCCCCCCCCCCCCCCCCC
@VH01071:252:AAF5FT7M5:1:1610:68391:9538
GGGCTTCGGCCCTGTAAAGGCTCTACCATGCTC
+
CCCCC;CCCCCCCCCCCCCCCCCCCCCCCCCCC
@VH01071:252:AAF5FT7M5:1:1309:33190:39583
GGCTTCGGCCCTGTAAAGGCTCTACCATGCTCAGGGGGTCAGAGGAGCCCACATCTGGGGGCTCTGGGGGCAGGA
+
CCCCCCCCCCCCCCCCCCCCCCCCCCCCCCCCCCCCCCCCCCCCCCCCCCCCCCCCCCCCCCCCCCCCCCCCCCC
@VH01071:252:AAF5FT7M5:1:2102:54379:35740
GGCTTCGGCCCTGTAAAGGCTCTACCATGCTCAGGGGGTCAGAGGAGCCCACATCT
+
CCCCCCCCCCCCCCCCCCCCCCCCCCCCCCCCCCCCCCCCCCCCCCCCCCCCCCCC
@VH01071:252:AAF5FT7M5:1:2102:65589:32446
GGCTTCGGCCCTGTAAAGGCTCTACCATGCTCAGGGGGTCAGAGGAGCCCACATCTGGGGGCTCTGGGGGCAGGA
+
CCCCCCCCCCCCCCCC;CCCCCCCCCCCCCCCCCCCCCCCCCCCCCCCCCCCCCCCCCCCCCCCCCCCCCCCCCC
@VH01071:252:AAF5FT7M5:1:2309:39704:42726
GGCTTCGGCCCTGTAAAGGCTCTACCATGCTCAGGGGGTCAGAGGAGCCCACATCTGGGGGCTCTGGGGGCAGGA
+
CCCCCCCCCCCCCCCCCCCCCCCCCCCCCCCCCC-CCCCCCCCCCCCCCCCCCCCCCCCCCCCCCCCCCCCCCCC
@VH01071:252:AAF5FT7M5:1:1307:14634:42650
GCTTCGGCCCTGTAAAGGCTCTACCAT
+
CCCCCCCCCCCCCCCCCCCCCCCCCCC
@VH01071:252:AAF5FT7M5:1:1407:18402:18323
GCTTCGGCCCTGTAAAGGCTCTACCATGCTCAGGGGGTCAGAGGAGCCCACATCTGGGGGCTCTGGGGGCAGGAA
+
CCCCCCCCCCCCCCCCCCCCCCCCCCCCCCCCCCCCCCCCCCCCCCCCCCCCCCCCCCCCCCCCCCCCCCCCCCC
@VH01071:252:AAF5FT7M5:1:1407:20201:13003
GCTTCGGCCCTGTAAAGGCTCTACCATGCTCAGGGGGTCAGAGGAGCCCACATCTGGGGGCTCTGGGGGCAGGAA
+
CCCCCCCCCCCCCCCCCCCCCCCCCCCCCCCCCCCCCCCCCCCCCCCCCCCCCCCCCCCCCCCCCCCCCCCCCCC
@VH01071:252:AAF5FT7M5:1:1606:16925:8857
GCTTCGGCCCTGTAAAGGCTCTACCATGCTCAGGGGGTCAGAG
+
CCCCCCCCCCCCCCCCCCCCCCCCCCCCCCCCCCCCCCCCC;C
@VH01071:252:AAF5FT7M5:1:2105:26108:2325
GCTTCGGCCCTGTAAAGGCTCTACCAT
+
CCCCCCCCCCCCCCCCCCCCCCCCCCC
@VH01071:252:AAF5FT7M5:1:2110:10354:35039
GCTTCGGCCCTGTAAAGGCTCTACCATGCTCAGGGGGTCAGAGGAGC
+
C;CCCCCCCCCCCCCCCCCCCCCCCCCCCCC;CCCCCCCCCCCCCCC
@VH01071:252:AAF5FT7M5:1:2407:19879:21465
GCTTCGGCCCTGTAAAGGCTCTACCATGCTCAGGGGGTCAGAGGAGCCCACATCTGGGGGCTCTGGGGGCAGGAA
+
CCCCCCC-CCC;CCCCCC;C;CCCCCC;-CCCCCCCCCCCCCCCCCCCCCCCCCCCCCCCCCCC;CCCCCCCCCC
@VH01071:252:AAF5FT7M5:1:1209:42431:30874
CTTCGGCCCTGTAAAGGCTCTACCATGCTC
+
CCCCCCCCCCCCCCCCCCCCCCCCCCCCCC
@VH01071:252:AAF5FT7M5:1:1211:43927:49598
CTTCGGCCCTGTAAAGGCTCTACCATGCTC
+
CCCCCCCCCCCCCCCCCCCCCCCCCCCCCC
@VH01071:252:AAF5FT7M5:1:1411:44589:46209
CTTCGGCCCTGTAAAGGCTCT
+
CCCCCCCCCCCCCCCCCCCCC
@VH01071:252:AAF5FT7M5:1:2407:50232:30458
CTTCGGCCCTGTAAAGGCTCTACCAT
+
CCCCCCCCCCCCCCCCCCCCCCCCCC
@VH01071:252:AAF5FT7M5:1:1504:8631:40208
TTCGGCCCTGTAAAGGCTCTACCAT
+
CC-CCCCCCCCCCCCCCCCCCCCCC
@VH01071:252:AAF5FT7M5:1:1504:18496:40530
TTCGGCCCTGTAAAGGCTCTACCAT
+
CCCCCCCCCCCCCCCCCCCCCCCCC
@VH01071:252:AAF5FT7M5:1:1508:22833:44638
CGGCCCTGTAAAGGCTCTACCATGCTCAGGGGGTCAT
+
CCCCCCCCCCCCCCCCCCCCCCCCCCCCCCCCCCCCC
@VH01071:252:AAF5FT7M5:1:1304:52807:44430
GCCCTGTAAAGGCTCTACCATGCTCAGGGGGTCAGAGGAGCCCACATCTGGGGGCTCTGGGGGCAGGAATCCTGC
+
CCCCCCCCCCCCCCCCCCCCCCCCCCCCCCCCCCCCCCCCCCCCCCCCCCCCCCCCCCCCCCCCCCCCCCCCCCC
@VH01071:252:AAF5FT7M5:1:2304:48642:42574
GCCCTGTAAAGGCTCTACCATGCTCAGGGGGTCAGAGGAGCCCACATCTGGGGGCTCTGGGGGCAGGAATCCTGC
+
-CCCCCCCC;CCCCCCCCCCCC;CCCCCCCCCCCCCCCCCCCCCCCCCCCCCCCCCCCCCCCCCCCCCC;CCCCC
@VH01071:252:AAF5FT7M5:1:2608:52448:22412
GCCCTGTAAAGGCTCTACCATGCTCAGGGGGTCAGAGGAGCCCACATCTGGGGGCTCTGGGGGCAGGAATCCTGC
+
CCCCCCCCCCCCCCCCCCCCCCCCCCCCCCCCCCCCCCCCCCCCCCCCCCCCCCCCCCCCCCCCCCC-CCCCCCC
@VH01071:252:AAF5FT7M5:1:2410:31524:23642
CCATGCTCAGGGGGTCAGAGGAGCCCACATCTGGGGGCTCTGGGGGCAGGAATCCTGCTTGGTCTT
+
CCCCCCCC;CCCCCCCCC-CCCCCCCCCCCCCCCCCCCCCCCCCCCCCCC;CCCCCCCCCCCCCCC
@VH01071:252:AAF5FT7M5:1:2301:70152:26937
GGAGCCCACATCTGGGGGCTCTGGGGGCAGGAATCCTGCTTGGTC
+
C;CCCC;CCCCCCCC;CCCCCCCCCCCCCCCCCCCCCCCCCCCCC
@VH01071:252:AAF5FT7M5:1:1506:63033:12662
CACATCTGGGGGCTCTGGGGGCAGGAATCCTGCTTGGTCTTGGGGCTCGTGGAGCAGGCCTGGCATGGGC
+
CCCCCCCCCCCCCCCCCCCCCCCCCCCCCCCCCCCCCCCCCCCCCCCCCCCCCCCCCCCCCCCCCCCCCC
@VH01071:252:AAF5FT7M5:1:1202:32168:19364
GGGGCTCTGGGGGCAGGAATCCTGCTTGGTCTTGGGGCTCGT
+
CCCCCCCCCCCCCCCCC-CCCCCCCCCCCCCCCCCCCCCCCC
@VH01071:252:AAF5FT7M5:1:2205:30823:21844
GGGCTCTGGGGGCAGGAATCCTGCTTGGTCTTGGGGCTCGTGGAGCAGGCCTGGCATGGGCAGGAA
+
-CCCC-C;;-CCCCCCCC-CCC;CC;;;;CC;CC;C;C;-C-;CCCCCCCCCCCCCCCCCCC;CCC
@VH01071:252:AAF5FT7M5:1:2110:7646:30098
GGCTCTGGGGGCAGGAATCCTGCTTGGTCTTGGGGCTCGTGGAGCAGGCCTGGCATGGGCAGGAAGCGCACAGGT
+
-CCC;C;CCCCCCCCCCCCCCCCCCCCCCCCCCC;CCCCCCCCCCCCC-CCCCCCCCCCCCC;;CCCCCCCC;CC
@VH01071:252:AAF5FT7M5:1:2104:41787:24665
GCTCTGGGGGCAGGAATCCTGCTTGGTCTTGGGGCTCGT
+
CCCCCCCCCCCCCC;CCCCCCCCCCCCCCCCCCCCCCCC
@VH01071:252:AAF5FT7M5:1:2308:78200:27902
GCTCTGGGGGCAGGAATCCTGCTTGGTCTTGGGGCTCGTGGAGCAGGCCTGGCATGGGCAGGAAGCGCACAGGTC
+
CCCCCCCCCCCCCCCCCCCCCC;CCCCCCCCCCCCCCCCCCCCCCCCCCCCCCCCCCCCCCCCCCCCCCCCCC;C
@VH01071:252:AAF5FT7M5:1:2210:63430:11507
ATCCTGCTTGGTCTTGGGGCTCGTGGAGCAGGCCTGGCATGGGCAGGAAGCGCACAGGTCCCCAGGATGTTGCAT
+
CCCCCCCCCCCCCCCCCCCCCCCCCCCCCCCCCCCCCCCCCCCCCCCCCC;CCCCCCCCCCCCCCCCCCCCCCCC
@VH01071:252:AAF5FT7M5:1:1603:18421:20651
GCTTGGTCTTGGGGCTCGTGGAGCAGGCCTGGCATGGGCAGGAAGCGC
+
CCCCCCCCCCCCCCCCCCCCCCCCCCCCCCCCCCCCCCCCCCCCCCCC
@VH01071:252:AAF5FT7M5:1:2607:17228:28924
GCTTGGTCTTGGGGCTCGTGGAGCAGGCCTGGCATGGGCAG
+
C;CCCCCCCCCCCCCCCCCCCCCCCCCCCCCCCCCCCCCCC
@VH01071:252:AAF5FT7M5:1:1204:56045:18285
GTCTTGGGGCTCGTGGAGCAGGCCTGGCATGGGCAGGAAGCGCACAGGTCCCCAGGATGTTGCATCCTGGTT
+
C--CC-;CC;C;C;CCCCCCCCCCCCCCCCCCCC;CCCCCCCCCCCCCCCCCCCCCCCCC-CCCCCCCCCCC
@VH01071:252:AAF5FT7M5:1:1204:57144:14044
GTCTTGGGGCTCGTGGAGCAGGCCTGGCATGGGCAGGAAGCGCACAGGTCCCCAGGATGTTGCATCCTGGTT
+
CCCCCCCCCCCCCCCCCCCCCCCCCCCCCCCCCCCCCCCCCCCCCCCCCCCCCCCCCCCC;CCCCCCCC--C
@VH01071:252:AAF5FT7M5:1:1208:72993:36705
GGGCTCGTGGAGCAGGCCTGGCATGGGCAGGAAGCGCACAGGTCCCCAGGATGTTGCATCCTGGTTTGGGGAGTC
+
CCCC;;CCCCCCCCCCCCCCCCCCCCCCCCCCCCCCCCCCCCCCCCCCCCCCCCCCCCCCCCCCC;CCCCCCCCC
@VH01071:252:AAF5FT7M5:1:1208:76155:35134
GGGCTCGTGGAGCAGGCCTGGCATGGGCAGGAAGCGCACAGGTCCCCAGGATGTTGCATCCTGGTTTGGGGAGTC
+
-CC;-C;C-CCCCCCCC-CCC-CCCCC;CCCCCC;CCCCCCCCCCC;CCCCCCCCCCCCC-CCC-CCCCCCCC;C
@VH01071:252:AAF5FT7M5:1:1109:63071:1757
CGTGGAGCAGGCCTGGCATGGGCAGGAAGCGCACAGGTCCCCAGGATGTTGCATCCTGGTTTGGGGAGTCCTTCT
+
CCCCCCCCCCCCCCCCCCCCCCCCCCCCCCCCCCCCCCCCCCCCCCCC-CCCCCCCCCCCCCCCCCCCCCCCCCC
@VH01071:252:AAF5FT7M5:1:2610:28419:2249
GTGGAGCAGGCCTGGCAT
+
-C;CCCCCCCCCCCCCCC
@VH01071:252:AAF5FT7M5:1:1203:34762:31310
GCAGGCCTGGCATGGGCAGGAAGCGCACAGGTCCCCAGGATGTT
+
CC;C;CCCCCCCCCCCCCCCCCCCCCCCCCCCCCCCCCCCCC;C
@VH01071:252:AAF5FT7M5:1:1402:75132:23245
GCAGGCCTGGCATGGGCAGGAAGCGCACAGGTCCCCAGGATGTTGCATCCTGGTTTGGGGAGTCCTTCTGAGGCA
+
C-CCCCCCCCCC-CCC;CCCCCCCCCCCC;CCC;CCCCC;CCCCCCCCC--CCCCCCCCCCCCCCCCCC-CCCCC
@VH01071:252:AAF5FT7M5:1:1402:75265:23150
GCAGGCCTGGCATGGGCAGGAAGCGCACAGGTCCCCAGGATGTTGCATCCTGGTTTGGGGAGTCCTTCTGAGGCA
+
CCCCCCCCCCCCCCCCCCCCCCCCCCCCCCCC;CCCCCCCCC-CCCCCCCCC-CCCCCCCCCCCCC-CCC;CCCC
@VH01071:252:AAF5FT7M5:1:2502:59454:29985
GCAGGCCTGGCATGGGCAGGAAGCGCACAGGTCCCCAGGATGTTGCATCCTGGTTTGGGGAGTCCTTCTGAGGCA
+
CCCCCCCCCCCCCCCCCCCCCCCCCCCCCCCCCCCCCCCCCCCCCCCCCCCCCC;CCCCCCCCCCCCCCCCCCCC
@VH01071:252:AAF5FT7M5:1:2101:20352:52192
AGGCCTGGCATGGGCAGGAAGCGCACAGGTCCCCAGGATGTTGCATCCTGGTTTGGGGAGTCCTTCTGAGGCAGA
+
CCCCCCCCCCCCCCCCCCCCCCCCCCCCCCCCCCCCCCCCCCCCCCCCCCCCCCCCCCCCCCCCCCCCCCCCCCC
@VH01071:252:AAF5FT7M5:1:2204:76363:39242
GCCTGGCATGGGCAGGAAGCGCACAGGTCCCCAGGATGTT
+
CCCCCCCCCCCCCCCCCCCCCCCCCCCCCCCCCCCCCCCC
@VH01071:252:AAF5FT7M5:1:2407:60401:49977
CTGGCATGGGCAGGAAGCGCACAGGTCCCCAGGATGTT
+
;CCCCCCCCCCCCCCCCCCCCCCCCCCCCCCCC;CCCC
@VH01071:252:AAF5FT7M5:1:2403:69357:21333
GCACAGGTCCCCAGGATGTTGCATCCTGGTTTGGGGAGTCCTTCTGAGGCAGACGCAGGGGCAGGCCATGGGCTT
+
CCCCCCCCCCCCCCCCCCCCCCCCCCCCCCCCCCCCCCCCCCCCCCCCCCCCCCCCCCCCCCCCCCCCCCCCCCC
@VH01071:252:AAF5FT7M5:1:2407:56841:41609
CAGGTCCCCAGGATGTTGCATCCT
+
C-CCCCCCCCCCCCCCCCCCCCCC
@VH01071:252:AAF5FT7M5:1:2310:53565:46777
GGTCCCCAGGATGTTGCATCCTGGTTTGGGGAGTCCTTCTGAGGCAGACGCAGGGGCAGGCCATGGGCTTCAGAC
+
CCCCCCCCCCCCCCCCCCCCCCCCCCCCCCCCCCCCCCCCCCCCCCCCCCCCCCCCCCCCCCCCCCCCCCC;CCC
@VH01071:252:AAF5FT7M5:1:2608:69281:50564
GGTCCCCAGGATGTTGCATCCTGGTTTGGGGAGTCCTTCTGAGGCAGACGCAGGGGCAGGCCATGGGCTTCAGAC
+
;CCCCCCCCCCCCCCCCCCCCCCCCCCCCCCCCCCCCCCCCCCCCCCCCCCC;CCCCCCCCCCCCCCCCCCCCCC
@VH01071:252:AAF5FT7M5:1:2608:70683:49011
GGTCCCCAGGATGTTGCATCCTGGTTTGGGGAGTCCTTCTGAGGCAGACGCAGGGGCAGGCCATGGGCTTCAGAC
+
CCCCCCCCCCCCCCCCC;CCCCCCCCCCCCCCCCCCCCCCCCC;CCCCCCCCCCCCCCCCCCCCCCCCCCCCCCC
@VH01071:252:AAF5FT7M5:1:2601:48168:20329
GTTGCATCCTGGTTTGGGGAGTCCTTCTGAGGCAGACGCAGGGGCAGGCCATGGGCTTCAGACTGGT
+
CCCCCCCCCCCCCCCCCCCCCCCCCCCCCCCCCCCCCCCCCCCCCCCCCCCCCCCCCCCCCCCCCCC
@VH01071:252:AAF5FT7M5:1:1510:40102:54520
GCATCCTGGTTTGGGGAGTCCTTCT
+
#NAME?
@VH01071:252:AAF5FT7M5:1:1510:40405:53612
GCATCCTGGTTTGGGGAGTCCTTCT
+
CCCCCCCCCCCCCCCCCCCCCCCCC
@VH01071:252:AAF5FT7M5:1:2304:51520:12056
GCATCCTGGTTTGGGGAGTCCTTCTGAGGCAGACGCAGGGGC
+
CCCCCCCCCCCCCCCCCCCCCCCCCCCCCCCC;CCCCCCCCC
@VH01071:252:AAF5FT7M5:1:1309:37261:7607
GGGGAGTCCTTCTGAGGCAGACGCA
+
CCCCCCCCCCCCCCCCCCCCCCCCC
@VH01071:252:AAF5FT7M5:1:1502:34686:22904
GGGGAGTCCTTCTGAGGCAGACGCAGGGGCAGGCCATGGGCTTCAGACTGGTACACATTGTAACCGTCCTCCAGC
+
CCCCCCCCCCCCCCCCCCCCCCCCCCCCCCCCCCCCCCCCCCCCCCCCCCCCCCCCCCCCCCCCCCCCCCCCCCC
@VH01071:252:AAF5FT7M5:1:1502:47960:25346
GGGGAGTCCTTCTGAGGCAGACGCAGGGGCAGGCCATGGGCTTCAGACTGGTACACATTGTAACCGTCCTCCAGC
+
CCCCCCCCCCCCCCCCCCCCCCCCCCCCCCCCCCCCCCCCCCCCCCCCCCCCCCCCCCCCCCCCCCCCCCCCCCC
@VH01071:252:AAF5FT7M5:1:1502:48093:28887
GGGGAGTCCTTCTGAGGCAGACGCAGGGGCAGGCCATGGGCTTCAGACTGGTACACATTGTAACCGTCCTCCAGC
+
CCCCCCCCCCCCCCCCCCCCCCCCCCCCCCCCCCCCCCCCCCCCCCCCCCCCCCCCCCCCCCCCCCCCCCCCCCC
@VH01071:252:AAF5FT7M5:1:1206:50289:53536
GTCCTTCTGAGGCAGACGCAGGGGCAGGCCATGGGCTTCAGACT
+
CC;CCCCCCCCCCCC;CCCCCCCCCCCCCCCCCCCCCCCCC-CC
@VH01071:252:AAF5FT7M5:1:1206:50725:52608
GTCCTTCTGAGGCAGACGCAGGGGCAGGCCATGGGCTTCAGACT
+
CCCCCCCCCCCCCCCCCCCCCCCCCCCCCCCCCCCCCCCCC;CC
@VH01071:252:AAF5FT7M5:1:2206:49967:41893
CTTCTGAGGCAGACGCAGGGGCAGGCCATGGGCTTCAGACTGGTACACATTGTAACCGTCCTCCAGCAGCAGTTC
+
CCCCCCCCCCCCCCCCCCCCCCCCCC;CCCCCCCCCCCCCCCCCCCCCCCCCCCCCCCCCCCCCCCCCCCCCCCC
@VH01071:252:AAF5FT7M5:1:1408:20201:10845
CTGAGGCAGACGCAGGGGCAGGCCATGGGCTTCAGACTGGTACACATTGTAACCGTCCTCCAGCAGCAGTTCTCT
+
;CCCCCCCCCCCCCCCCCCCCCCCCCCCCCCCCCCCCCCCCCCCCCCCCCCC;CCCCCCCCCCCCCCCCCC;CCC
@VH01071:252:AAF5FT7M5:1:2306:34383:21995
GCAGACGCAGGGGCAGGCCAT
+
CCCCCCCCCCCCCCCCCCCCC
@VH01071:252:AAF5FT7M5:1:2510:13706:25517
GGACGGTTACAATGTGTACCAGTCTGAAGCCCATGGCCTGCCCCTGCGTCT
+
CCCCCCCCCCCCCCCCCCCCCCCCCCCCCCCCCCCCCCCCCCCCCCCCCCC
@VH01071:252:AAF5FT7M5:1:2407:71042:15028
GGGGCAGGCCATGGGCTTCAGACTGGTACACATT
+
CCCCCCCC;CCCCCCCCCCCCCCCCCCCCCCCCC
@VH01071:252:AAF5FT7M5:1:2202:36069:43066
GGCCATGGGCTTCAGACTGGTAC
+
CCCCCCCCCCCCCCCCCCCCCCC
@VH01071:252:AAF5FT7M5:1:2611:39837:6131
GCCATGGGCTTCAGACTG
+
CCCCCCCCCCCCCCCCCC
@VH01071:252:AAF5FT7M5:1:2101:49872:14536
CCATGGGCTTCAGACTGGTACACATTGTAACCGTCCTCCAGCAGCAGTTCTCTGAAGCTGCAGGCCTCAGGATCA
+
CCCCCCCCCCCCCCCCCCCCCCCCCCCCCCCCCCCCCCCCCCCCCCCCCCCCCCCCCCCCCCCCCCCCCCCCCCC
@VH01071:252:AAF5FT7M5:1:2101:50497:13646
CCATGGGCTTCAGACTGGTACACATTGTAACCGTCCTCCAGCAGCAGTTCTCTGAAGCTGCAGGCCTCAGGATCA
+
CCCCCCCCCCCCCCCCCCCCCCCCCCCCCCCCCCCCCCCCCCCCCCCCCCCCCCCCCCCCCCCCCCCCCCCCCCC
@VH01071:252:AAF5FT7M5:1:1602:15978:7077
CTTCAGACTGGTACACATTGTAACCGTC
+
CCCCCCCCCCCCCCCCCCCCCCCCCCCC
@VH01071:252:AAF5FT7M5:1:2204:17038:26539
CTTCAGACTGGTACACATTGTAACCGTC
+
CCCCCCCCCCCCCCCCCCCCCCCCCCCC
@VH01071:252:AAF5FT7M5:1:1602:25824:53498
TTCAGACTGGTACACATTGTAACCGTCCTCCAGCAGCAGTTCTCTGAAGCTGCAGGCCTCAGGATCAAAGTGAGG
+
CCCCCCCCCCCCCCCCCCCCCCCCCCCCCCCCCCCCCCCCCCCCCCCCCCCCCCCCCCCCCCCCCCC-;CCCCCC
@VH01071:252:AAF5FT7M5:1:2404:58867:55675
TTCAGACTGGTACACATTGTAACCGTCCTCCAGCAGCAGTTCTCT
+
CCCCCC;CCCCCCCCCCCCCCCCCCCCCCCCCCCCCCCCCCCCCC
@VH01071:252:AAF5FT7M5:1:1410:42166:29549
CAGACTGGTACACATTGTAACCGTCCTCCAGCAGCAGTTCTCTGAAGCTGCAGGCCTCAGGATCAAAGTGAGGCT
+
CCC;CCCCCCCCCCCCCCCCCCCCCCCCCCCCCCCCCCCCCCCCCCCCCCCCCCCCCCCCCCCCCCCCCCCCCCC
@VH01071:252:AAF5FT7M5:1:1410:42223:31083
CAGACTGGTACACATTGTAACCGTCCTCCAGCAGCAGTTCTCTGAAGCTGCAGGCCTCAGGATCAAAGTGAGGCT
+
CCCCCCCCCCCCCCCCCCCCCCCCCCCCCCCCCCCCCCCCCCCCCCCCCCCCCCCCCCCCCCCCCCCCCCCCCCC
@VH01071:252:AAF5FT7M5:1:1410:45063:32332
CAGACTGGTACACATTGTAACCGTCCTCCAGCAGCAGTTCTCTGAAGCTGCAGGCCTCAGGATCAAAGTGAGGCT
+
CCCCCCCCCCCCCCCCCCCCCCCCCCCCCCCCCCCCCCCCCCCCCCCCCCCCCCCCCCCCCCCCCCCCCCCCCCC
@VH01071:252:AAF5FT7M5:1:2210:30994:10807
GACTGGTACACATTGTAACCGTCCTCCAGCAGCAGTTCTCTGAAGCTGCAGGCCTCAGGATCAAAGTGAGGCTGT
+
CCCCCCCCCCCCCCCCCC;CCCCCCCCCCCCCCCCCCCCCCCCCCCCCCCCCCCCCCCCCCCCCCCCCCCCCCCC
@VH01071:252:AAF5FT7M5:1:2306:64472:21749
ACATTGTAACCGTCCTCCAGCAGCAGTTCTCTGAAGCTGCAGGCCTCAGGATCAAAGTGAGGCTGTGGGACAGAG
+
CCCCCCCCCCCCCCCCCCCCCCCCCCCCCCCCCCCCCCCCCCCCCCCCCCCCCCCCCCCCCCCCCCCCCCCCCCC
@VH01071:252:AAF5FT7M5:1:2602:12456:48235
ATTGTAACCGTCCTCCAG
+
CCCCCCCCCCCCCCCCCC
@VH01071:252:AAF5FT7M5:1:1106:25900:38352
AACCGTCCTCCAGCAGCAGTTCTCTGAAGCTGCAGGCCTCAGGATCAAAGTGAGGCTGTGGGACAGAGAAAACAG
+
C-CCCCCCCCCCCCCCCCCCCCCCCCCCCCCCCCCCCCCCCCCCCCCCCCCCCCCCCCCCCCCCCCCC;;CCCCC
@VH01071:252:AAF5FT7M5:1:1103:41787:51169
CGTCCTCCAGCAGCAGTTCTCTGAAGCT
+
CCCCCCCCCCCCCCCCCCCCCCCCCCCC
@VH01071:252:AAF5FT7M5:1:1306:41408:52911
GTCCTCCAGCAGCAGTTCTCTGAAGCTGCAGGCCTCAGGATCAAAGTGAGGCTGTGGGACAGAGAAAACAGTCAG
+
CCCCCCCCCCCCCCCCCCCCCCCCCCCCCCCCCCCCCCCCCCCCCCCCCCCCCC;CCCCCCCCC;CC;CCCCCCC
@VH01071:252:AAF5FT7M5:1:1105:67161:33979
GCAGCAGTTCTCTGAAGCTGCAGGCCTCAGGATCAAAGTGAGGCTGTGGGACAGAGAAAACAGTCAGAGACACAC
+
CCCCCCCCCCCCCCCCCCCCCCCCCCCCCCCCCCC-CCCCCCCCCCCCCCCCCCCCCCCCCCCCCCC-C-CCCCC
@VH01071:252:AAF5FT7M5:1:1105:67767:34244
GCAGCAGTTCTCTGAAGCTGCAGGCCTCAGGATCAAAGTGAGGCTGTGGGACAGAGAAAACAGTCAGAGACACAC
+
;CCCCCCCCCCCCCCCCCCCCCCCCCCCCCCCCCCCCCCCCCCCCCCCCCCCCCCCCCCCCCCCCCCCC-CCCCC
@VH01071:252:AAF5FT7M5:1:2211:63714:54615
GCAGCAGTTCTCTGAAGCTGCAGGCCTCAGGATCAAAGTGAGGCTGTGGGACAGAGAAAACAGTCAGAGACACAC
+
CCCCCCCCCC;CCCCCCCCCCCCCCCCCCC;CCCCCCCCCCCCCCCCCCCCCCCCCCCCC;C-CCCC-C;CC;CC
@VH01071:252:AAF5FT7M5:1:1206:32130:31139
GCAGTTCTCTGAAGCTGCAGGCCTCAGGATCAAAGTGAGGCTGTGGGACAGAGAAAACAGTCAGAGACACACAGT
+
CCCCCCCCCCCCCCCCCCCCCCCCCCCCCCCCCCCCCCCCCCCCCCCCCCCCCCCCCCCCCCCCCC-CCCCCCCC
@VH01071:252:AAF5FT7M5:1:1510:10278:21749
GCAGTTCTCTGAAGCTGCAGGCCTCAGGATCAAAGTGAGGCTGTGGGACAGAGAAAACAGTCAGAGACACACAGT
+
CCCCCCCCCCCCCCCCCCCCCCCCCCCCCCCCCCCCCCCCCCCCCCCCCCCCCCCCCCCCCCCCCCCCCCCCCCC
@VH01071:252:AAF5FT7M5:1:2208:50762:5847
GCAGTTCTCTGAAGCTGCAGGCCTCAGGATCAAAGTGAGGCTGTGGGACAGAGAAAACAGTCAGAGACACACAGT
+
CCCCCCCCCCCCCCCCCCCCCCCCCCCCCCCCCCCCCCCCCCCCCCCCCCCCCCCCCCCCCCCCCC;CCCCCCCC
@VH01071:252:AAF5FT7M5:1:2507:33304:32616
GCAGTTCTCTGAAGCTGCAGGCCTCAGGATCAAAGTGAGGCTGTGGGACAGAGAAAACAGTCAGAGACACACAGT
+
CCCCCCCCCCCCCCCCCCCCCCCCCCCCCCCCCCCCCCCCCCCCCCCCCCCCCCCCCCCCCCCCCC;CCCCCCCC
@VH01071:252:AAF5FT7M5:1:2105:33228:47004
GTTCTCTGAAGCTGCAGGCCTCAGGATCAAAGTGAGGCTGT
+
CCCCCCCCCCCCCCCCCCCCCCCCCCCCCCCCCCCCCCCCC
@VH01071:252:AAF5FT7M5:1:2404:7646:17300
GTTCTCTGAAGCTGCAGGCCTCAGGATCAAAGTGAGGCTGTGGGACAGAGAAAACAGTCAGAGACACACAGTACT
+
CCCCCCCCCCCCCCCCCCCCCCCCCCCCCCCCCCCCCCCCCCCCCCCCCCCCCCCCCCCCCCCCCCCCCCCCCCC
@VH01071:252:AAF5FT7M5:1:2202:67407:33203
GAAGCTGCAGGCCTCAGGATCAAAGTGAGGCTGTGGGACAGAGAAAACAGTCAGAGACAC
+
CCCCCCCCCCCCCCCCCCCCCCCCCCCCCCCCCCCCCCCCCCC;CCCCCCCCCCCC;CCC
@VH01071:252:AAF5FT7M5:1:1203:67804:16259
GGCCTCAGGATCAAAGTGAGGCTGTGGGACAGAGAAAACAGTC
+
CCCCCCCCCCCCC;CCCCCCCCCCCCCCCCCCCC;CCCCCCCC
@VH01071:252:AAF5FT7M5:1:2108:32187:13590
GGACTCAGGATCAAAGTGAGGCTGTGGGACAGAGAAAACAGTCAGAGACACACAGTACTTTCTGTCTGCCAATCC
+
CC-CCCCCCCCCCCCCCCCCCCCCCCCCCCCCCCCCCCCCCCCCCCCCCCCCCCCCCCCCCCCCCCCCCCC;CCC
@VH01071:252:AAF5FT7M5:1:2109:24026:30231
GGCCTCAGGATCAAAGTGAGGCTGTGGGACAGAGAAAACAGTCAGAGACACACAGT
+
CCCCCCCCCCCCC-CCCCCCCCCCCCCCCCCCCC;CCCCCCCCCCCCCCCCCCCCC
@VH01071:252:AAF5FT7M5:1:2211:32319:8913
GGATCAAAGTGAGGCTGTGGGACAGAGAAAACAGTCAGAGACACACAGTACTTTCTGTCTGCCAATCCCTGAC
+
CCCCCCCCCCCCCCCCCCCCCCCCCCCCCCCCCCCCCCCCCCCCCCCCCCCCCCCCCCCCCCCCCCCCCCC;C
@VH01071:252:AAF5FT7M5:1:1301:44002:7418
TCTCTGACTGTTTTCTCTGTCCCACAGCCTCACTTTT
+
CCCCCCCCCCCCCCCCCCCCCCCCCCCCCCCCCCCCC
@VH01071:252:AAF5FT7M5:1:2307:63184:39091
GTGAGGCTGTGGGACAGAGAAAACAGTCAGAGACACACAGTACTTTCTGTCTGCCAATCCCTGACTGAACAGTCT
+
CCCCCCCCCCCCCCCCCCCCCC;CCCCCCCCCCCCCCCCCCCCCCCCCCCCCCCCCCCCCCCCCCCCCCCCCCCC
@VH01071:252:AAF5FT7M5:1:2409:29100:24097
GTGAGGCTGTGGGACAGAGAAAACAGTCAGAGACACACAGTACTTTCTGTCTGCCAATCCCTGACTGAA
+
CCCCCCCCCCCCCCCCCCC;CCCCCCCCCCCC;CCCCCCCCCCCCCCCCCCCCCCCCCCCCCCCCCCCC
@VH01071:252:AAF5FT7M5:1:2510:10790:16316
GTGAGGCTGTGGGACAGAGAAAACAGTCAGAGACACACAGTACTTTCTGTCTGCCAATCCCTGACTGAACAGTCT
+
CCCCCCCCCCCCCCCCCCC-CCCCCCCCCCCCCCCCCCCCCCCCCCCCCCCCCCCCCCCCCCCCCCCCCCCCCCC
@VH01071:252:AAF5FT7M5:1:1603:7987:18966
GCTGTGGGACAGAGAAAACAGTCAGAGACACACAGTACTTTCTGTCTGCCAATCCCTGACTGAAC
+
;CCCCCCCCCCCCCCCCCCCCCCCCCCCCCCCCCCCCCCCCCCCCCCCCCCCCCCCCCCCCCCCC
@VH01071:252:AAF5FT7M5:1:2403:32187:36194
GCTGTGGGACAGAGAAAACAGTCAGAGACACACAGTACTTTCTGTCTGCCAATCCCTGACTGAACAGTCT
+
C;CCCCCCCCCCC;;CCCCCCCCCCCCCCCCCCCCCCCCCCC;-CCCCCCCCC;CCCCCCCCCCCCCCCC
@VH01071:252:AAF5FT7M5:1:1202:76628:19023
CTGTGGGACAGAGAAAACAGTCAGAGACACACA
+
CCCCCCCCCCCCC-CC;CCCCCCCCCCCCCCCC
@VH01071:252:AAF5FT7M5:1:2202:36845:16429
GTGGGACAGAGAAAACAGTCAGAGACACACAGT
+
CCCCCCCCCCC-CCCCCCCCCCCCCCCCCCCCC
@VH01071:252:AAF5FT7M5:1:2205:46900:40719
GTGGGACAGAGAAAACAGTCAGAGACACACAGTACTTTCT
+
CCCCCCCCCCCCCCCCCCCCCCCCCCCCCCCCCCCCCCCC
@VH01071:252:AAF5FT7M5:1:2301:65816:2458
GTGGGACAGAGAAAACAGTCAGAGACACACAGT
+
CCCCCCCCCCCCCCCCCCCCCCCCCCCCCCCCC
@VH01071:252:AAF5FT7M5:1:2310:25408:7645
GTGGGACAGAGAAAACAGTCAGAGACAC
+
CCCCCCCCCCCCCCCCCCCCCCCCCCCC
@VH01071:252:AAF5FT7M5:1:2407:69774:21030
GTGGGACAGAGAAAACAGTCAGAGACACACAGTACTTTCTGTCTGCCAATCCCTGACTGAACA
+
CCCCCCCCCCCCCCCCCCCCCCCC;CCCCCCCCCCCCCCCCCCCCCCCCCCCCCCC;CCCCCC
@VH01071:252:AAF5FT7M5:1:2407:70209:21768
GTGGGACAGAGAAAACAGTCAGAGACACACAGTACTTTCTGTCTGCCAATCCCTGACTGAACA
+
CC-CCC-CCCC;CCC;CCCCCCCC;CCCCCC;C;CC-CCCCCCC;CCCCCC;CC-CCCCCCCC
@VH01071:252:AAF5FT7M5:1:2510:49891:43900
GTGGGACAGAGAAAACAGTCAGAGACACACA
+
CCCCCCCCCCC;CCCCCCCCCCCCCCCCCCC
@VH01071:252:AAF5FT7M5:1:1607:46919:24305
GGGACAGAGAAAACAGTCAGAGACACACAGTACTTTCTGTCTGCCAATCCCTGACTGAACAGTCT
+
CCCCCCCCCCCCCCCCCCCCCCCCCCCCCCCCCCCCCCCCCCCCCCCCCCCCCCCCCCCCCCCCC
@VH01071:252:AAF5FT7M5:1:2511:45139:10485
GGGACAGAGAAAACAGTCAGAGACACACAGTACTTTCTGTCTGCCAATCCCTGACTGAACAGTCTAGCCCCAAAC
+
CCCCCCCCCCCCCCCCCCCCCCCCCCCCCCCCCCCCCCCCCCCCCCCCCCCCCCCCCCCCCCCCCCCCCCCCC;C
@VH01071:252:AAF5FT7M5:1:2511:45555:10561
GGGACAGAGAAAACAGTCAGAGACACACAGTACTTTCTGTCTGCCAATCCCTGACTGAACAGTCTAGCCCCAAAC
+
CCCCCCCCCCCCCCCCCCCCCC-CCCCCCCCCCCCCCCCCCCCCCCCCCCCCCCCCCCCCCCCCCCCCCCCCCCC
@VH01071:252:AAF5FT7M5:1:1203:32376:20140
GGACAGAGAAAACAGTCAGAGACACACAGTACTTTCTGTCTGCCAATCCCTGACTGAACAGTCTAGCCCCAAACT
+
CCCCCCCCCCCCCCCCCCC;CCCCCCCCCCCCCCCCCCCCCCCCCCCCCCCCCCCCCCCC;CCCCCCC;CCC;CC
@VH01071:252:AAF5FT7M5:1:1203:33493:19780
GGACAGAGAAAACAGTCAGAGACACACAGTACTTTCTGTCTGCCAATCCCTGACTGAACAGTCTAGCCCCAAACT
+
CCCC;CCC-CCCCCCCCCCCCCCCCCCCCCCCCCCCCCCCCCC;CCCCCCCCCCCCCCCCCCCCCCCCCCCC;CC
@VH01071:252:AAF5FT7M5:1:1203:36315:19837
GGACAGAGAAAACAGTCAGAGACACACAGTACTTTCTGTCTGCCAATCCCTGACTGAACAGTCTAGCCCCAAACT
+
CCCCCCCCCCC;CCCCCCCCCCCCCCC-CCCCCCCCCCCCCCCCCCCCCCCCCC;CCCCCCCCCCCCCCCCC;CC
@VH01071:252:AAF5FT7M5:1:1309:44116:12189
GAGACACACAGTACTTTCTGT
+
C;C-CCCCCCCCCCCCCCCCC
@VH01071:252:AAF5FT7M5:1:2507:21356:55543
AGACACACAGTACTTTCTGTCTGCCAATCCCTGACTGAAC
+
CCCCCCCCCCCCCCCCCCCCCCCCCCCCCCCC;CCCCCCC
@VH01071:252:AAF5FT7M5:1:1503:51046:6206
GACACACAGTACTTTCTGTCTGCCAATCCCTGACTGAACAGTCTAGCCCCAAACTCCTCCTTCAGGTTCAGGTCC
+
CCCCCCCCCCCCCCCCCCCCCCCCCCCCCCCCCCCCCCCCCCCCCCCCCCCCCCCCCCCCCCCCCCCCCCCCCCC
@VH01071:252:AAF5FT7M5:1:2611:34535:28319
ACACAGTACTTTCTGTCTGCCAATCCCT
+
CC;CCCCCCCCCCCCCCCCCCCCCCCCC
@VH01071:252:AAF5FT7M5:1:2606:51425:41495
TTTCTGTCTGCCAATCCCTGACTGAACAGTCTAGCCCCAAACTCCTCCTTCAGGTTCAGGTCCAGTCTCAGCCTC
+
CCCCCCCCCCCCCCCCCCCCCCCCCCCCCCCCCCCCCCCC;CCCCCCCCCCCCCCCCCCCCCCCCCCCCCCCCCC
@VH01071:252:AAF5FT7M5:1:2311:22852:41363
GTCTGCCAATCCCTGACTGAACAGTCTAGCCCCAAACTCCTCCTTCAGGTTCAGGTCCAGTCTCAGCCTCCTCTC
+
CCCCCCCCCCCCCCCCCCCCCCCCCCCCCCCCCCCCCCCCCCCCCCCCCCCCCCCCCCCCCCCCCCCCCCCCCCC
@VH01071:252:AAF5FT7M5:1:1107:48414:31632
ACCAATCCCTGACTGAACAGTCTAGCCCCAAACTCCTCCTTCAGGTTCAGGTCCAGTCTCAGCCTCCTCTCTC
+
CCCCCCCCCCCCCCCCCCCCCC;CCCCCCCCCCCC;CCCCCCCCC;CCC-CCCCCCCCCCCCCCCCCCCCCCC
@VH01071:252:AAF5FT7M5:1:2406:43643:51018
GCCAATCCCTGACTGAACAGTCTAGCCCCAAACTCCTCCTTCAGGTT
+
CCCCCCCCCCCCCCCCCCCCCCCCCCCCCCCC;CCCCCCCCCCCCCC
@VH01071:252:AAF5FT7M5:1:2502:52675:17452
CCAATCCCTGACTGAACAGTCTAGCCCCAAACTCCTCCTTCAGGTTC
+
CCCCCCCCCCCCCCCCCCCCCCCCCCCCCCC;CCCCCCCCCCCCCCC
@VH01071:252:AAF5FT7M5:1:1307:36485:6301
CTAGCCCCAAACTCCTCCTTCAGGTTCAGGTCCAGTCTCAGCCTCCTCTCTCAGACCCAGAGTCAAGCCCTAGCC
+
CCCCCCCCCCCCCCCCCCCCCCCCCCCCCCCCCCCCCCCCCCCCCCCCCCCCCCCCCCCCCCCCCCCCCCCCCCC
@VH01071:252:AAF5FT7M5:1:2403:39742:30988
GCCCCAAACTCCTCCTTCAGGTTCAGGTCCAGTCTCAGCCTCCTCTCTCAGACCCAGAGTCAAGCCCTAGCCTCC
+
--C-CC--C-CC;-CC;CC;CCC;--;C-CCCC-C--;C;-;C-;---CCC;C-CC-C;CCCCCCC-CC;CCCCC
@VH01071:252:AAF5FT7M5:1:2505:50327:50507
GCCCCAAACTCCTCCTTCAGGTTCAGGTCCAGTCTCAGCCTCCTCTCTCAGACCCAGAGTCAAGCCCTAGCCTCC
+
CC-CCCCCCCCCCCCCCCCCCCCCCCCCCCCCCCCCCCCCCCCCCCCCCCCCCCCCCC-CCCCCCCCCCCCCCCC
@VH01071:252:AAF5FT7M5:1:2505:50459:50336
GCCCCAAACTCCTCCTTCAGGTTCAGGTCCAGTCTCAGCCTCCTCTCTCAGACCCAGAGTCAAGCCCTAGCCTCC
+
CCCCCCCCCCCCCCCCCCCCCCCCCCCCCCCCCCCCCCCCCCCCCCCCCCCCCCCCCCCCCCCCCCCCCCCCCCC
@VH01071:252:AAF5FT7M5:1:1405:65381:55827
GTTCAGGTCCAGTCTCAGCCTCCTCTCTCAGACCCAGAGTCAAGCCCTAGCCTCCTCCCTCAGGCCTGGAGTCCA
+
CCCCCCCCCCCCCC;CCCCCCCCCCCCCCCCCCCCCC;C;CC;CCCCCCCCCCCCCCCCCCC;CCCCCCCCCCCC
@VH01071:252:AAF5FT7M5:1:2410:34364:40454
GTTCAGGTCCAGTCTCAGCCTCCTCTCTCAGACCCAGAGTCAAGCCCTAGCC
+
CCCCCCCCCCCCCCCCCCCCCCCCCCCCCCCCCCCCCCCCCC-CCCCCCCCC
@VH01071:252:AAF5FT7M5:1:1503:59605:24040
GTCTCAGCCTCCTCTCTCAGACCCAGAGTCAAGCCCTAGCCTCCTCCCTCAGGCCTGGAGACCAGCCAAGG
+
CCCCCCCCCCCCCCCCCCCCCCCCCCCCCCCCCCCCCCCCCCCCCCCCCCCCCCCCCCCC-CCCCCCC;CC
@VH01071:252:AAF5FT7M5:1:1503:60723:23605
GTCTCAGCCTCCTCTCTCAGACCCAGAGTCAAGCCCTAGCCTCCTCCCTCAGGCCTGGAGTCCAGCCAAGG
+
CCCCCCCCCCCCCCCCCCCCCCCCCCCCCCCCCCCCCCCCCCCCCCCCCCCCCCCCCCCCCCCCCCCC-CC
@VH01071:252:AAF5FT7M5:1:1205:69925:49352
AGCCTCCTCTCTCAGACCCAGAGTCAAGCCCTAGCCTC
+
CC;CCC;CCCCCCCCCCCCCCCCCCC;CCCCCCCCCCC
@VH01071:252:AAF5FT7M5:1:2205:53925:51491
AGCCTCCTCTCTCAGACCCAGAGTCAAGCCCTAGCCTC
+
CCCCCCCCCCCCCCCCCCCCCCCCCCCCCCCCCCCCCC
@VH01071:252:AAF5FT7M5:1:2211:40973:1700
CCTCCTCTCTCAGACCCAGAGTCAAGCCCTAGCCTCCTCCCTCAGGCCTGGAGTCCAGACACGAACCAACTCCAT
+
CCCCCCCCCCCCCCCCCCCCCCCCCCCCCCCCCCCCCCCCCCCCC;CCCCCCCCCCCCCCCCCCCCCC;CCCCCC
@VH01071:252:AAF5FT7M5:1:2304:22340:14158
CTCCTCTCTCAGACCCAGAGTCAAGCCCTAGCCTCCTCCCTCAGGCCTGGAGTCCAGACAC
+
CCCCCCCCCCCCCCCCCCCCCCCCCCCCCCCCCCCCCCCCCCCCCCCCCCCCCCCCCCCCC
@VH01071:252:AAF5FT7M5:1:2303:61272:2874
CGTCTCTCAGACCCAGAGTCAAGCCCTAGCCTCCTCCCTCAGGCCTGGAGTCCAGACACGACCCAACTCCATTCA
+
C-CCCCCCCCCCCC;CCCCCC--;C;C-C--CC;-CC;CCCC-;;CCCC-CCCC-CCCC;C--CCC;CCCCC-CC
@VH01071:252:AAF5FT7M5:1:2411:42980:36724
TCTCTCAGACCCAGAGTCAAGCCCTAGCCTCCTCCCTCAGGCCTGGAGTCCAGACACGAACCAACTCCATTCACA
+
CCCCCCCCCCCCCCCCCCCCCCCCCCCCCCCCCCCCCCCCCCCCCCCCCCCCCCCCCCCCCCCCCCCCCCCCCCC
@VH01071:252:AAF5FT7M5:1:2302:62749:7910
AGACCCAGAGTCAAGCCCTAGCCTCCTCCCTCAGGCCTGGAGTCCAGACACGAACCAACTCCATTCACACCAGAA
+
CC-CCCCCCCCCCCCCCCCCCCCCCCCCCCCCCCCCCCCCCCCCCCCCCCCCCCCCCCCCCCCCCCCCCCCCCCC
@VH01071:252:AAF5FT7M5:1:1305:64074:22185
GACCCAGAGTCAAGCCCTAGCCTCCTCCCTCAGGCCTGGAGTCCAGACACGAACCAACTCCATTCACACCAGAAG
+
CCCCCCCCCCCCCCCCCCCCC;CCC;CCCCCCCCCCCCCCCCCCCC-CCCCC;CCCCCCCCCCCCCCCCCCCCCC
@VH01071:252:AAF5FT7M5:1:1504:11282:20026
AGAGTCAAGCCCTAGCCTCCTCCCTCAGGCCTGGAGTCCAGACACGAACCAACTCCATTCACACCAGAAGTTCCA
+
CC-CCCCCCCCCCCCCCCCCCCCCCCCCCCCCCCCCCCCCCCCCCCC-CCCCCCCCCCCCCCCCCCCCCCCCCCC
@VH01071:252:AAF5FT7M5:1:2311:8252:30969
GGACTCCAGGCCTGAGGGAGGAGGCTAGGGCTTGACTCT
+
CCCCCCCCCCCCCCCCCCCCCCCCCCCCCCCCCCCCCCC
@VH01071:252:AAF5FT7M5:1:1404:35330:27448
AAGCCCTAGCCTCCTCCCTCAGGCCTGGAGTCCAGACACGAACCAACTCCATTCACACCAGAAGTTCCAGCCCCA
+
C-CCC;C-CCCCCCCCCCCCCCCC;C;;CCCC;CCCCCCCCCC;CCCCCCCC;CCCCCCCCCC;;CCCCCCCCCC
@VH01071:252:AAF5FT7M5:1:2201:55421:19818
CTCAGGCCTGGAGTCCANACACGAACCAACTCCATTCACACCAGAAGTTCCAGCCCCAGCTATCTCTATCT
+
CCCCCCCCCCCCCCCCC#;CCCCC;CCCCCCCCCCCCCCCCCCCCCCCCCCCCCCCCCC;CCCCCCCCCCC
@VH01071:252:AAF5FT7M5:1:1103:61878:17300
CTGGAGTCCAGACACGAACCAACTCCATTCACACCAGAAGTTCCAGCCCCAGCTATCTCTATCTGCAGACAGCAG
+
CCCCCCCCCCCCCCCCC-CCC;CCCCCCCCCCCCCCCCCCCCCCCCCCCCCCCCCCCCCCCCCCCCCCCCCCCCC
@VH01071:252:AAF5FT7M5:1:1609:24101:6415
CTGGAGTTCAGACACGAACCAACTCCATTCACACCAGAAGTTCCAGCCCCAGCTATCTCTATCTGCAGACAGCAG
+
CCCCCCCCCCCCCCCCCCCCCCCCCCCCCCCCCCCCCCCCCCCCCCCCCCCCCCCCCCCCC;C;CCCCCCCCCCC
@VH01071:252:AAF5FT7M5:1:2209:21526:6717
CTGGAGTCCAGACACGAACCAACTCCATTCACACCAGAAGTTCCAGCCCCAGCTATCTCTATCTGCAGACAGCAG
+
;CCCCCCCCCCCCCCCC-CCCCCCCCCCCCCCCCCCCCCCCCCCCCCCCCCCCCCCCCCCCCCCCCCC;CCCCCC
@VH01071:252:AAF5FT7M5:1:1202:37072:2912
GGAGTCCAGACACGAACCAACTCCATTCACACCAGAAGTTCCAGCCCCAGCTATCTCTATCTGCAGACA
+
C-CCCCCCCCCCCCC-CCCCCCCCCC;CCCCCCCCCCCCCCCCCCCCCCCCCCCCCCCCCCCCCCCCCC
@VH01071:252:AAF5FT7M5:1:2406:45461:49768
GGAGTCCAGACACGAACCAACTCCATTCACACCAGAAGTTCCAGCCCCAGCTATCTCTATCTGCAGACAGCAGGT
+
CCCCCC;CCCCCC;C;CCCCCCCCCCC;CC;CC;CCCCCCCCCCCCC;CCCCCCCCCCCCCC-CC;CC-;CCCCC
@VH01071:252:AAF5FT7M5:1:2201:45707:9917
GTCCAGACACGAACCAANTCCATTC
+
CCCCCCCCCCCC-CCCC#CCCCCCC
@VH01071:252:AAF5FT7M5:1:1210:33436:45016
CCAGACACGAACCAACTCCATTCACACCA
+
CCCCCC;CCCCCCCCCCCCCCCCCCCCCC
@VH01071:252:AAF5FT7M5:1:1309:39761:5184
CCAGACACGAACCAACTCCATTCACACCAGAAGTTCCAGCCCCAGC
+
CCCCCCCCCC;CCCCCCCCCCCCCCCCCCCCCCCCCCCCCCCCCCC
@VH01071:252:AAF5FT7M5:1:2106:9900:16145
CCAGACACGAACCAACTCCATTCACACCA
+
CCCCCCCCCCCCCCCCCCCCCCCCCCCCC
@VH01071:252:AAF5FT7M5:1:2603:57882:48481
ACGAACCAACTCCATTCACACCAGAAGTTCCAGCCCCAGCTATCTCTATCT
+
CCCC-CCCCCCCCCCCCCCCCCCCCCCCCCCCCCCCCCCCCCCCCCCCCCC
@VH01071:252:AAF5FT7M5:1:1604:21394:7153
ACTCCATTCACACCAGA
+
CCCCCCCCCCCCCCCCC
@VH01071:252:AAF5FT7M5:1:1606:48717:54994
TTCACACCAGAAGTTCCAGCCCCAGCTATCTCTATCTGCAGACAGCAGGTTCAGGCCCAGTGTCTTCCCTCAAC
+
CCCCCCCCCCCCCCCCCCCCCCCCCCCCCCCCCCCCCCCCCCCCCCCCCCCCCCCCCCCCCCC;CCCCCCCCCC
@VH01071:252:AAF5FT7M5:1:1405:60173:29265
GTCTGCAGATAGAGATAGCTGGGGCTGGAACTT
+
CCCCCCCCCCCCCCCCCCCCCCCCCCCCCCCCC
@VH01071:252:AAF5FT7M5:1:1110:43207:52665
GTTCCAGCCCCAGCTATCTCT
+
#NAME?
@VH01071:252:AAF5FT7M5:1:1503:56803:20859
GTTCCAGCCCCAGCTATCTCTATCTGCAGACAGCAGGTTCAGGCCCAGTGTCTTCCCTCAACTTTTCTCTGCCTA
+
CCCCCCCCCCCCCCCCCCCCCCCCCCCCCCCCCCCCCCCCCCCCCCCCCCC-CCCCCCCCCCCCCCCCCCCCCCC
@VH01071:252:AAF5FT7M5:1:1503:56860:20575
GTTCCAGCCCCAGCTATCTCTATCTGCAGACAGCAGGTTCAGGCCCAGTGTCTTCCCTCAACTTTTCTCTGCCTA
+
CCCCCCCCCCCCCCCCCCCCCCCCCCCCCCCCCCCCCCCCC;CCCCCCCCC;CCCCCCCCCCCCCCCCCCCCCCC
@VH01071:252:AAF5FT7M5:1:2111:11585:43691
GCCCCAGCTATCTCTATCTGCAGACAGCAGGTTCAGGCCCAGTGTCTTCCCTCAACTTTTCTCTGCCTAGGT
+
CCCCCCCCCCCCCCCCCCCCCCCCCCCCCCCCCCCCCCCCCCCCC-CCCCCCCCCCCCCCCCCCCCCCCCCC
@VH01071:252:AAF5FT7M5:1:2502:39780:50564
GCCCCAGCTATCTCTATCTGCAGACAGCAGGTTCAGGCCCAGTGTCTTCCCTCAACTTTTCTCTGCCTAGGT
+
CCCCCCCCCCCCCCCCCCCCCCCCCCCCCCCCCCCCC;CCCC;CCCCCCCCCCCCCCCCCCCCCCCCCCCCC
@VH01071:252:AAF5FT7M5:1:1307:64245:43786
CCCAGCTATCTCTATCTGCAGACAGCAGGTTCAGGCCCAGTGTCTTCCCTCAACTTTTCTCTGCCTAGGTTGGCA
+
CCCCCCCCCCCCCCCCCCCCCCCCCCCCCCCCCCCCC-CCCCC-CCCCCCCC;-CCCCCCCCCCCCCCCCCC;CC
@VH01071:252:AAF5FT7M5:1:2209:49513:22090
CCCAGCTATCTCTATCTGCAGACAGCAGGTTCAGGCCCAGTGTCTTCCCTCAACTTTTCTCTGCCTAGGTTGGCA
+
#NAME?
@VH01071:252:AAF5FT7M5:1:2406:58848:20557
CCCAGCTATCTCTATCTGCAGACAGCAGGTTCAGGCCCAGTGTCTTCCCTCAACTTTTCTCTGCCTAGGTTGGCA
+
CCCCCCCCCCCCCCCCCCCCCCCCCCCCCCCCCCCC-;CCCCC-CCCC;CCCCCCCCCCCCCCCCCCCCCCCCCC
@VH01071:252:AAF5FT7M5:1:2406:58867:20575
CCCAGCTATCTCTATCTGCAGACAGCAGGTTCAGGCCCAGTGTCTTCCCTCAACTTTTCTCTGCCTAGGTTGGCA
+
CCCCCCCCCCCCCCCCCCCCCCCCCCCCCCCCCCCCCCCCCCC-CCCCCCCCCCCCCCCCCCCCCCCCCCCCCCC
@VH01071:252:AAF5FT7M5:1:1101:60344:42953
TATCTCTATCTGCAGACAGCAGGTTCAGGCCCAG
+
CCCCCCCCCCCCCCCCCCCCCCCCCCCCCCCCCC
@VH01071:252:AAF5FT7M5:1:2307:19784:37008
TATCTCTATCTGCAGACAGCAGGTTCAGGCCCAG
+
CCCCCCCCCCCCCCCCCCCCCCCCCCCCCCCCCC
@VH01071:252:AAF5FT7M5:1:1104:17493:21806
ATCTGCAGACAGCAGGTTCAGGCCCAGTGTCTTCCCTCAACTTTTCTCTGCCTAGGTTGGCATTCTGCCCACCAC
+
CCCCCCCCCCCCCCCCCCCCCCCC;CCCCC;CCCCCCCCCCCCCCC-CCCCCCCCCCCCCCCCCCCCCCCCCCCC
@VH01071:252:AAF5FT7M5:1:1104:18402:22980
ATCTGCAGACAGCAGGTTCAGGCCCAGTGTCTTCCCTCAACTTTTCTCTGCCTAGGTTGGCATTCTGCCCACCAC
+
CCCCCCCCCCCCCCCCCCCCCCCCCCCCCCCCCCCCCCCCCCCCCCCCCCCCCCCCC;CCCCCCCCCCCCCCCCC
@VH01071:252:AAF5FT7M5:1:2104:58696:53119
ATCTGCAGACAGCAGGTTCAGGCCCAGTGTCTTCCCTCAACTTTTCTCTGCCTAGGTTGGCATTCTGCCCACCAC
+
CC--CCC-C-CCCCC-CCC;CCCC-CCC;C;CC;CC-;-CCCCC;C;;C;CCCCCCCCCCCCCC;;CCCCCCCCC
@VH01071:252:AAF5FT7M5:1:2104:58867:52116
ATCTGCAGACAGCAGGTTCAGGCCCAGTGTCTTCCCTCAACTTTTCTCTGCCTAGGTTGGCATTCTGCCCACCAC
+
CCCCCCCCCCCCCCCCCCCCCCCCCCCCCC;CCCCCCCCCCC;CCCCCCCCCCCCCC;;CCCCCCCCCCCCCCCC
@VH01071:252:AAF5FT7M5:1:2610:44608:7039
ATCTGCAGACAGCAGGTTCAGGCCCAGTGTCTTCCCTCAACTTTTCTCTGCCTAGGTTGGCATTCTGCCCACCAC
+
CCCCCCCCCCCCCCCCCCCCCCCCCCCCCCCCCCCCCCCCCCCCCCCCCCCCCCCCCCCCCCCCCCCCCCCCCCC
@VH01071:252:AAF5FT7M5:1:2110:74811:28186
GCAGACAGCAGGTTCAGGCCCAGTGTGTTCCCTCAACTTTTCTCTGCCTAGGTTGGCATTCTGCCCACCACCTCT
+
C;CCCCCCCCCCCCCCCCCCCCCCCC-CCC;CCCCCCCCCCCCCCCCCCCCCCCCCCCCCCCCCCCCCCCCCCCC
@VH01071:252:AAF5FT7M5:1:2203:22908:13249
GCAGACAGCAGGTTCAGGCCCAGTGTCTTCCCTCAACTTTTCTCTGCCTAGGTTGGCATTCTGCCCACCACCTCT
+
CCCCCCCCCCCCCCCCCCCCCCCCCC-CCCCCCCCCCCCCCCCCCCCCCCCCCCCCCCCCCCCCCCCCCCCCCCC
@VH01071:252:AAF5FT7M5:1:1206:59643:22488
GCAGGTTCAGGCCCAGTGTCTTCCCTCAACTTTTCTCTGCCTAGGTTGGCATTCTGCCCACCACCTCT
+
-CCC-;CC;CCCCCCCCCCCCCCCCCCCC--CC;CCCCCCCCC-CC;CCCCCCCCCC;CCCCCCCCCC
@VH01071:252:AAF5FT7M5:1:1211:72519:28735
GCAGGTTCAGGCCCAGTGTCTTCCCTCAACTTTTCTCTGCCTAGGTTGGCATTCTGCCCACCACCTCTACTCT
+
CCCCCCCCCCCCCCCCCCCCCC;CCCCCCCCCCCCCCCCCCCCCCCCCCCCCCCCCCCCCCCCCCCCCCCCCC
@VH01071:252:AAF5FT7M5:1:1508:25673:4351
GCAGGTTCAGGCCCAGTGTCTTCCCTCAACTTTTCTCTGCCTAGGTTGGCATTCTGCCCACCACCTCTACTCT
+
CCCCCCCCCCCCCCCCCCCCCCCCCCCCCCCCCCCCCCCCCCCCCCCCCCCCCCCCCCCCCCCCCCCCCCCCC
@VH01071:252:AAF5FT7M5:1:1508:28589:3972
GCAGGTTCAGGCCCAGTGTCTTCCCTCAACTTTTCTCTGCCTAGGTTGGCATTCTGCCCACCACCTCTACTCT
+
CCCCCCCCCCCCCCCCCCCCCCCCCCCCCCCCCCCCCCCCCCCCCCCCCCCCCCCCCCCCCCCCCCCCCCCCC
@VH01071:252:AAF5FT7M5:1:2111:17095:40265
GCAGGTTCAGGCCCAGTGTCTTCCCTCAACTTTTCTCTGCCTAGGTTGGCATTCTGCCCACCACCTCTACTCT
+
CCCCCCCCCCCCCCCCCCCCCCCCCCCCCCCCCCCCCCCCCCCCCCCCCCCCCCCCCCCCCCCCCCCCCCCCC
@VH01071:252:AAF5FT7M5:1:1408:25427:12132
GTTCAGGCCCAGTGTCTTCCCTCAACTTTTCTCTGCCTAGGTTGGCATTCTGCCCACCACCTCTACTCTTGTCAT
+
CCCCCCCCCCCCCCCCCCCCCCCCCCCCCCCCCCCCCCCCCCCCCCCCCCCCC;CCCCCCCCCCCCCCCCCCCCC
@VH01071:252:AAF5FT7M5:1:1408:25938:12946
GTTCAGGCCCAGTGTCTTCCCTCAACTTTTCTCTGCCTAGGTTGGCATTCTGCCCACCACCTCTACTCTTGTCAT
+
CCCC;CCCCCCCCCCCCCCCCCCCCCCCCCCCCCCCCCCCCCCCCCCCCCCCCCCCCCCCCCCCCCCCCCCCCCC
@VH01071:252:AAF5FT7M5:1:1201:43491:7702
TTCAGGCCCAGTGTCTTCCCTCAACTTTTCTCTGCCTAGGTTGGCATTCTGCCCACCACCTCTACTCTTGTCATT
+
CCCCCCCCCCCCCCCCCCCCCCCCCCCCCCCCCCCCCCCCCCCCCCC;CCCCCCCCCCCCCCCCCCCCCCCCCCC
@VH01071:252:AAF5FT7M5:1:1503:25275:35002
GGCCCAGTGTCTTCCCTCAACTTTTCTCTGCCTAGGTTGGCATTCTGCCCACC
+
CCCCCCCCCCCCCCCCCCCCCCCCCCCCCCCCCCCCCCCCCCCCCCCCCCCCC
@VH01071:252:AAF5FT7M5:1:2208:28456:7437
GGCCCAGTGTCTTCCCTCAACTTTTCTCTGCCTAGGTTGGCATTCTGCCCACCACCTCTAC
+
-CC-CC;CCC-CCCCC--;CCCCC;;C--;CCCC;C--;-CCCCC;;C;CCCCCCCCCCCC
@VH01071:252:AAF5FT7M5:1:1607:11717:10845
GCCCAGTGTCTTCCCTCAACTTTTCTCTGCCTAGGTTGGCATTCTGCCCACCACCTCTACTCTT
+
CCCCCCCCC;CCCCCCCCCCCCCCCCCCCCCCCCCC;CCCCCCCCCCCCCCCCCCCCCCCCCCC
@VH01071:252:AAF5FT7M5:1:1404:72425:30155
AGTGTCTTCCCTCAACTTTTCTCTGCCTA
+
CCCCCCCCCCCCCC;CCCCCCCCCCCCCC
@VH01071:252:AAF5FT7M5:1:2106:71667:45831
GTGTCTTCCCTCAACTTTTCTCTGCCTAGGTTGGCATTCTGCCCACCACCTCTACTCTTGTCATTTATTGGTCCT
+
-CCC-CCC-;CCC-;CCCC;C;CCCCCCCCCCCCCCCCCCCCCCCCCCCCCCCCCCCCC-CCCCCCCCCCCC;CC
@VH01071:252:AAF5FT7M5:1:1210:25749:42517
GTCTTCCCTCAACTTTTCTCTGCCT
+
C;;CCCCCCCCCCCCCCC;CCCCCC
@VH01071:252:AAF5FT7M5:1:1401:33683:10428
GTCTTCCCTCAACTTTTCTCTGCCTAGGTTGGCATTCTGCCCACCACCTCTACTCTTGTCATTTATT
+
CC;CCCCCCCCCCCCCCCCC;CCCCCCCCCCCCCCCCCCCCCCCCCCCCCCCCCCCCCCCCCCCCCC
@VH01071:252:AAF5FT7M5:1:1409:35595:51264
GTCTTCCCTCAACTTTTCTCTGCCTAGGTTGGCATTCTGCCCACCACCTCTACTCTTGTCATTTATTGGTCC
+
CCCCCCCCCCCCCCCCCCCCCCCCCCCCCCCCCCCCCCCCCCCCCCCCCCCCCCCCCCCCCCCCCCCCCCCC
@VH01071:252:AAF5FT7M5:1:1505:24783:14404
GTCTTCCCTCAACTTTTCTCTGCCTAGGTTGGCATTCTGCCCACCACCT
+
CCCCCCCCCCCCCCCCCCCCCCCCCCCCCCCCCCCCCCCCCCCCCCCCC
@VH01071:252:AAF5FT7M5:1:1604:8593:37217
GTCTTCCCTCAACTTTTCTCTGCCTAGGTTGGCATTCTGCCCACCACCTCTACTCTTGTCATTTATTGGTCC
+
CCCCCCCCCCCCCCCCCCCCCCCCCCCCCCCCCCCCCCCCCCCCCCCCCCCCCCCCCC-CCCCCCCCCCCCC
@VH01071:252:AAF5FT7M5:1:1608:70758:47042
GTCTTCCCTCAACTTTTCTCTGCCTAGGTTGGCATTCTGCCCACCACCTCTACTCTTGTCATTTATT
+
CCCCCCCCCCCCCCCCCCCCCCCCCCCCCCCCCCCCCCCCCCCCCCCCCCCCCCCCCCCCCCCCCCC
@VH01071:252:AAF5FT7M5:1:1608:70948:47118
GTCTTCCCTCAACTTTTCTCTGCCTAGGTTGGCATTCTGCCCACCACCTCTACTCTTGTCATTTATT
+
CCCCCCCCCCCCCCCCCCCCCCCCCCCCC;CCCCCCCCCCCCCCCCCCCCCCCCCCCCCCCCCCCCC
@VH01071:252:AAF5FT7M5:1:2107:34459:53687
GTCTTCCCTCAACTTTTCTCTGCCTAGGTTGGCATTCTGCCCACCACCTCTACTCTTGTCATTTATTGGTCC
+
#NAME?
@VH01071:252:AAF5FT7M5:1:2505:18099:17376
GTCTTCCCTCAACTTTTCTCTGCCTAGGTTGGCATTCTGCCCACCACCT
+
CCCCCCCCCCCCCCCCCCCCCCCCCCCCCCCCCCCCCCCCCCCCCCCCC
@VH01071:252:AAF5FT7M5:1:2505:20958:38674
GTCTTCCCTCAACTTTTCTCTGCCTAGGTTGGCATTCTGCCCACCACCT
+
CCCCCCCCCCCCCCCCCCCCCCCCCCCCCCCCCCCCCCCCCCCCCCCCC
@VH01071:252:AAF5FT7M5:1:2505:21981:36819
GTCTTCCCTCAACTTTTCTCTGCCTAGGTTGGCATTCTGCCCACCACCT
+
CCCCCCCCCCCCCCCCCCCCCCCCCCCCCCCCCCCCCCCCCCCCCCCCC
@VH01071:252:AAF5FT7M5:1:2505:25768:35948
GTCTTCCCTCAACTTTTCTCTGCCTAGGTTGGCATTCTGCCCACCACCT
+
CCCCCCCCCCCCCCCCCCCCCCCCCCCCCCCCCCCCCCCCCCCCCCCCC
@VH01071:252:AAF5FT7M5:1:2509:60836:15502
GTGTTCCCTCAACTTTTCTCTGCCT
+
CC-CCCCCCCCCCCCCCCCCCCCCC
@VH01071:252:AAF5FT7M5:1:2607:32868:53990
GTCTTCCCTCAACTTTTCTCTGCCTAGGTTGGCATTCTGCCCACCACCTCTACTCTTGTCATTT
+
CC-C-CCCCCC-CCCCCCCCCCCC;CCCCCCCCCCCCCCCCCCCCCCCCCCCCCCCCCC-C;CC
@VH01071:252:AAF5FT7M5:1:2609:41181:16978
GTCTTCCCTCAACTTTTCTCTGCCT
+
CC;CCCCCCCCCCCCCCCCCCCCCC
@VH01071:252:AAF5FT7M5:1:1401:46464:3253
CTTCCCTCAACTTTTCTCTGCCTAGGTTGGCATTCTGCCCACCACCTCTACTCTTGTCATTTATTGGTCCTGGGT
+
CCCCCCCCC;CCCCCCCCCCCCCCCCCCCCCCCCCCCCCCCCCCCCCCCCCCCCCCCCCCCCCCCCCCCCCCCCC
@VH01071:252:AAF5FT7M5:1:1505:22700:9179
CTTCCCTCAACTTTTCTCTGCCTAGGTTGGCATTCTGCCCACCACCTCTACTCTTGTCATTTATTGGTCCTGGGT
+
-CCCCCCCCCCCCCCCCCCCCCCCCCCCCCCCCCCCCCCCCCCCCCCCCCCCCC;CCCCCCCCCCCCCCCCCCCC
@VH01071:252:AAF5FT7M5:1:1509:67426:53176
CTTCCCTCAACTTTTCTCTGCCTAGGTTGGCATTCTGCCCACCACCTCTACTCTTGTCATTTATT
+
CCCCCCCCCCCCCCCCCCCCCCCCCCCCCCCCCCCCCCC-CC;CCCCCCCC;CCC-CCCCCCCCC
@VH01071:252:AAF5FT7M5:1:2608:12589:7513
GTTCCCTCAACTTTTCTCTGCCTAGGTTGGCATTCTGCCCACCACCTCTACTCTTGTCATTT
+
-CCC;CCCCCCCCCCCCCCCCCCCCCCCCCCCCCCCCCCCCCCCCCCCCCCCC;CCCCCCCC
@VH01071:252:AAF5FT7M5:1:1409:48888:41647
TTTTCTCTGCCTAGGTTGGCATTCTGC
+
CCCCCCCCCCCCCCCCCCCCCCCCCCC
@VH01071:252:AAF5FT7M5:1:2204:67501:18796
TTTTCTCTGCCTAGGTTGGCATTCTGCCCACCACCTCTACTCTTGTCATTTATTGGTCCTGGGTACCAGAGTGCC
+
CCCCCCCCCCCCCCCCCCCCCCCCCCCCCCCCCCC;CCC;CCCCCCCCCCCCCCCCCCCCCCCCCCCCCCC-CCC
@VH01071:252:AAF5FT7M5:1:1304:35974:18323
TTTCTCTGCCTAGGTTGGCATTCTGCCCACCACCTCTACTCTTGTCATTT
+
CCCCCCCCCCCCCCCCCCCCCCCCCCCCCCCCCCCCCCCCCCCCCCCCCC
@VH01071:252:AAF5FT7M5:1:1311:9786:35304
GCCTAGGTTGGCATTCTGCCCACCACCTCTACTCTTGTCATTTATTGGTCCTGGGTACCAGAGTGCCCCGCTGAT
+
CCCCCCCCCCCCCCCCCCCCCCCCCCCCCCCCCCCCCCCCCCCCCCCCCCCCCCCCCCCCCCCCCCCCCCCCCCC
@VH01071:252:AAF5FT7M5:1:2102:77272:34509
GCCTAGGTTGGCATTCTGCCCACCACCTCTACTCTTGTCATTTATTGGTCCTGGGTACCAGAGTGCCCCGCTGAT
+
CCCCCCCCCCCCCCCCCCCCCCCCCCCCCCC-CC;CCC-CCCCCCCCC--CCCCCCCCCCCCC;CCC;CCCCCCC
@VH01071:252:AAF5FT7M5:1:2311:36958:50317
GCCTAGGTTGGCATTCTGCCCACCACCTCTACTCTTGTCATTTATTGGTCCTGGGTACCAGAGTGCCCCGCTGAT
+
CCCCCCCCCCCCCCCCCCCCCCCCCCCCCCCCCCCCCCCCCCCCCCCCCCCCCCCCCCCCCCCCCCCCCCCCCCC
@VH01071:252:AAF5FT7M5:1:2203:55477:11280
GCATTCTGCCCACCACCTCTACTCTTGTCATTTATTGGTCCTGGGTACCAGAGTGCCCCGCTGATAGCAGGAGCA
+
CCCCCCCCCCCCCCCCCCCCCCCCCCCCCCCCCCCCCCCCCCCCCCCCCCCCCCCCCCCCCCCCCCCCCCCCCCC
@VH01071:252:AAF5FT7M5:1:2408:62862:18474
CTGCCCACCACCTCTACTCTTGTCATTTATTGGTCCTGGGTACCAGAGTGCCCCGCTGATAGCAGGAGCAGAACC
+
CCCCCCCCCCCCCCCCCCCCCCCCCCCCCCCCCCCCCCCCCCCCCCCCCCCCCCCCCCCCCCCCCCCCCCC;CCC
@VH01071:252:AAF5FT7M5:1:2303:64547:40530
TGCCCACCACCTCTACTCTTGTCATTTATTGGTCCTGGGTACCAGAGTGCCCCGCTGATAGCAGGAGCAGAACCT
+
CCCCCCCCCCCCCCCCCCCCCCCCCCCCCCCC;CCCCCCCCCCCCCCCCCCCCCCCCCCCCCCC-CCC;CCCCCC
@VH01071:252:AAF5FT7M5:1:1504:20541:41703
GCCCACCACCTCTACTCTTGTCATTTATTGGTCCTGGGTACCAGAGTGCCCCGCTGATAGCAGGAGCAGAACC
+
CCCCCCCCCCCCCCCCCCCCCCCCCCCCCCCCCCCCCCCCCCCCCCCCCCCCCCCCCCCCCCCCCCCCC;CCC
@VH01071:252:AAF5FT7M5:1:1504:22094:41211
GCCCACCACCTCTACTCTTGTCATTTATTGGTCCTGGGTACCAGAGTGCCCCGCTGATAGCAGGAGCAGAACC
+
CCCCCCCCCCCCCCCCCCCCCCCCCCCCCCCCCCCCCCCCCCCCCC;CCCCCCCCCCCCCCCCCCCCCC-CCC
@VH01071:252:AAF5FT7M5:1:1504:23476:37974
GCCCACCACCTCTACTCTTGTCATTTATTGGTCCTGGGTACCAGAGTGCCCCGCTGATAGCAGGAGCAGAACC
+
C;CC;CCCC;-CC;CC;C;C;CC-CCC-C-CCCCCCCCCCCCCCC-CCCC;CCCCCCCCC;C-;CCCCC-CCC
@VH01071:252:AAF5FT7M5:1:2511:59681:5563
GCCCACCACCTCTACTCTTGTCATTTATTGGTCCTGGGTACCAGAGTGCCCCGCTGATAGCAGGAGCAGAACC
+
;CCCCCCCCCCCCCCCC-CCCCCCCCCCCCC;CCCCCCCCCCCCCCCCCCCCCCCCCCCCCCCCCCCCC-CCC
@VH01071:252:AAF5FT7M5:1:2511:64207:4749
GCCCACCACCTCTACTCTTGTCATTTATTGGTCCTGGGTACCAGAGTGCCCCGCTGATAGCAGGAGCAGAACC
+
CCCCCCCCCCCCCC;CCCCCCCCCCCCCCCCCCCCCCCCCCCCCCCCCCCCCCCCCCCCCCCCCCCCCC;CCC
@VH01071:252:AAF5FT7M5:1:2606:36561:26179
GCCCACCACCTCTACTCTTGTCATTTATTGGTCCCGGGTACCAGAGTGCCCCGCTGATAGCAGGAGCAGAACCTT
+
CCCCCCCCCCCCCCCCCCCCCCCCCCCCCCCCCCCCCCCCCCCCCC;CCCCCCCCCCCCCCCCC;CCCC-CCCCC
@VH01071:252:AAF5FT7M5:1:1511:50838:31291
CCACCTCTACTCTTGTCATTTATTGGTCCTGGGTACCAGAGTGCCCCGCTGATAGCAGGAGCAGAACCTGAGAGA
+
CCCCCCCCCCCCCCCCCCCCCCCCCCCCCCCCCCCCCCC;CCCCCCCCCCCCCCCCCCCCCCCCCCCCCCCCCCC
@VH01071:252:AAF5FT7M5:1:2608:64301:29189
CACCTCTACTCTTGTCATTTATTGGTCCTGGGTACCAGAGTGCCCCGCTGATAGCAGGAGCAGAACCTGAGAGAG
+
CCCCCCCCCCCCCCCCCCCCCCCCCCCCCCCCCCCCCCCCCCCCCCCCCCCCCCCCCCCCCCCCCCCCCCC;CCC
@VH01071:252:AAF5FT7M5:1:1304:47013:27845
ACTCTTGTCATTTATTGGTCCTGGGTACCAGAGTGC
+
CCCCCCCCCCCCCCCCCCCCCCCCCCCCCCCCCCCC
@VH01071:252:AAF5FT7M5:1:1207:66100:12738
GTCATTTATTGGTCCTGGGTACCAGAGTGCCCCGCTGATAGCAGGAGCAG
+
CCCCCCCCCCCCCCCCCCCCCCCCCCCCCCCCCCCCCCCCCCCCCCCCCC
@VH01071:252:AAF5FT7M5:1:2510:19898:36478
GTCATTTATTGGTCCTGGGTACCAGAGTGCCCCGCTGATAGCAGGAGCAGAACC
+
CCCCCCCCCCCCCCCCCCCCCCCCCCCCCCCCCCCCCCCCCCCCCCCCCCCCCC
@VH01071:252:AAF5FT7M5:1:2609:48623:24570
GTCATTTATTGGTCCTGGGTACCAGAGT
+
CCCCCCCCCCCCCCCCCCCCCCCCCCCC
@VH01071:252:AAF5FT7M5:1:2309:25976:44070
ATTTATTGGTCCTGGGTACCAGAGTGCCCCGCT
+
CC;CCCCCCCCCCCCCCCCC-CCCCCCCCCCCC
@VH01071:252:AAF5FT7M5:1:1305:39439:33411
GCTCCTGCTATCAGCGGGGCACTCTGGTACCCAGGACCAATAAAT
+
CCCCCCCCCCCCCCCCCCCCCCCCCCCCCCCCCCCCCCCCCCCCC
@VH01071:252:AAF5FT7M5:1:1606:30464:13760
GGTCCTGGGTACCAGAGTGCCCCGCTGATAGCAGGAGCAGAACCTGAGAGAGGTTAGGTCAGGTAC
+
;CCCCCCCCCCCCCCCCCCCCCCCCCCCCCCCCCCCCCCCCCCCCCCCCCCCC;CCCCCCCCC;CC
@VH01071:252:AAF5FT7M5:1:2105:46691:23586
GGTCCTGGGTACCAGAGTGCCCCG
+
CCCCCCCCCCCCC;CCCCCCCCCC
@VH01071:252:AAF5FT7M5:1:1309:49891:39394
GTCCTGGGTACCAGAGTGCCCCGCT
+
CCCCCCCCCCCC;CCCCCCCCCCCC
@VH01071:252:AAF5FT7M5:1:1504:60382:32805
GTCCTGGGTACCAGAGTGCCCCGCTGATAGCAGGAGCAGAACCTGAGAGAGGTTAGGTCAGGTACAGG
+
CCCCCCCCCCCCCCCCCCCCCCCCCCCCCCCCCCCCCCCCCCCCCCCCCCCCCCCCCCCCCCCCCCCC
@VH01071:252:AAF5FT7M5:1:2301:54853:41060
GTCCTGGGTACCAGAGTGCCCCGCTGATAGCAGGAGCAGAACCTGAGAGAGGTTAGGTCAGGTACAGGGTTACAG
+
;CCCC;CCCCCCCCCCCCCC;CCCCCCCCCCCCCCCCCCCCCCCCCCCCC;CCCCCC;CCCCCCCCCCCC-CCCC
@VH01071:252:AAF5FT7M5:1:2406:25824:1890
CTGGGTACCAGAGTGCCCCGCTGATAGCAGGAGCAGAACCTGAGAGAGGTTAGGTCAGGTACAGGGTTACAGTTC
+
CCCCCCCCCCCCCCCCCCCCCCCCCCCCCCCCCCCC;CCCCCCC;C;CCCCCCCCCCCCCCCCCCCC;;C;CCCC
@VH01071:252:AAF5FT7M5:1:1201:26961:36876
GTACCAGAGTGCCCCGCTGATAGCAGGAGCAGAACCTGAGAGAGGTTAGGTCAGGTACAGGGTTACAGTTCTGAC
+
CCCCCCCCCCCCCCCCCCCCCCCCCCCCCCCCCCCCCCCCCCCCCCCCCCCCCCCCCCCCCCCCCCCCCCCCCCC
@VH01071:252:AAF5FT7M5:1:2103:46369:24665
GTACCAGAGTGCCCCGCTGATAGCAGGAGCAGAACCTGAGAGAGGTTAGGTC
+
CCCCCCCCCCCCCCCCCCCCCCCCCCCCCCCCCCCCCCCCCCCCCCCCCCCC
@VH01071:252:AAF5FT7M5:1:2404:50535:18342
CCAGAGTGCCCCGCTGATAGCAGGAGCAGAACCTGAGAGAGGTTAGGTCAGGTACAGGGTTACAGTTCTGACACT
+
CCCCCCCCCCCCCCCCCCCCCCCCCCCCCCCCCCCCCCCCCCCCCCCCCCCCCCCCCCCCCCCCCCCCCCCCCCC
@VH01071:252:AAF5FT7M5:1:1102:25673:42555
GTGCCCCGCTGATAGCAGGAGCAGAACCTGAGAGAGGTTAGGTCAGGTACAGGGTTACAGTTCTGAC
+
CCCCCCCCCCCCCCCCCCCCCCCCCCCCCCCCCCCCCCCCCCCCCCCCCCCCCCCCCCCCCCC;CCC
@VH01071:252:AAF5FT7M5:1:2403:72103:20140
GTGCCCCGCTGATAGCAGGAGCAGAACCTGAGAGAGGTTAGGTCAGGTACAGGGTTACAGTTCTGACACTTGGCT
+
CCCCCCCCCC;CCCCCCCCCCCCCCCCCCCCCCCCCCCCCCCCCCCCCCCCCCCCCCCCCC-CCCCCCCCCCCCC
@VH01071:252:AAF5FT7M5:1:1607:18118:36062
GCCCCGCTGATAGCAGGAGCAGAACCTGAGAGAGGTTAGGTCAGGTACAGGGTTACAGTTCTGACACTTGGCTTC
+
CCCCC;CCCCCCCCCCCCCCCCCCCCCCCCCCCCCCCCCCCCCCCCCCCCCCCCCCCCCCCCCCCCCCCCCCC;C
@VH01071:252:AAF5FT7M5:1:2203:33361:50166
GCCCCGCTGATAGCAGGAGCAGAACCTGAGAGAGGTTAGGTCAGGTACAGGGTT
+
CCCCCCCCCCCCCCCCCCCCCCCCCCCCCCCCCCCCCCCCCCCCCCCCCCCCCC
@VH01071:252:AAF5FT7M5:1:2308:26203:17679
GCCCCGCTGATAGCAGGAGCAGAACCTGAGAGAGGTTAGGTCAGGTACAGGGTTAC
+
CCCCCCCCCCCCCCCCCCCCCCCCCCCCCC-CCCCCCCCCCCCCCCCCCCCCCCCC
@VH01071:252:AAF5FT7M5:1:1206:62502:11943
CCCGCTGATAGCAGGAGCAGAACCTGAGAGAGGTT
+
CCCCCCCCC-CCCCCCCCCCCCCCCCCCCCCCCCC
@VH01071:252:AAF5FT7M5:1:2206:23211:4313
CGCTGATAGCAGGAGCAGAACCTGAGAGAGGTTAGGTCAGGTAC
+
;CCCCC-CC-C;;CCCCCCCCCC;CCC;;CCC-CCCCCCCCCCC
@VH01071:252:AAF5FT7M5:1:2203:45896:10296
CTGATAGCAGGAGCAGAACCTGAGAGAGGTTAGGTCAGGT
+
CCCCCCCCCCCCCCCCCCCCCCCCCCCCCCCCCCCCCCCC
@VH01071:252:AAF5FT7M5:1:2203:45915:10087
CTGATAGCAGGAGCAGAACCTGAGAGAGGTTAGGTCAGGT
+
CCCCCCCCCCCCCCCCCCCCCCCC;CCCCCCCCCCCCCCC
@VH01071:252:AAF5FT7M5:1:1204:16527:36592
GCAGGAGCAGAACCTGAGAGAGGTTAG
+
CCCCCCCCCCCCCCCCCCCCCCCCCCC
@VH01071:252:AAF5FT7M5:1:1403:50895:41760
GCAGGAGCAGAACCTGAGAGAGGTTAGGTCAGGT
+
CCCC;C--CC;CCC;CC-CC;CCCCCCCCCCCCC
@VH01071:252:AAF5FT7M5:1:2302:20314:19629
GCAGGAGCAGAACCTGAGAGAGGTTAGGTCAGGTACAGGGTTACAGTTCTGACACTTGGCTTCTCTGAGGGCCAG
+
CCCCCCCCCCCCCCCCCCCCCCCCCCCCCCCCCCCCCCCCCCCCCCCCCCCCCCCCCCCCCCCCCCCCCCCCCCC
@VH01071:252:AAF5FT7M5:1:2306:21507:52362
GCAGGAGCAGAACCTGAGAGAGGTT
+
CCCCCCCCCCCCCCCCCCCCCCCCC
@VH01071:252:AAF5FT7M5:1:2308:43113:10163
GCAGGAGCAGAACCTGAGAGAGGTTAGGTCAGGT
+
CCCC;CCCC;CCC;;;CCCCCC-C-CCC-CC;CC
@VH01071:252:AAF5FT7M5:1:2505:61234:22147
GCAGGAGCAGAACCTGAGAGAGGTT
+
--CCCC;-CCCCCCCCCCC-CCCCC
@VH01071:252:AAF5FT7M5:1:2603:22700:42196
GCAGGAGCAGAACCTGAGAGAGGTTAGGTCAGGTACAGGGTTACAGTTCTGACACTTGGCT
+
CCCCCCCCCCCCCCCCCCCCCCCCCCCCCCCCCCCCCCCCCCCCCCCCCCCCCCCCCCCCC
@VH01071:252:AAF5FT7M5:1:2405:49096:40492
CAGGAGCAGAACCTGAGAGAGGTTAGGTCAGGTACAGGGTTACAGTTCTGACACTTGGCTTCT
+
CCCCCCCCCCCCCCCCCCCCCCCCCCCCCCCCCCCCCCCCCCCCCCCCCCCCCCCCCCCCCCC
@VH01071:252:AAF5FT7M5:1:2101:68391:38277
GCAGAACCTGAGAGAGGTTAGGTCAGGTACAGGGTTACAGTTCTGACACTTGGCTTCTCTGAGGGCC
+
CCCCCCCCCCCC;CCCCCCCCCCCCCCCCCCCCCCCCCCCCCCCCCCCCCCCCCCCCCCCCCCCC;C
@VH01071:252:AAF5FT7M5:1:1305:67066:40359
GAACTGTAACCCTGTACCTGACCTAACCTCTCTCAG
+
CCCCCCCCCCCCCCCCCCCCCCCCCCCCCCCCCCCC
@VH01071:252:AAF5FT7M5:1:2503:41976:27429
GAGGTTAGGTCAGGTACAGGGTTACAGTTCTGACACTTGGCTTCTCTGAGGGCCCGTCTGCCCTTCACATAT
+
-CCCCCCCCCCCCCCCCCCCCCCCCCCCCCCCCCCCCCCCCCCCCCCCCCCCCCCCCCCCCCCCCCCCCC;C
@VH01071:252:AAF5FT7M5:1:2311:73277:14271
GTTAGGTCAGGTACAGGGTTACAGTTCTGACACTTGGCTTCTCTGAGGGCCAGTCTGCCCTTCACATATGTCAAG
+
;CCCCCCCCCCCCCCCCCCCCCCCCCCCCCCCCCCCCCCCCCCCCCCCCCCCCCCCCCCCCCCCCCCCCCCCCCC
@VH01071:252:AAF5FT7M5:1:1101:38757:26634
GTCAGAACTGTAACCCTGTACCTGACCT
+
CCCCCCCCCCCCCCCCCCCCCCCCCCCC
@VH01071:252:AAF5FT7M5:1:1201:34819:41211
AACCCTGTACCTGACCT
+
CCCCCCCCCCCCCCCCC
@VH01071:252:AAF5FT7M5:1:2502:7590:37993
GTCAGAACTGTAACCCTGTACCTGACCT
+
CCCCCCCCCCCCCCCCCCCCCCCCCCCC
@VH01071:252:AAF5FT7M5:1:2502:9616:42934
GTCAGAACTGTAACCCTGTACCTGACCT
+
CCCCCCCCCCCCCCCCCCCCCCCCCCCC
@VH01071:252:AAF5FT7M5:1:2502:10543:41931
GTCAGAACTGTAACCCTGTACCTGACCT
+
CCCCCCCCCCCCCCCCCCCCCCCCCCCC
@VH01071:252:AAF5FT7M5:1:1208:63336:48519
GTCAGGTACAGGGTTACAGTTCTGACACTTGGCTTCTCTGAGGGCCAGTCTGCCCTTCACATATGTCAAGATGCA
+
;CCCCCCCCCCCCCCCCCCCCCCCCCCCCCCCCCCCCCCCCCC;CCCCCCCCCCCCCCC-CCCC-CCC-C-CCCC
@VH01071:252:AAF5FT7M5:1:1506:18856:53460
GTCAGGTACAGGGTTACAGTTCTGGCACTTGGCTTCTCTGAGGGCC
+
CCCCCCCCCCCCCCCCCCCCCCCCCCCCCCCCCCCCCCCCCCCCCC
@VH01071:252:AAF5FT7M5:1:2102:16376:16638
GTCAGGTACAGGGTTACAGTTCTGACACTTGGCTTCTCTGAGG
+
CCCCCCCCCCCCCCCCCCCCCCCCCCCCCCCCCCCCCCCCCCC
@VH01071:252:AAF5FT7M5:1:2107:67899:37747
GTCAGGTACAGGGTTACAGTTCTGACACTTGGCTTCTCTGAGGGCCAGTCTGCCCTTCACATATGTCAAGATGCA
+
C;CCCC-CCCC-CCCCCCCCCCCCCCCCCCCC;CCCCCCCCC;-CCCCCCC;;CCCCC-C;-CCCCCC-C-CCCC
@VH01071:252:AAF5FT7M5:1:2406:46672:27618
GGCTTTTGCATCTTGACATATGTGAAGGGCAGACTGGCCCTCAGAGAAGCCAAGTGTCAGAACTGTAACCCTGTA
+
CCCCCCCCCCCCCCCCCCCCCCCCCCCCCCCCCCCCCCCCCCCCCCCCCCCCCCCCCCCCCCCCCCCCCCCCCCC
@VH01071:252:AAF5FT7M5:1:1208:62938:3859
CAGGGTTACAGTTCTGACACTTGGCTTCTCTGAGGGCCAGTCTGCCCTTCACATATGTCAAGATGCAAAAGCCAG
+
CCCCCCC;CCCCCCCCCCCCCCCCCCCCCCCCCCCCCCCCCCCCCCCC;CCCCCCCCCCCCCCCCCCC-CCCCCC
@VH01071:252:AAF5FT7M5:1:1204:24234:9538
GTTACAGTTCTGACACTTGGCTTCTCTGAGGGCCAGTCTGCCCTTCACATAT
+
CCCCCCCCCCCCCCCCCCCCCCCCCCCCCCCCCCCCCCCCCCCCCCCCCCCC
@VH01071:252:AAF5FT7M5:1:1211:55705:46152
GTTCTGACACTTGGCTTCTCTGAGGGCCAGTCTGCCCTTCACATAT
+
CCCCCCCCCCCCCCCCCCCCCCCCCCCCCCCCCCCCCCCCCCCCCC
@VH01071:252:AAF5FT7M5:1:1407:68032:27164
GTTCTGACACTTGGCTTCTCT
+
CCCCCCCCCCCCCCCCCCCCC
@VH01071:252:AAF5FT7M5:1:2505:21678:39053
GTTCTGACACTTGGCTTCTCTGAGGGCCAGTCTGCCCTTCACATATGTCAAGATGCA
+
CCCCCCCCCCCCCCCCCCCCCCCCCCCCCCCCCCCCCCCCCCCCC;CCCCCCCCCCC
@VH01071:252:AAF5FT7M5:1:1508:16982:42196
TGACACTTGGCTTCTCTGAGGGCCAGTCTGCCCTTCACAT
+
CC;CCCCCCCCCCCCCCCCCCCCCCCCCCCCCCCCCCCCC
@VH01071:252:AAF5FT7M5:1:2103:25976:25668
TGACACTTGGCTTCTCTGAGGGCCAGTCTGCCCTTCACAT
+
CCCCCCCCCCCCCCCCCCCCCCCCCCCCCCCCCCCCCCCC
@VH01071:252:AAF5FT7M5:1:2606:35898:10068
CACTTGGCTTCTCTGAGGGCCAGTCTGCCCTTCACATATGTCAAGAT
+
CCCCCCCCCCCCCCCCCCCCCCCCCCCCCCCCCCCCCCCCCCCCCCC
@VH01071:252:AAF5FT7M5:1:1403:66006:25214
ACTTGGCTTCTCTGAGGGCCAGTCTGCCCTTCACATATGTCAAGATGCAAAAGCCAGTGTCCTCTTGCAACCAGA
+
;CCCCCCCCCCCCCCCCCCCCCCCCCCCCC-CCCCCCCCCCCCCCCCCCCCCCCCCCCCCCCCCCCCCCC-CCCC
@VH01071:252:AAF5FT7M5:1:1304:65627:33014
TGGCTTCTCTGAGGGCCAGTCTGCCCTTCACAT
+
CCCCCCCCCCCCCCCCCCCCCCCCCCCCCCCCC
@VH01071:252:AAF5FT7M5:1:1304:67161:32162
TGGCTTCTCTGAGGGCCAGTCTGCCCTTCACAT
+
CCCCCCCCCCCCCCCCCCCCCCCCCCCCCCCCC
@VH01071:252:AAF5FT7M5:1:2304:67388:40946
TGGCTTCTCTGAGGGCCAGTCTGCCCTTCACAT
+
CCCCCCCCCCCCCCCCCCCCCCCCCCCCCCCCC
@VH01071:252:AAF5FT7M5:1:1403:22852:30458
GGCTTCTCTGAGGGCCAGTCT
+
CCCCCCCCCCCCCCCCCCCCC
@VH01071:252:AAF5FT7M5:1:1502:56405:52495
GCTTCTCTGAGGGCCAGTCTGCCCTTCACAT
+
CCCCCCCCCCCCCCCCCCCCCCCCCCCCCCC
@VH01071:252:AAF5FT7M5:1:2402:23533:16562
CTTCTCTGAGGGCCAGTCTGCCCTTCACATATGTCAAGATGCAAAAGCCAGTGTCCTCTTGCAAACAGACA
+
CCC;CCCCCC;C-C;;CCCCCCCCCCC;CCC;CCCCCC-CC;CCCCC;CC-CCCCCCCCC-CCC;CCC-CC
@VH01071:252:AAF5FT7M5:1:2402:39761:3934
CTTCTCTGAGGGCCAGTCTGCCCTTCACATATGTCAAGATGC
+
CCCCCCCCCCCCCCCCCCCCCCCCCCCCCCCCCCCC;CCCCC
@VH01071:252:AAF5FT7M5:1:1301:63752:27429
TTCTCTGAGGGCCAGTCTGCCCTTCACATAT
+
CCCCCCCCCCCCCCCCCCCCCCCCCCCCCCC
@VH01071:252:AAF5FT7M5:1:1602:48471:37936
TTCTCTGAGGGCCAGTCTGCCCTTCACATATGTCAAGATGCAAAAGCCAGTGTCCTCTTGCAAACAGACAGT
+
CCCCCCCCCCCCCCCCCCCCCCCCCCCCCCCCCCCCC;CCCCCCCCCCCCCCCCCCCCCCCCCCCCCCCCCC
@VH01071:252:AAF5FT7M5:1:2104:60779:18323
TTCTCTGAGGGCCAGTCTGCCCTTCACATATGTCAAGATGCAAAAGCCAGTGTCCTCTTGCAAACAGACAGTGG
+
CCCCCCCCCCCCCCCCCCCCCCCCCCCCCCCCCCCCCCCCCCCCCCCCCCCCCCCCCCCCCCC-CCCCCCCCCC
@VH01071:252:AAF5FT7M5:1:2402:22738:41552
TTCTCTGAGGGCCAGTCTGCCCTTCACATAT
+
CCCCCCCCCCCCCCCCCCCCCCCCCCCCCCC
@VH01071:252:AAF5FT7M5:1:1510:45195:50677
TCTCTGAGGGCCAGTCTGCCCTTCACATATGTCAAGATGCAAAGGCCAGTGTCCTCTTGCAAACAGACAGTGGGC
+
CCCCCCCCCCCCCCCCCCCCCCCCCCCCCCCCCCCCCCCCCCCCCCCCCCCCCCCCCCCCCCCCCCCCCCCCCCC
@VH01071:252:AAF5FT7M5:1:2403:73352:38315
TCTCTGAGGGCCAGTCTGCCCTTCACATATGTCAAGATGCAAAAGCCAGTGTCCTCTTGCAAACAGACAGTGGGC
+
CCCCCCCCCCCCCCCCCCCCCCCCCCCCCCCCCCCCCCCCCC;C;CCCCCCCCC;CCCCCCC-CCCCCCCCCC-C
@VH01071:252:AAF5FT7M5:1:1106:55307:5430
CTCTGAGGGCCAGTCTGCCCTTCACATATGTCAAGATGCAAAAGCCAGTGTCCTCTTGCAAACAGTG
+
CCCCCCCCC-CCC;CCCCCCCCCCCCCCCCCCC;C;C-CCCCC;CCCCCCCC;CC;CCCCCC;CCCC
@VH01071:252:AAF5FT7M5:1:2111:26184:39886
GGGCCAGTCTGCCCTTCACATATGTCAAGATGCAAAAGCCAGTGTCCTCTTGCAAACAGACAGTGGGCCCACAGC
+
CCCCCCCCCCCCCCCCCCCCCCCCCCC-CCCCCCCCCCCCCCCCCCCCCCCCCCCCCCCCCCCCCCCCCCCCCCC
@VH01071:252:AAF5FT7M5:1:2306:35444:48311
GTCTGCCCTTCACATATGTCAAGAT
+
CCCCCCCCCCCCCCCCCCCCCCCCC
@VH01071:252:AAF5FT7M5:1:2306:35709:48197
GTCTGCCCTTCACATATGTCAAGAT
+
CCCCCCCCCCCCCCCCCCCCC-CCC
@VH01071:252:AAF5FT7M5:1:2501:69793:15407
GCCCTTCACATATGTCAAGAT
+
CCCCCCCCCCCCCCCCCCCCC
@VH01071:252:AAF5FT7M5:1:1201:25048:26179
GTCAAGATGCAAAAGCCAGTGTCCTCTTGCAAACAGACAGTGGGCCCACAGCCAAGGGGGAGT
+
CCCCCC-CCCCCCCCCCCCCCCCCCCCCCCCCCCCCCC-CCCCCCCCCCCCCCC-CCCCCCCC
@VH01071:252:AAF5FT7M5:1:1103:56329:40378
GTGTCCTCTTGCAAACAGACAGTGGGCCCACAGCCAAGGGGGAGTGCATGAAACCTACGCTCTGTGAGGTGGGGC
+
CCCCCCCCCCCCCC-CCC;C;CCCCCCCCCCCCCCC;CCCCCCCCCCCCCCCC;CCCCCCCCCCCCCCCCCCCCC
@VH01071:252:AAF5FT7M5:1:1103:57882:41060
GTGTCCTCTTGCAAACAGACAGTGGGCCCACAGCCAAGGGGGAGTGCATGAAACCTACGCTCTGTGAGGTGGGGC
+
CCCCCCCCCCCCCC-CCCCCCCCCCCCCCCCCCCCCCC-CCCCCCCCCCCCCCCCCCCCCCCCC;CCCCCCCCCC
@VH01071:252:AAF5FT7M5:1:1208:42847:9481
GTCCTCTTGCAAACAGACAGT
+
CCCCCCCCCCCCCCCCCCCCC
@VH01071:252:AAF5FT7M5:1:1401:57163:12018
GTCCTCTTGCAAACAGACAGTGGGCCCACAGC
+
CCCCCCCCCCCC;CCC;CCCCCCCCCCCCCCC
@VH01071:252:AAF5FT7M5:1:1611:54909:24343
GTCCTCTTGCAAACAGACAGTGGGCCCACAGCCAAGGGGGAGTGCATGAAACCTACGCTCTGTGAGGTGGGGCCT
+
CCCCCCCCCCCCCCCCCCCCCCCCCCCCCCCCCCCCCCCCCC;CCCCCCCCCCCCCCC;CCCCCCCCCCCCCCCC
@VH01071:252:AAF5FT7M5:1:2209:65021:9008
GTCCTCTTGCAAACAGACAGTGGGCCCACAGCCAAGGGGGAGTGCATGAAACCTACGCTCTGTG
+
CCCCCCCCCCCC-CCCCCCCCCCCCCCCCCCCCCCCCCCCCCCCCCCCCCCCCCCCCCCCCCCC
@VH01071:252:AAF5FT7M5:1:2404:17209:46853
GTCCTCTTGCAAACAGACAGTGGGCCCACA
+
CCCCCCCCCCCCCCCCCC;CCCCCCCCCCC
@VH01071:252:AAF5FT7M5:1:2503:16489:37122
GTCCTCTTGCAAACAGACAGTGGGCCC
+
CCCCCCCCC;CC;CC;CCC-CCCCCCC
@VH01071:252:AAF5FT7M5:1:2606:19519:8232
GTCCTCTTGCAAACAGACAGTGGGCCCACAGCCAAGGGGGAGTGCATGAAACCTACGCTCTGTGAGGTGGGGCCT
+
CCCCCCCCCCCC;CCCCCCCCCCCCCCCCCCCCCCCCCCCCCCCCCCCCCCCCCCCCCCCCCCCCCCCCCCCCCC
@VH01071:252:AAF5FT7M5:1:1409:65968:8137
CTCTTGCAAACAGACAGTGGGCCCACAGCCAAGGGGGAGTGCAT
+
CCCCCCCCC-CCC;C;CCCCCCCCCCCCCCCCCCCCCCCCCCCC
@VH01071:252:AAF5FT7M5:1:1506:63714:45831
AGACAGTGGGCCCACAGCCAAGGGGGAGTGCATGAAACCTACGCTCTGTGAGGTGGGGCCTCTGAGAGAGGACCA
+
CC;CCCCCCCCCCCCCCCCC;CCCCCCCCCCCCCCCCCCCCCCCCCCCCCCCCCCCCCCCCCCCCCCCCCCCCCC
@VH01071:252:AAF5FT7M5:1:1604:45176:3442
GTGGGCCCACAGCCAAGGGGGAGTG
+
CCCCCCCCCCCCCCCCCCCCCCCCC
@VH01071:252:AAF5FT7M5:1:2508:61025:16108
GAGCCCACAGCCAAGGGGGAGTGCATGAAACCTACGCTCTGTGAGGTGGGGCCTCTGAGAGAGGACCACAGAAAG
+
CCCCCCCCCCCC;CCCCCCCCCCCCCCCCCCCCCCCCCCCCCCCCCCCCCCCCCCCCCCCCCCCCCCCCCCCC;C
@VH01071:252:AAF5FT7M5:1:1203:44703:42877
GGCCCACAGCCAAGGGGGAGTGCAT
+
CCCC;CCCCCCC-CCCCCCCCCCCC
@VH01071:252:AAF5FT7M5:1:1510:22246:20083
GGAGTGCATGAAACCTACGCTCTGTGAGGTGGGGCCTCTGAGAGAGGACCACAGAAAGAGACTCACCGATCCATA
+
CCCCCCCCCCCCCCCCCCCCCCCCCCCCCCCCCCCCCCCCCCCCCCCCCCCCCCCCCCCCCCCCCCCCCCCCCC;
@VH01071:252:AAF5FT7M5:1:1308:61878:53649
GCATGAAACCTACGCTCTGTGAGGTGGGGCCTCTGAGAGAGGACCACAGAAAGAGACTCACCGATCCATAGAGAG
+
CCCCCCCCCCCCCCCCCCCCCCCCCCCCCCCCCCCCCCCCCCCCCCCCCCC;CCCCCCCCCCCCCCCCCCC;CCC
@VH01071:252:AAF5FT7M5:1:1407:25919:5922
GCATGAAACCTACGCTCTGT
+
CCCCCCCCCCCCCCCCCCCC
@VH01071:252:AAF5FT7M5:1:2402:48964:38201
GCATGAAACCTACGCTCTGTGAGGTGGGGCCTCTGAGAGAGGACCACAGAAAGAGACTCACCGATCCATAGAGAG
+
CCCCCCCCCCCCCCCCCCCCCCCCCCCCCCCCCCCCCCCCCCCCCCCCCCC-CCCCCCCCCC;CCCCCCCCCCCC
@VH01071:252:AAF5FT7M5:1:2605:27699:50526
GCATGAAACCTACGCTCTGTGAGGTGGGGCCTCTGAGAGAGGACCACAGAAAGAGACTCACCGAT
+
CC-CCCCCCCCCCCCCCCCCCCCCCCCCCCCCCCCCCCCCCCCCCCCCCCC-CCCCCCCCCCCCC
@VH01071:252:AAF5FT7M5:1:2605:27851:50753
GCATGAAACCTACGCTCTGTGAGGTGGGGCCTCTGAGAGAGGACCACAGAAAGAGACTCACCGAT
+
CCCCCCCCCCCCCCCCCCCCCCCCCCCCCCCCCCCCCCCCCCCCCCCCCCCCCCCCCCCCCCCCC
@VH01071:252:AAF5FT7M5:1:2605:65532:41135
GCATGAAACCTACGCTCTGTGAGGTGGGGCCTCTGAGAGAGGACCACAGAAAGAGACTCACCGATCCATA
+
CCCCCCCCCCCCCCCCCCCCCCCCCCCCCCCCCCCCCCCCCCCCCCCCCCC;CCCCCCCCCCCCCCCCC;
@VH01071:252:AAF5FT7M5:1:1301:19008:24343
TGAAACCTACGCTCTGTGAGGTGGGGCCTCTGAGAGAGGACCACAGAAAGAGACTCACCGATCCATAGAGAGCTC
+
CCCCCCCCCCCCCCCCCCCCCCCCCCCCCCCCCCCCCCCCCCCCCCCC-CCCCCCCCCCCCCCCC;-CCCCCCCC
@VH01071:252:AAF5FT7M5:1:1108:60098:49409
GCTCTGTGAGGTGGGGCCTCTGAGAGAGGACCACAGAAAGAGACTCACCGATCCATAGAGAGCTCCATCTGGCTA
+
C;CCCCCCCC;CCCCCCCCCCCCCCCCCCCCCCCCCCCCCCCCCCCCCCCCCCCCCCCCCCCCCCCCCCCCCCCC
@VH01071:252:AAF5FT7M5:1:2101:66043:34339
GCTCTGTGAGGTGGGGCCTCTGAGAGAGGACCACAGAAAGAGACTCACCGATCCATAGAGAGCTCCATCTGGC
+
CCCCCCCCCCCCCCCCCCCCCCCC;CCCCCCCCCCCCC-CCCCCCCCCCCCCCCCC-CCCCCCCCCC;C-CCC
@VH01071:252:AAF5FT7M5:1:2111:9938:36251
GGGGCCTCTGAGAGAGGACCACAGAAAGAGACTCACCGATCCATAGAGAGCTCCATCTGGCTGTTGGCAAAGAAA
+
CCCCCCCCCCCC;CCCCCCCCCCCCCCCCCCCCCCCCCCCCCCC-CCCCCCCCCCCCC;CCCCCCCCCCC;CCCC
@VH01071:252:AAF5FT7M5:1:2603:13668:14385
GGGCCTCTGAGAGAGGACCACAGAAAGAGACTCACCGATCCATAGAGAGCTCCATCTGGCTGTTGGCAAAGAAAC
+
C;CCCCCCCCCCCCCCCCCCCCCCCCCCCCCCCCCCCCCCCCCCCCCCCCCCCCCCCCCCCCCCCCCCC-C;CCC
@VH01071:252:AAF5FT7M5:1:2603:16129:12567
GGGCCTCTGAGAGAGGACCACAGAAAGAGACTCACCGATCCATAGAGATCTACATCTGGCTGTTGGCAACGAAAC
+
;CC-C;CCCC-C;C-;CCCC-C-CCCCCCCCCCCCC-CC;;;CC-CC---C-CC;C;-CC-CC--C;CC--;CCC
@VH01071:252:AAF5FT7M5:1:1310:75151:17660
GACCTCTGAGAGAGGACCACAGAAAGAGACTCACCGATCCATAGAGAGCTCCATCTGGCTGTTGGCAAAGAAACC
+
CCCCC;CCCC;C;CCCCCCCCCCC-CCCCCCCCCCCCCCCCCCCCCCCCCCCCCCCCCCCCCCCCCCCCC-;CCC
@VH01071:252:AAF5FT7M5:1:2205:53300:55372
GGCCTCTGAGAGAGGACCACAGAAAGAGACTCACC
+
CCCCCCCCCC;CCCCCCCCCCCCCCCCC;CCCCCC
@VH01071:252:AAF5FT7M5:1:1504:31827:44013
GCCTCTGAGAGAGGACCACAGAAAGAGACTCACCGATCCATAGAGAGCTCCATCTGGCTGTTGGCAAAGAAACCT
+
CCCCCC;CCCCCCCCCCCCCCCCCC;CCCCCCCCCCCCC;CC;CCC-CCCCCCCC;CCCCC-CCCCC-C-;;CC;
@VH01071:252:AAF5FT7M5:1:1603:6927:29757
GCCTCTGAGAGAGGACCACAGAAAGAGACTCACCGATCCAT
+
CCCCCCCCCCCCCCCCCCCCCCC-CCCCCCCCCCCCCCCCC
@VH01071:252:AAF5FT7M5:1:2201:68732:24797
GCCTCTGAGAGAGGACCNCAGAAAGAGACTCACCGATCCATA
+
CCCCCCCCCCCCCCCCC#CCCCC-CCCCCCCCCCCCCCCCCC
@VH01071:252:AAF5FT7M5:1:2507:54796:12151
CCTCTGAGAGAGGACCACAGAAAGAGACTCACCGATCCATAGAGAGCTCCATCTGGCTGTTGGCAAAGAAACCTA
+
CCCCCCCCCCCCCCCCCCCCCC;CCCCCCCCCCCCCCCCCCCCCCCCCCCCCCCCCCCCCCCCCCC;C;CCCCCC
@VH01071:252:AAF5FT7M5:1:2507:55231:12889
CCTCTGAGAGAGGACCACAGAAAGAGACTCACCGATCCATAGAGAGCTCCATCTGGCTGTTGGCAAAGAAACCTA
+
CCCCCCCCCCCCCCCCCCCCCCCCCCCCCCCCCCCCCCCCCCCCCCCCCCCCCCCCCCCCCCCCCCCCCCCCCCC
@VH01071:252:AAF5FT7M5:1:2509:42772:49390
CCTCTGAGAGAGGACCACAGAAAGAGACTCACCGATCCATAGAGAGCTCCATCTGGCTGTTGGCAAAGAAACCTA
+
CCCCCCCCCCCCCCCCCCCCCC;CCCCCCCCCCCCCCCCCCCCCCCCCCCCCCCCCCCCCCCCCCC;C-C;CCCC
@VH01071:252:AAF5FT7M5:1:1207:62427:6263
CTGAGAGAGGACCACAGAAAGAGACTCACCGATCCATAGAGAGCTCCATCTGGCTGTTGGCAAAGAAACCTAGAG
+
CCCCCCCCCCCCCCCCCCC;CCCCCCCCCCCCCCCCC;CCCCCCCCCCCCCCCCCCCCCCCCC;CCCCCCCCCCC
@VH01071:252:AAF5FT7M5:1:1107:65305:2060
TGAGAGAGGACCACAGAAAGAGACTCACCGATCCATAGAGAGCTCCATCTGGCTGTTGGCAAAGAAACCTA
+
CCCC-CC-CCCCCCCCCC-C-CCCCCCCCCC;CCCC-CCCC-CC-CCCCCCCCCCCCCCCCCCC-CCCCCC
@VH01071:252:AAF5FT7M5:1:2107:65134:2988
TGAGAGAGGACCACAGAAAGAGACTCACCGATCCATAGAGAGCTCCATCTGGCTGTTGGCAAAGAAACCTA
+
CCCC-CCCCCCCCCCCCCCCCC;CCCCCCCCCCCCC-CCCCCCCCCCCCCCCCCCCCCCCCCCC;CCCCCC
@VH01071:252:AAF5FT7M5:1:1209:35803:13268
GAGAGAGGACCACAGAAAGAGACTCA
+
CCCCC;CCCCCCCCCCCCCCCCCCCC
@VH01071:252:AAF5FT7M5:1:1305:16148:19667
GAGAGGACCACAGAAAGAGACTCACCGATCCATAGAGAGCTCCATCTGGCTGTTGGCAAAGAAACCTAGAGGCTT
+
-CC-CCCCCCCCCC;-CCCCCCCCCCCC-C-;C;C;C--CCCCC;-CCCCCCC-C;CCCCCCCCCCCCCCC;CCC
@VH01071:252:AAF5FT7M5:1:2605:47373:6926
AAAGGACCACAGAAAGAGACTCACCGATCCATAGAGAGCTCCATCT
+
CC;CCCCCCCCCCCCCCCCCCCCCCCCCCCC--CCCCCCCCCCCCC
@VH01071:252:AAF5FT7M5:1:1211:19216:54350
GGACCACAGAAAGAGACTCACCGATCC
+
CCCCCCCCCCC-CCC;CCCCCCCCCCC
@VH01071:252:AAF5FT7M5:1:1301:22340:44751
GGACCACAGAAAGAGACTCACCGATCCATAGAGAGCTCCATCTGGCTGTTGGCAAAGAAACCTAGAGGCTTTGAC
+
CCCCCCCCCCC;CCCCCCCCCCCCCCCCCCCCCCCCCCCCCCCCCCCCCCCCCCCCCCCCCCCCCCCCC;C;CCC
@VH01071:252:AAF5FT7M5:1:1307:30161:50033
GGACCACAGAAAGAGACTCACCGATCCATAGAGAGCTCCATCTGGCTGTTGGCAAAGAAACCTAGAGGCTTTG
+
CCCCCCCCCCC-CCC-CCCCCCCCCCCCC;CCCCCCCCCCCCCCCCCCCCCCCCCCCCCCCCCCCCCCCCCCC
@VH01071:252:AAF5FT7M5:1:1608:41408:28527
GGACCACAGAAAGAGACTCACCGATC
+
CCCC;CCCC;C-C;-CCCCCCCCCCC
@VH01071:252:AAF5FT7M5:1:2310:32262:39451
GGACCACAGAAAGAGACTCACCGATCCATAGAGAGCTCCATCTGGCTGTTGGCAAAGAAACCTAGAGGCTTTGAC
+
CCCCCCCCCCCCCCC;CCCCCCCCC;CCC;CCCCCCCCCCCCCCCCCCCCCCCCCCCCCCCCCCCCCCCCCCCCC
@VH01071:252:AAF5FT7M5:1:2507:25370:55883
GGACCACAGAAAGAGACTCACCGATCCATAGAGAGCTCCATCTGGCTGTTGGCAAAGAAACCTAGAGGCTTTGAC
+
-CCCCCCCCCCCCC;CCCCCCCCCCCCC-CCCCCCCCCCCCCCCCCCCCCCCCCCCCCCCCCCCCCCCCCCCCCC
@VH01071:252:AAF5FT7M5:1:1203:76098:19364
GACCACAGAAAGAGACTCACCGATCCAT
+
CCCCCCCCCC-CCCCCCCCCCCCCCCCC
@VH01071:252:AAF5FT7M5:1:2510:22889:5506
AGACTCACCGATCCATAGAGAGCTCCATCTGGCTGTTGGCAAAGAAACCTAGAGGCTTTGACACCCAGGATTTGA
+
;CC;CCCCCCCCCCC;CCCCCCCCCCCCCCCCCCCCCCCCCCCCCCCCCCCCCCCCCC;CCCCCCCCCCCCC-CC
@VH01071:252:AAF5FT7M5:1:1410:36163:4540
CTCACCGATCCATAGAGAGCTCCATCTGGCT
+
CCCCCCCCCCCCC-CCCCCCCCCCCCCCCCC
@VH01071:252:AAF5FT7M5:1:2209:22151:39223
CTCACCGATCCATAGAGAGCTCCATCTGGCTGTTGGCAAAGAAACCTAGAGGCTTTGACACCCAGGATTTGAA
+
CCCCCCCCCCCCCCCCCCCCCCCCCCCCCCCCCCCCCCCCCCCCCCCCCCCCCCCCCCCCCCCCCCCCCCCCC
@VH01071:252:AAF5FT7M5:1:2602:11736:23775
TCACCGATCCATAGAGAGCTCCATCTGGCTGTTGGCAAAGAAACCTAGAGGCTTTGACACCCAGGATTT
+
CCCCCCCCCCCCCCCCCCCCCCC;CCCCCCCCCCCCCCCCCCCCCCCCCCCC;CCCCCCCCCCCCCCCC
@VH01071:252:AAF5FT7M5:1:1106:24310:24911
CACCGATCCATAGAGAGCTCCATCTGGCTGTTGGCAAAGAAACCTAGAGGCTTTGACACCCAGGATTTGAATGAC
+
C;CCCCCCCCCCCCCCCCCCCCCCCCCCCCCCCCCCCCCCCCCCCCCCCCCCCCCCCCCCCCCCCCCCCCCCCCC
@VH01071:252:AAF5FT7M5:1:1106:24366:24248
CACCGATCCATAGAGAGCTCCATCTGGCTGTTGGCAAAGAAACCTAGAGGCTTTGACACCCAGGATTTGAATGAC
+
CCCCCCCCCCCCCCCCCCCCCCCCCCCCCCCCCCCCCCCCCCCCCCCCCCCCCCCCCCCCCCCCCCCCCCCCCCC
@VH01071:252:AAF5FT7M5:1:1203:70152:46664
ACCGATCCATAGAGAGCTCCATCTGGCTGTTGGCAAAGAAACCTAGAGGCTTTGACACCCAGGATTTGAATGACC
+
CCCCCCCC;CCCCCCCCCCCCCCCCCCCCCCCCCCCCCCCCCCCCCCCCCC;CCCCCCCCCC;CCCCCCC;CCCC
@VH01071:252:AAF5FT7M5:1:2101:7798:33468
ACCGATCCATAGAGAGCTCCATCTGGCTGTTGGCAAAGAAACCTAGA
+
CCCCCCC-CCCCCCCCCCCCCCCCCCCCCCCCCCCC-C;CCCCCCCC
@VH01071:252:AAF5FT7M5:1:2101:13554:32408
ACCGATCCATAGAGAGCTCCATCTGGCTGTTGGCAAAGAAACCTAGA
+
CCCCCCCCCCCCCC;CCCCCCCCCCCCCCCCCCCCCCCCCCCCCCCC
@VH01071:252:AAF5FT7M5:1:2507:10506:43104
ACCGATCCATAGAGAGCTCCATCTGGCTGTTGGCAAAGAAACCTAGAGGCTTTGACACCCAGGATTTGAATGACC
+
CCCCCC;CC;CCCCCCCCCCCCCCCCCCCCCCCCCC;CCCCCCCCCCCCCCCCCCCCCCCC;;CCCCCC-CCCCC
@VH01071:252:AAF5FT7M5:1:2501:69357:27315
CCGATCCATAGAGAGCTCCATCTGGCTGTTGGCAAAGAAACCTAGAGGCTTTGACACCCAGGATTTGAATGACCC
+
CCCCCCCC;CCCCCCCC-CCCCCC;CCCCCCCCCC-CCCCCCCCCCCCCCCCCCCCCCCCC;CC-CC;CCCCCCC
@VH01071:252:AAF5FT7M5:1:2606:56216:23226
CCGATCCATAGAGAGCTCCATCTGGCTGTTGGCAAAGAAAC
+
;C-CC-CC-CC--CC-C;CCC;-CC;C-CCCCCCCC-CC;C
@VH01071:252:AAF5FT7M5:1:1505:7911:18020
GGAGCTCTCTATGGATCGG
+
CCCCCCCCCCCCCCCCCCC
@VH01071:252:AAF5FT7M5:1:1505:10714:25100
GGAGCTCTCTATGGATCGG
+
CCCCCCCCCCCCCCCCCCC
@VH01071:252:AAF5FT7M5:1:1505:11036:24778
GGAGCTCTCTATGGATCGG
+
CCCCCCCCCCCCCCCCCCC
@VH01071:252:AAF5FT7M5:1:1505:12380:25214
GGAGCTCTCTATGGATCGG
+
CCCCCCCCCCCCCCCCCCC
@VH01071:252:AAF5FT7M5:1:1109:67236:36024
CGATCCATAGAGAGCTCCATCTGGCTGTT
+
CCCCCCCCCCCCCCCCCCCCCCCCCCCCC
@VH01071:252:AAF5FT7M5:1:1109:70209:37217
CGATCCATAGAGAGCTCCATCTGGCTGTT
+
CCCCCCCCCCCCCCCCCCCCCCCCCCCCC
@VH01071:252:AAF5FT7M5:1:1411:54758:30250
CGATCCATAGAGAGCTCCATCTGGCT
+
CCCCCCCC-CCC;CCCCCCCCCCCCC
@VH01071:252:AAF5FT7M5:1:2501:52523:27751
ATAGAGAGCTCCATCTGGCTGTTGGCAAAGAAACCT
+
CCCC;CCCCCCCCCCCCCCCCCCCCCCCCCCCCCCC
@VH01071:252:AAF5FT7M5:1:1602:52997:38750
GTTTCTTTGCCAACAGCCAGATGGAGCTCTCT
+
CCCCCCCCCCCCCCCCCCCCCCCCCCCCCCCC
@VH01071:252:AAF5FT7M5:1:2602:47714:35210
GTTTCTTTGCCAACAGCCAGATGGAGCTCTCT
+
CCCCCCCCCCCCCCCCCCCCCCCCCCCCCCCC
@VH01071:252:AAF5FT7M5:1:2410:33418:25611
AGCTCCATCTGGCTGTTGGCAAAGAAACCT
+
CCCCCCCCCCCCCCCCCCCCCCCCCCCCCC
@VH01071:252:AAF5FT7M5:1:1605:51615:7001
GCTCCATCTGGCTGTTGGCAAAGAAACCTAGAGGCTTTGACACCCAGGATTT
+
CCCCCCCCCCCC;CCCCCCCC-CCCCCCCCCCCCCCCCCCCCCCCCCCCCCC
@VH01071:252:AAF5FT7M5:1:2410:63468:16164
GCTCCATCTGGCTGTTGGCAAAGAAACCTAGAGGCTTTGACACCCAGGATTTGAATGACC
+
CCCCCCCCCCCCCCCCCCCCC;CCCCCCCCCCCCCCCCCCCCCCCCCCCCCCCCCCCCCC
@VH01071:252:AAF5FT7M5:1:2611:59340:27221
CTCCATCTGGCTGTTGGCAAAGAAACCTAGAGGCTTTGAC
+
CCCCCCCCCCCCCCCCCCCC;CCCCCCCCCCCCCCCCCCC
@VH01071:252:AAF5FT7M5:1:1203:11983:17168
CCATCTGGCTGTTGGCAAAGAAACCTAGAGGCTTT
+
CCCCCCCCCCCCCCCCCCCCCCCCCCCC;CCCCCC
@VH01071:252:AAF5FT7M5:1:1603:36921:43048
CCATCTGGCTGTTGGCAAAGAA
+
CCCCCCCCCCCCCCCCCCCCCC
@VH01071:252:AAF5FT7M5:1:2106:58526:43180
CCATCTGGCTGTTGGCAAAGAAACCTAGAGGCTTT
+
CCCCCCCCCCCCCCCCCCCCCCCCCCCCCCCCCCC
@VH01071:252:AAF5FT7M5:1:1502:46767:45849
CATCTGGCTGTTGGCAAAGAAACCTAGAGGCTTTGACACCCAGGATTTGAAT
+
CCCCCCCCCCCCCCCCC;CCCCCCCCCCCCCCCCCCCCCCCCCCCCCCCCCC
@VH01071:252:AAF5FT7M5:1:1509:7911:37217
GTCAAAGCCTCTAGGTTTCTTTGCCAACAGCCAGAT
+
--C;CC;CCC-;C;CCC;CCCCCCCC;C-CCCCCCC
@VH01071:252:AAF5FT7M5:1:1402:68126:23056
GCAAAGAAACCTAGAGGCTTTGACACCCAGGATTTGAATGACCCCTGGCTTCAAGGCTTTGAGCTCCAGGAGACC
+
CCCCCCCCCCCCCCCCCCCCCCCCCCCCCCCCCCCCCCCCCCCCCCCCCCCCCCCCCCCCCCCCCCCCCC;CCCC
@VH01071:252:AAF5FT7M5:1:2401:11490:38599
AGAGGCTTTGACACCCAGGATTTGAAT
+
CC;CCCCCCCCCCCCCCCCCCCCCCCC
@VH01071:252:AAF5FT7M5:1:2610:72879:20689
GCTTTGACACCCAGGATTT
+
CCCCCCCCCCCCCCCCCCC
@VH01071:252:AAF5FT7M5:1:2610:73182:22885
GCTTTGACACCCAGGATTT
+
-CC-;;CCCCCC-CCCC-C
@VH01071:252:AAF5FT7M5:1:2407:30255:48841
CTTTGACACCCAGGATTTGAATGACCCCTGGCTTCAAGGCTTTGAGCTCCAGGAGACCTGTGAGGCAAAACAAAG
+
CCCCCCC-CCCCCCCCCCCCCCCCCCCCCCCCCCCCCCCCCCCCCCCCCCCC;CCCCCCCCCCCCCCC;CCCCC;
@VH01071:252:AAF5FT7M5:1:2610:58734:55240
CTTTGACACCCAGGATTTGAATGACCCCTGGCTTCAAGGCTTTGAGCTCCAGGAGACCTGTGAGGCAAAACAAAG
+
CCCCCCCCCCCCCCCCCCCCCCCCCCCCCCCCCCCCCCCCCCCCCCCCCCCCCCC;CCCC;CCCCCCC-CC;CCC
@VH01071:252:AAF5FT7M5:1:1207:27642:39526
GAATGACCCCTGGCTTCAAGGCTTTGAGCTCCAGGAGACCTGTGAGGCAAAACAAAGACTCTCAGGGTCTGTCCA
+
;;CCCCCCCC;CCCCCCCCCCCCCCCCCCCCCCCCCCCCCCCCCCCCCCC;CCCCCCCCCCCCCCCCCCCCCCCC
@VH01071:252:AAF5FT7M5:1:2109:51577:24608
TGACCCCTGGCTTCAAGGCTTTGAGCTCCAGGAGACCTGTGAGGCAAAACAAAGACTCTCAGGGTCTGTCCACAG
+
CCCCCCCCCCCCCCCCCCCCCCCCCCCCCCCCCCCCCCCCCCCCCCC;CCCCCCCCCCCCCCCCCCCCCCC;CCC
@VH01071:252:AAF5FT7M5:1:1508:16508:49598
GACCCCTGGCTTCAAGGCTTTGAGCTCCAGGAGACCTGTGAGGCAAAACAAAGACTCTCAGGGTCTGTCCACAGT
+
CCCCCCCCCCCCCCCCCCCCCCCCCCCCCCCCCCCCCCCCCCCCCC-CCCCCCCCCCCCCCC-CCCCCCCCCCCC
@VH01071:252:AAF5FT7M5:1:2309:31126:25517
GACCCCTGGCTTCAAGGCTTTGAGCTCCAGGAGACCTGTGAGGCAAAACAAAGACTCTCAGGGTCTGTCCACAGT
+
CCCCCCCCCCCCCCCCCCCCCCCCCCCCCCCCCCCCCCCCCCCCCCCCCCCCCCCCCCCCCCCCCCCCCC;CCCC
@VH01071:252:AAF5FT7M5:1:2402:72273:40189
GACCCCTGGCTTCAAGGCTTTGAGCTCCAGGAGACCTGTGAGGCAAAACAAAGACTCTCAGGGTCTGTCCACAGT
+
#NAME?
@VH01071:252:AAF5FT7M5:1:1109:34175:3726
CCCCTGGCTTCAAGGCTTTGAGCTCCAGGAGACCTGTGAGGCAAAACAAAGACTCTCAGGGTCTGTCCACAG
+
CCCCCCCCCCCCCCCCCCCCCCCCCCCCCCCCCCCCCCCCCCCCCCCCCCCCCCCCCCCCCCCCCCCCCCCC
@VH01071:252:AAF5FT7M5:1:1410:21829:8762
GTTCTCACCACTGTGGACAGACCCTGAGAGTCTTTGTTTTGCCTCACAGGTCTCCTGGAGCTCAAAGCCTTGAAG
+
CCCCCCCCCCCCCCCCCCCCCCCCCCCCCCCCCCCCCCCCCCCCCCCCCCCCCCCCCCCCCCCCCCCCCCCCCCC
@VH01071:252:AAF5FT7M5:1:2210:22927:38901
GCTCCAGGAGACCTGTGAGGCAAAACAAAGACTCTCAGGGTCTGTCCACAGTGGTGAGAACCC
+
CCCCCCCCCC;CCCCCCCCCCCC;CCCCCCCCCCCCCCCCCCCCCCCCCCCCCCCCCCCCCCC
@VH01071:252:AAF5FT7M5:1:1210:16281:48159
CTCCAGGAGACCTGTGAGGCAAAACAAAGACTCTCAGGGTCTGTCCACAGTGGTGAGAACCCAGG
+
CCCCCCCCCCCCCCCCCCCCCCCCCCCCCCCCCCCCCCCCCCCCCCCCCCCCCCCCCCCCCCCCC
@VH01071:252:AAF5FT7M5:1:1206:46691:1322
GCAAAACAAAGACTCTCAGGGT
+
CCCC;CCCC;C-CC;CC;CCCC
@VH01071:252:AAF5FT7M5:1:1411:73883:35626
GCAAAACAAAGACTCTCAGGGTCTGTCCACAGTGGTGAGAACCCAGGAGCCTCCTCCTCTCAACCTCCATGAGGC
+
CCCC-CCCCCCCCCCCCCCCCCCCCCCCCCCCCCCCCCC-CCCCCCCC;CCCCCCCCCCCCCCCCCCCCC;C-CC
@VH01071:252:AAF5FT7M5:1:2206:48983:5127
GCAAAACAAAGACTCTCAGGGT
+
CCCC-CCCC;CCCCCCCCCCCC
@VH01071:252:AAF5FT7M5:1:2509:57541:14101
AAACAAAGACTCTCAGGGTCTGTCCACAGTGGTGAGAACCCAGGAGCCTCCTCCTCTCAACCTCCAT
+
CC-CCC;CC-C;-CCCCCCCCCCCCCC;CCCCCC-CCCC-CCCCCCCCC;-CCCCCCCC-CCCCCCC
@VH01071:252:AAF5FT7M5:1:2509:59757:10598
AAACAAAGACTCTCAGGGTCTGTCCACAGTGGTGAGAACCCAGGAGCCTCCTCCTCTCAACCTCCAT
+
CCCCCCCCCCCCCCCCCCCCCCCCCCCCCCCCCCCCCCCCCCCCCCCCCCCCCCCCCCCCCCCCCCC
@VH01071:252:AAF5FT7M5:1:1608:76477:26861
GGTCTGTCCACAGTGGTGAGAACCCAGGAGCCTCCTCCTCTCAACCTCCATGAGGCCCCGTCCCCACACTCACTT
+
CCCCCCCCCCCCCCCCCCCCCCCCCCCCCCCCCCCCCCCCCCCCCCCCCCCCCCCCCCCCCCCCCCCCCCCCCCC
@VH01071:252:AAF5FT7M5:1:2611:48964:19193
GTCTGTCCACAGTGGTGAGAACCCAGGAGCCTCCTCCTCTCAACCTCCAT
+
CCCCCCCCCCCCCCCCCCC;CCCCCCCCC-;CCCCCCCCCCCCCCCCCCC
@VH01071:252:AAF5FT7M5:1:2505:15713:5714
CCACAGTGGTGAGAACCCAGGAGCCTCCTCCTCTCAACCTCCAT
+
CCCCCCCCCCCCCCCCCCCCCCCCCCCCCCCCCCCCCCCCCCCC
@VH01071:252:AAF5FT7M5:1:1501:50478:38920
GGTGAGAACCCAGGAGCCTCCTCCTCTCAACCTCCATGAGGCCCCGTCCCCACACTCACTTTCTGGACTGCGG
+
CCCC;CCCCCCCCCCC;CCCCCCCCCCCCCCCCCCCCCCCCCCCCCCCCCCCCCCCCCCCCCCCCCCCCCCCC
@VH01071:252:AAF5FT7M5:1:2303:29763:32635
GAACCCAGGAGCCTCCTCCTCTCAACCTCCATGAGGCCCCGTCCCCACACTCACTTTCTGGACTGCGGTGTGC
+
CCCCCCCCCCC-;CCCCCCCCCCCCCCCCCCCCCCCCCCCCCCCCCCCCCCCCCCCCCCCCCCCCCCCCCCCC
@VH01071:252:AAF5FT7M5:1:2502:11263:48065
GAACCCAGGAGCCTCCTCCTCTCAACCTCCAT
+
CCCCCCCCCCCCCCCCCCCCCCCCCCCCCCCC
@VH01071:252:AAF5FT7M5:1:1607:60382:3840
AGCCTCCTCCTCTCAACCTCCATGAGGCCCCGTCCCCACACTCACTTTCTGGACTGCGGTGTGCTGCGCCTACCA
+
CC;CCCCCCCCCCCCCCCCCCCCCCCCCCCCC;CCCCCCCCCCCCCCCCCCCCC;CCCCCCCCCCCCCCCCCCCC
@VH01071:252:AAF5FT7M5:1:2208:55667:29038
TCCTCCTCTCAACCTCCAT
+
CCCCCCCCCCCCCCCCCCC
@VH01071:252:AAF5FT7M5:1:1411:49437:32465
CTCCATGAGGCCCCGTCCCCACACTCACTTTCTGGACTGCGGTGTGCTGCGCCTACCACTGTTCCATCCTCCC
+
CCCCCCCCCCCCCCCCCCCCCCCCCCCCCCCCCCCCCCCCCCCCCCCCCCCCCCCCCCCCCCCCCCCCCCCCC
@VH01071:252:AAF5FT7M5:1:1508:45006:54047
ATGAGGCCCCGTCCCCACA
+
CCCCCCCCCCCCCCCCCCC
@VH01071:252:AAF5FT7M5:1:1111:13194:41098
GGCCCCGTCCCCACACTCACTTTCTGGACTGCGGTGTGCT
+
CCCCCCCCCCCCCCCCCCCCCCCCCCCCCCCCCCCCCCCC
@VH01071:252:AAF5FT7M5:1:1211:48812:25782
GGCCCCGTCCCCACACTCACTTTCTGGACTGCGGTGT
+
CCCCCCCCCCCCCCCCCCCCCCCCCCCCCCCCCCCCC
@VH01071:252:AAF5FT7M5:1:1301:32092:49655
GGCCCCGTCCCCACACTCA
+
CCCCCCCCCCCCCCCCCCC
@VH01071:252:AAF5FT7M5:1:1601:66574:20102
GGCCCCGTCCCCACACTCACTTTCTGGACTGCGGTGT
+
CCCCCCCCCCCCCCCCCCCCCCCCCCCCCCCCCCCCC
@VH01071:252:AAF5FT7M5:1:1607:71648:39110
GGCCCCGTCCCCACACTCACTTTCTGGACTGCGGTGT
+
CCCCCCCCCCCCCCCCCCCCCCCCCCCCCCCCCCCCC
@VH01071:252:AAF5FT7M5:1:2602:14766:49939
GGCCCCGTCCCCACACTCACTTTCTGGACTGCGGTGTGCTGCGCCTACCACTGTTCCATCCTCCCTGATCTCCAG
+
CCCCCCCCCCCCCCCCCCCCCCCCCCCCCCCCCCCCCCCCCCCCCCCCCCCCCCCCCCCCCCCCCCCCCCCCCCC
@VH01071:252:AAF5FT7M5:1:1407:22530:18360
GCCCCGTCCCCACACTCACTTTCTGGACTGCGGTGTGCTGCGCCTACCACTGTTCCATCCTCCCTGATCTCCAGG
+
CCCCCCCCCCCCCCCCCCCC;CCCCCCCCCCCCCCCCCCCCCCCCCCCCCCCCCCCCCCC;CCCCCCCCCCCCCC
@VH01071:252:AAF5FT7M5:1:2407:23950:19326
GCCCCGTCCCCACACTCACTTTCTGGACTGCGGTGTGCTGCGCCTACCACTGTTCCATCCTCCCTGATCTCCAGG
+
CCCCCCCCCCCCCCCCCCCCCCCCCCCCCCCCCCCCCCCCCCCCCCCCCCCCCCCCCCCCCCCCCCCCCCCCCCC
@VH01071:252:AAF5FT7M5:1:2503:20276:25649
GCCCCGTCCCCACACTCACTTTCTGGACTGCGGTGTGCTGCGCCTACCACTGTTCCATCCTCCCTGATCTCCAGG
+
CCCCCCCCCCCCCCCCCCCCCCCCCCCCCCCCCCCCCCCCCCCCCCCCCCCCCCCCCCCCCCCCCCCCCCCCCCC
@VH01071:252:AAF5FT7M5:1:2503:23855:26690
GCCCCGTCCCCACACTCACTTTCTGGACTGCGGTGTGCTGCGCCTACCACTGTTCCATCCTCCCTGATCTCCAGG
+
CCCCCCCCCCCCCCCCCCCCCCCCCCCCCCCCCCCCCCCCCCCCCCCCCCCCCCCCCCCCCCCCCCCCCCCCCCC
@VH01071:252:AAF5FT7M5:1:1110:51558:1984
GTCCCCACACTCACTTTCTGGACTGCGGTGTGCTGCGCCTACCACTGTTCCATCCTCCCTGATCTCCCGGTGGGC
+
CCCCC;CCCCCCCC;CCCC;CC;CCCCCCC-CCC;CCCCCCCCCCCCC-CCC-CCCCCCCCCCCCCC-CCCCCCC
@VH01071:252:AAF5FT7M5:1:1110:51709:2666
GTCCCCACACTCACTTTCTGGACTGCGGTGTGCTGCGCCTACCACTGTTCCATCCTCCCTGATCTCCAGGTGGGC
+
CCCCCCCCCCCCCCCCCCCCCCCCCCCCCCCCCCCCCCCCCCCCCCCCCCCCCCCCCCCCCCCCCCCCCCCCCCC
@VH01071:252:AAF5FT7M5:1:1201:32414:41836
GTCCCCACACTCACTTTCTGGACTGCGGTGT
+
CCCCCCCCCCCCCCCCCCCCCCCCCCCCCCC
@VH01071:252:AAF5FT7M5:1:1301:70834:47837
GTCCCCACACTCACTTTCTGGA
+
CCC;C;CCCC;CCC;CCCCC-C
@VH01071:252:AAF5FT7M5:1:1607:37583:12776
GTCCCCACACTCACTTTCTGGACT
+
CCCCCCCCCCCCCCCCCCCCCCCC
@VH01071:252:AAF5FT7M5:1:1607:45006:45603
GTCCCCACACTCACTTTCTGGACT
+
CCCCCCCCCCCCCCCCCCCCCCCC
@VH01071:252:AAF5FT7M5:1:2408:47468:38068
GTCCCCACACTCACTTTCTGGACTGCGGTGTGCTGCGCCTACCACTGTTCCATCCTCCCTGATCTCCAGATGGGC
+
-CCC-CC;CCCC;CCCCCC;;C-CCCCCCC-CCCCC;CCCCCCCCCCCC;-CCCCCCCCCCC--CCCCC--C--C
@VH01071:252:AAF5FT7M5:1:2408:48263:38334
GTCCCCACACTCACTTTCTGGACTGCGGTGTGCTGCGCCTACCACTGTTCCATCCTCCCTGATCTCCAGGTGGGC
+
CCCCCCCCCCCCCCCCCCCCCCCCCCCCCCCCCCCCCCCCCCCCCCCCCCCCCCCCCCCCCCCCCCC;CCCCCCC
@VH01071:252:AAF5FT7M5:1:2609:13024:10296
GTCCCCACACTCACTTTCTGGACTGCGGTGTGCTGCGCCTACCACTGTTCCATCCTCCCTGATCTCCAGGTGGGC
+
CCCCCCCCCCCCCCCCCCCCCCCCCCCCCCCCCCCCCCCCCCCCCCCCCCCCCCCCCCCCCCCCCCCCCCCCCCC
@VH01071:252:AAF5FT7M5:1:1307:61594:33184
ACACTCACTTTCTGGACTGCGGTGTGCTGCGCCTACCACTGTTCCATCCTCCCTGATCTCCAGGTGGGCTTCAGT
+
CCCCCCCCCCCCCCCCCCCCCCCCCCCCCCCCCCCCCCCCCCCCCCCCCCCCCCCCCCCCCCCCCCCCCCCCCCC
@VH01071:252:AAF5FT7M5:1:1307:62370:31499
ACACTCACTTTCTGGACTGCGGTGTGCTGCGCCTACCACTGTTCCATCCTCCCTGATCTCCAGGTGGGCTTCAGT
+
CCCCCCCCCCCCCCCCCCCCCCCCCCCCCCCCCCCCCCCCCCCCCCCCCC;CCCCCCCCCCCCCCCCCCCCCCCC
@VH01071:252:AAF5FT7M5:1:1307:62976:30325
ACACTCACTTTCTGGACTGCGGTGTGCTGCGCCTACCACTGTTCCATCCTCCCTGATCTCCAGGTGGGCTTCAGT
+
CCCCCCCCCCC;CCCCCCCCCCCCCCCCCCCCCCCCCCCCCCCCCCCCCCCCC;;CCCCCCCCCCCCCCCCCCCC
@VH01071:252:AAF5FT7M5:1:2307:69035:39223
ACACTCACTTTCTGGACTGCGGTGTGCTGCGCCTACCACTGTTCCATCCTCCCTGATCTCCAGGTGGGCTTCAGT
+
CCCCC;CCCCCC;CCCCCCCCCCCCCCCCCCCCCCCCCCCCCC-CCCCCCCCCCCCCCCCCC;CCC;CCCCCCCC
@VH01071:252:AAF5FT7M5:1:2307:71857:39204
ACACTCACTTTCTGGACTGCGGTGTGCTGCGCCTACCACTGTTCCATCCTCCCTGATCTCCAGGTGGGCTTCAGT
+
CCCCCCCCCCCC-CCCCCCCCCCCCCCCCCCCCCCCCCCCCCCCCCCCCCCCCCCCCCCCCCCCCCCCCCCCCCC
@VH01071:252:AAF5FT7M5:1:2310:56443:29171
ACACTCACTTTCTGGACTGCGGTGTGCT
+
CCCCCCCCCCCCCC-CCCCCCCCCCCCC
@VH01071:252:AAF5FT7M5:1:1201:43870:41855
CTCACTTTCTGGACTGCGGTGTGCTGCGCCTACCACT
+
CCCCCCCCCCCCCCCCCCCCCCCCCCCCCC;CCCCCC
@VH01071:252:AAF5FT7M5:1:1210:33474:12870
CTCACTTTCTGGACTGCGGTGT
+
CCCCCCCCCCCCCCCCCCCCCC
@VH01071:252:AAF5FT7M5:1:1302:51198:13438
CTCACTTTCTGGACTGCGGTGTGCTGCGCCTACCACTGTTCCATCCTCCCTGATCTCCAGGTGGGCTTCAGTGTC
+
CCCCCCCCCCCCCCCCCCCCCCCCCCCCCCCCCCCCCCCCCCCCCC;CCCCCCCCCCCCCCCCCCCCCCCCCCCC
@VH01071:252:AAF5FT7M5:1:2409:15864:39678
CTTTCTGGACTGCGGTGTGCTGCGCCTACCACTGTTCCATCCTCCCTGATCTCCAGGTGGGCTTCAGTGTCT
+
CCCCCCCCCCCCCCCCCCCCCCCCCCCCCCCCCCCCCCCCCCCCCCCCCCCCCC;CCCCCCCCCCCCCCCCC
@VH01071:252:AAF5FT7M5:1:2409:15978:40738
CTTTCTGGACTGCGGTGTGCTGCGCCTACCACTGTTCCATCCTCCCTGATCTCCAGGTGGGCTTCAGTGTCT
+
CCCCCCCCCCCCCCCCCCCCCCCCCCCCCCCCCCCCCCCCCCCCCCCCCCCCCCCCCCCCCCCCCCCCCCCC
@VH01071:252:AAF5FT7M5:1:2402:39420:11696
TTTCTGGACTGCGGTGTGCTGCGCCTACCACTGTTCCATC
+
CCCCCCCCCCCCCCCCCCCCCCCCCCCCCCCCCCCCCCCC
@VH01071:252:AAF5FT7M5:1:2402:47240:10504
TTTCTGGACTGCGGTGTGCTGCGCCTACCACTGTTCCATC
+
CCCCCCCCCCCCCCCCCCCCCCCCCCCCCCCCCCCCCCCC
@VH01071:252:AAF5FT7M5:1:2510:58715:39697
TTTCTGGACTGCGGTGTGCTGCGCCTACCACTGTTCCATCCTCCCTGATCTCCAGGTGGGCTTCAGTGTCTTGGT
+
CCCCCCCCCCCCCCCCCCCCCCCCCCCCCCCCCCCCCCCCCCCCCCCCCCCCCCCCCCCCCCCCCCCCCCCCCCC
@VH01071:252:AAF5FT7M5:1:2610:9521:35115
TTCTGGACTGCGGTGTGCTGCGCCTACCACTGTTCCATCCTCCCTGATCTCCAGGTGGGCTTC
+
CCCCCCCCCCCCCCCCCCCCCCCCCCCCCCCCCCCCCCCCCCCCCCCCCCCCCCCCCCCCCCC
@VH01071:252:AAF5FT7M5:1:1605:53546:39488
CTGGACTGCGGTGTGCTGCGCCTACCACTGTTCCATCCTCCCTGATCTCCAGGTGGGCTTCAGTGTCTTGGTCGT
+
CCCCCCCCCCCCCCCCCCCCCCCCCCCCCCCCCCCCCCCCCCCCCCCCCCCCCCCCCCCCCCCCCCCCCCCCCCC
@VH01071:252:AAF5FT7M5:1:2605:52107:41609
CTGGACTGCGGTGTGCTGCGCCTACCACTGTTCCATCCTCCCTGATCTCCAGGTGGGCTTCAGTGTCTTGGTCGT
+
CCCCCCCCCCCCCCCCCCCCCCCCCCCCCCCCCCCCCCCCCCCCCCCCCCCCCCCCCCC;CCC-CCCCCCCCCCC
@VH01071:252:AAF5FT7M5:1:1403:44400:1530
GGACTGCGGTGTGCTGCGCCTACCACTGTTCCATCCTCCCTGATCTCCAGGTGGGCTTCAGTGTCTTGGTCGTCA
+
CCCCCCCCCCC;C;CCCC;CCCCCCCCCCCCCCCCCCCCCCCCCCCCCCCCCC-CCCCCCCCCCCC;CCCCCCCC
@VH01071:252:AAF5FT7M5:1:2410:42658:18872
GGACTGCGGTGTGCTGCGCCTACCACTGTTCCATCCTCCCTGATCTCCAGGTGGGCTTCAGT
+
CCCCCCCCCCCCCCCCCCCCCCCCCCCCCCCCCCCCCCCCCCCCCCCCCCCCCCCCCCCCCC
@VH01071:252:AAF5FT7M5:1:1604:16546:27978
GCGGTGTGCTGCGCCTACCACTGTTCCATCCTCCCTGATCTCCAGGTGGGCTTCAGTGTCTTGGTCGTCATCTGT
+
CCCCCCCCCCCCCCCCCCCCCCCCCCCCCCCCCCCCCCCCCCCCCCCCCCCCCCCCCCCCCCCCCCCCCCCCCCC
@VH01071:252:AAF5FT7M5:1:1604:16830:27656
GCGGTGTGCTGCGCCTACCACTGTTCCATCCTCCCTGATCTCCAGGTGGGCTTCAGTGTCTTGGTCGTCATCTGT
+
CCCCCCCCCCCCCCCCCCCCCCCCCCCCCCCCCCCCCCCCCCCCCC;CCCCCCCCCCCCCCCCCCCCCCCCCCCC
@VH01071:252:AAF5FT7M5:1:1604:18648:28073
GCGGTGTGCTGCGCCTACCACTGTTCCATCCTCCCTGATCTCCAGGTGGGCTTCAGTGTCTTGGTCGTCATCTGT
+
CCCCCCCCCCCCCCCCCCCCCCCCCCCCCCCCCCCCCCCCCCCCCCCCCCCCCCCCCCCCCCCCCCCCCCCCCCC
@VH01071:252:AAF5FT7M5:1:2308:69717:17906
GCGGTGTGCTGCGCCTACCACTGTTCCATCCTCCCTGATCTCCAGGTGGGCTT
+
CCCCCCCCCCCCCCCCCCCCCCCCCCCCCCCCCCCCCCCCCCCCCCCCCCCCC
@VH01071:252:AAF5FT7M5:1:2308:69793:17679
GCGGTGTGCTGCGCCTACCACTGTTCCATCCTCCCTGATCTCCAGGTGGGCTT
+
CCCCCCCCCCCCCCCCCCCCCCCCCCCCCCCCCCCCCCCCCCCCCCCCCCCCC
@VH01071:252:AAF5FT7M5:1:2504:37489:42025
GCGGTGTGCTGCGCCTACCACTGTTCCATCCTCCCTGATCTCCAGGTGGGCTTCAGTGTCTTGGTCGTC
+
CCCCCCCCCCCCCCCCCCCCCCCCCCCCCCC;CCCCCCCCCCCCCCCCCC;CCCCCCCCCCCCCCCCCC
@VH01071:252:AAF5FT7M5:1:1409:10562:25214
GATGTGCTGCGCCTACCACTGTTCCATCCTCCCTGATCTCCAGGTGGGCTTCAGTGTCTTGGTCGTCATCTGTGT
+
CCCCCCCCCCCCCCCCCCCCCCCCCCCCCCCCCCCCCCCCCCC;CCCCCCCCCCCCCCCCCCCCCCCCCCCCCCC
@VH01071:252:AAF5FT7M5:1:1103:60571:22772
GTGTGCTGCGCCTACCACTGTTCCATCCTCCCTGATCTCCAGGTGGGCTTCAGTGTCTTGGTCGTCATCTGTGTA
+
CCCCCCCCCCCCCCCCCCCC;CCCCCCCCCCCCCCCCCCCCCCCCCCCCCCCCCCCCCCCCCCCCCCCCC;CC;C
@VH01071:252:AAF5FT7M5:1:2310:75568:29587
GTGTGCTGCGCCTACCACTGTTCCATCCTCCCTGATCTCCAGGT
+
;CCCCCCCCCCCCCCCCCCCCCCCCCCCCCCCCCCCCCCCCCCC
@VH01071:252:AAF5FT7M5:1:2503:40348:54198
GTGTGCTGCGCCTACCACTGTTCCATCCTCCCTGATCTCCAGGTGGGCTTCAGTGTCTTGGTCGTCATCTGTGTA
+
CCCCCCCCCCCCCCCCCCCCCCCCCCCCCCCCCCCCCCCCCCCCCCCCCCCCCCCCCCCCCCCCCCCCCCCCC;C
[truncated: 4,268 more rows]

## Sheet: Fgf21_ETOH_set3
@VH01071:252:AAF5FT7M5:1:1401:47203:45831
GGTCTCAGGTTCAAAGAAACACAGGAAACATATCTCAGTTCTTTAACAAACACACATTTTTCTTTCAGACTCTTT
+
CCCCCCCCCCCCCCCCCCCCCCCCCCCCCCCCCCCCCCCCCCCCCCCCC;CCCCCCCCCCCCCCCCCCCCCCCCC
@VH01071:252:AAF5FT7M5:1:2102:60117:14934
GGTCTCAGGTTCAAAGAAACACAGGAAACATATCTCAGTTCTTTAACAAACACACATTTTTCTTTCAGACTCTTT
+
CCCCCCCCCCCCCCCCCCCCCCCCCCCCC;CCCCCCCCCCCCCCCCCCCCCCCCCC-;CCCCCCCCCCCC;CCCC
@VH01071:252:AAF5FT7M5:1:1206:54284:42839
TCTCAGTTCTTTAACAAACACACATTTTTCTTTCAGACTCTTTATTATTCCAAGTAAGAAAAAAAAACTAAAATT
+
CCCCCCCCCCCCCCCCCCCCCCCCCCCCCCCCCCCCCCCCCCCCCCCCCCCCCCCCCCCCCCCCCCCCCC-CCCC
@VH01071:252:AAF5FT7M5:1:1610:19538:42820
CTCAGTTCTTTAACAAACACAC
+
CCCCCCCCCCCCCCCC-CCCCC
@VH01071:252:AAF5FT7M5:1:2504:34970:26823
GTTCTTTAACAAACACACATTTTTCTTTCAGACTCTTTATTATTCCAAGTAAGAAAAAAAAACTAAAATATATTT
+
CCCCCCCCCCCC;CCCCCCCCCCCCCCCCCCCCCCCCCCCCCCCCCCCCCCCCCCCCCCCCC;CCCCCCCCCCCC
@VH01071:252:AAF5FT7M5:1:2504:35254:25024
GTTCTTTAACAAACACACATTTTTCTTTCAGACTCTTTATTATTCCAAGTAAGAAAAAAAAACTAAAATATATTT
+
CCCCCCCCCCCC;CCCCCCCCCCCCCCCCCCCCCCCCCCCCCCCCCC;CCCCCCCCCCCCCCCCCCCCC;C;CCC
@VH01071:252:AAF5FT7M5:1:1107:70058:26653
TTTCTTTCAGACTCTTTATTATTCCAAGTAAGAA
+
CC--CCCCCCCCCCCCCCCCCCC-;-CC;CCC;C
@VH01071:252:AAF5FT7M5:1:2508:32831:28887
TTTCTTTCAGACTCTTTATTATTCCAAGTAAGAAAAAAAAACTAAAATAAAT
+
CCCCCCCCCCCCCCCCCCCCCCCCCCCCCCCCCCCCCCCCCCCCCCCCCCCC
@VH01071:252:AAF5FT7M5:1:1609:28892:14763
TTTCAGACTCTTTATTATTCCAAGT
+
CCCCCCCCCCCCCCCCCCCCCCCCC
@VH01071:252:AAF5FT7M5:1:1609:28911:13003
TTTCAGACTCTTTATTATTCCAAGT
+
CCCCCCC;CCCCCCCCCCCCCCCCC
@VH01071:252:AAF5FT7M5:1:1310:71289:36440
GACTCTTTATTATTCCAAGTAAGAAAAAAAAACT
+
-CCCCCCCCCCCCCCCC-CCCCCCCCCCCCC;CC
@VH01071:252:AAF5FT7M5:1:1510:69944:5184
TTTATTATTCCAAGTAAGAAAAAAAAACT
+
CCCCCCCCCCCCCCCCCCCCCCCCCCCCC
@VH01071:252:AAF5FT7M5:1:2107:16565:34396
ATAAATACCCGTAATAAATAAGTGGAAACCCA
+
CC;CCCCCCCCCCCC;CCCCCCCCCCCCCCCC
@VH01071:252:AAF5FT7M5:1:2606:52069:31954
GTGGAAACCCAAAAAGAAACAGCCCT
+
CCCCCCCCCCCCCCCCCCCCCCCCCC
@VH01071:252:AAF5FT7M5:1:2606:54853:29171
GTGGAAACCCAAAAAGAAACAGCCCT
+
CCCCCCCCCCCCCCCCCCCCCCCCCC
@VH01071:252:AAF5FT7M5:1:1405:7154:32559
ACCCAAAAAGAAACAGCCCTAGATTCAGGAAGAGTCAGGACGCATAGCTGGGGCTTCGGCCCTGTAAAGGCTCTA
+
CC-CCCCCCCCCCCCCCCCCCC-CCCCCCCCCCCCCCCCCCCCCCCCCCCCCCCCCCCCCCCCCCCCCCCCC;CC
@VH01071:252:AAF5FT7M5:1:1204:23590:49447
GCATAGCTGGGGCTTCGGCCCTGTAAAGGATCTACCATGCTCAGGGGGTCAGAGGAGCCCACATCTGGGGGCTCT
+
CCCCCCCCCCCCCCCCCCCCCCCCCC;CC-CCCCCCCCCCCCCCCCCCCCCCCCCCCCCCCCCCCCC-CCCCCCC
@VH01071:252:AAF5FT7M5:1:2204:76325:30344
GCATAGCTGGGGCTTCGGCCCTGTAAAGGCTCTACCATGCTCAGGGGGTCAGAGGAGCCCA
+
CCCCCCCCCCCCCCCCCCCCCCCCCCCCCCCCCCCCCCCCCCCCCCCCCCCCCCCCCCCCC
@VH01071:252:AAF5FT7M5:1:2404:71535:49863
AGCTGGGGCTTCGGCCCTGTAAAGGCTCTACCATGCTCAGGGGGTCAGAGGAGCCCACATCTGGGGGCTCTGGGG
+
CCCCCCCCCCCCCCCCCCCCC;;CCCCCCCCCCCCCCCCCCCCCCCCCCCCCCCCCCCCCCCCCCCCCCCCCCCC
@VH01071:252:AAF5FT7M5:1:1209:48093:17565
GCTGGGGCTTCGGCCCTGTAAAGGCTCTACCAT
+
CCCCCCCCCCCCCCCCCCCCC;CCCCCCCCCCC
@VH01071:252:AAF5FT7M5:1:2209:48339:15426
GCTGGGGCTTCGGCCCTGTAAAGGCTCTACCAT
+
CCCCCCCCCCCCCCCCCCCCCCCCCCCCCCCCC
@VH01071:252:AAF5FT7M5:1:2209:49910:16278
GCTGGGGCTTCGGCCCTGTAAAGGCTCTACCAT
+
CCCCCCCCCCCCCCCCCCCCCCCCCCCCCCCCC
@VH01071:252:AAF5FT7M5:1:2303:16129:34945
GCTGGGGCTTCGGCCCTGTAAAGGCTCTACCATGCTCAGGGGGTCAGAGGAGCCCACATCTGGGGGCTCTGGGGG
+
CCCCCCCCCCCCCCCCCCCCC;CCCCCCCCCCCCCC;CCCCCCCCCCCCCCCCCCCCCCCCCCCCCCCCCCCCCC
@VH01071:252:AAF5FT7M5:1:2303:16395:38693
GCTGGGGCTTCGGCCCTGTAAAGGCTCTACCATGCTCAGGGGGTCAGAGGAGCCCACATCTGGGGGCTCTGGGGG
+
CCCCCCC;CCCCCCCCCCCCC-CCCCCCCCCCCCCCCCCCCCCCCCCCCCCCCCCCCCCCCCCCCCCCCCCCCCC
@VH01071:252:AAF5FT7M5:1:2311:10695:37879
GCTGGGGCTTCGGCCCTGTAAAGGCTCTACCATGCTCAGGGGGTCAGAGGAGCCCACATCTGGGGGCTCTGGGGG
+
CCCCCCCCCCCCC;CCCCCCC-CCCCCCCCCCCC;CCCCCCCCCCCCCCCCCCCCCCCCCCCCCCCCCCCCCCCC
@VH01071:252:AAF5FT7M5:1:2502:27510:54539
GGGGCTTCGGCCCTGTAAAGGCTCTACCATGCTC
+
;CCCCCCCCCCCCCCCCCCCCCCCCCCCCCCCCC
@VH01071:252:AAF5FT7M5:1:1409:14596:29663
GGGCTTCGGCCCTGTAAAGGCTCTACCATGCTCAGGGGGTCAGAGGAGCCCACATCTGGGGGCTCTGGGGGCAGG
+
CCCCCCCCCCCCCCCCCCCCCC;CCCCC-;CCC-CCCCCCCCCCCCCCCCCCCCCCCCCCCCCCCCCCCCCCCCC
@VH01071:252:AAF5FT7M5:1:2209:14425:24381
GGGCTTCGGCCCTGTAAAGGCTCTACCATGCTC
+
CCCCCCCCCCCCCCCCCCCCCCCCCCCCCCCCC
@VH01071:252:AAF5FT7M5:1:2502:26601:53138
GGGCTTCGGCCCTGTAAAGGCTCT
+
CCCCCCCCCCCCCCCCCCCCCCCC
@VH01071:252:AAF5FT7M5:1:1308:39515:20462
GGCTTCGGCCCTGTAAAGGCTCTACCATGCTCAGGGGGTCAGAGGAGCCCACATCTGGGGGCTCTGGGGGCAGGA
+
CCCCCCCCCCCCCCCCCCCCCCCCCCCCCCCCCCCCCCCCCCCCCCCCCCCCCCCCCCCCCCCCCCCCCCCCCCC
@VH01071:252:AAF5FT7M5:1:2601:66081:26539
GGCTTCGGCCCTGTAAAGGCTCTACC
+
CCCCCCCCCCCCCCCCCCCCCCCCCC
@VH01071:252:AAF5FT7M5:1:2609:14331:37766
GGCTTCGGCCCTGTAAAGGCTCTACCATGCTCAGGGGGTCAGAGGAGCCCACATCTGGGGGCTCTGGGGGCAGGA
+
CCCCCCCCCCCCCCCCCCCCCCCCCCCCCCCCCCCCCCCCCCCCCCCCCCCCCCCCCCCCCCCCCCCCCCCCCCC
@VH01071:252:AAF5FT7M5:1:2609:15277:38144
GGCTTCGGCCCTGTAAAGGCTCTACCATGCTCAGGGGGTCAGAGGAGCCCACATCTGGGGGCTCTGGGGGCAGGA
+
CCCCCCCCCCCCCCCCCCCCCCCCCCCCCCCCCCCCCCCCCCCCCCCCCCCCCCCCCCCCCCCCCCCCCCCCCCC
@VH01071:252:AAF5FT7M5:1:1408:53811:2912
GCTTCGGCCCTGTAAAGGCTCTACCATGCTCAGGGGGTCAGAGGAGCCCACATCTGGGGGCTCTGGGGGCAGGAA
+
C;CCCCCCCCCCCCCCCCCCCCCCCCCCCCCCCCCCCCCCCCCCCCCCCCCCCCCCCCCCCCCCCCCCCC;CCCC
@VH01071:252:AAF5FT7M5:1:1408:55004:2325
GCTTCGGCCCTGTAAAGGCTCTACCATGCTCAGGGGGTCAGAGGAGCCCACATCTGGGGGCTCTGGGGGCAGGAA
+
CCCCCCCCCCCCCCCCCCCCCCCCCCCCCCCCCCCCCCCCCCCCCCCCCCCCCCCCCCCCCCCCCCCCCCCCCCC
@VH01071:252:AAF5FT7M5:1:1503:26374:4294
GCTTCGGCCCTGTAAAGGCTCTACCATGCTCAG
+
;CCCCCCCCCCCCCCCCCCCCCCCCCCCCCCCC
@VH01071:252:AAF5FT7M5:1:2302:28267:42953
GCTTCGGCCCTGTAAAGGCTCTACCATGCTCAGGGGGTCAGAGGAGCCCACATCTGGGGGCTCTGGGGGCAGGAA
+
C;CCCCCCCCCC-CC;CCCCCCCCC;CCCCCCCCC-CCCCCCCCCCCC;C;-;CCCCCC-CCCCCCCCCCCCCCC
@VH01071:252:AAF5FT7M5:1:2407:56784:54994
GCTTCGGCCCTGTAAAGGCTCTACCATGCTCAGGGGGTCAGAGGAGCCCACATCTGGGGGCTCTGGGGGCAGGAA
+
CCCC-CCCC;CCCCC;CCCCCCCCCCCCC;CC;CCCCCCCCCCCCCCCCCCCCCCCCCCCCCC;CCCCCCCCCCC
@VH01071:252:AAF5FT7M5:1:2408:55875:2287
GCTTCGGCCCTGTAAAGGCTCTACCATGCTCAGGGGGTCAGAGGAGCCCACATCTGGGGGCTCTGGGGGCAGGAA
+
#NAME?
@VH01071:252:AAF5FT7M5:1:1406:21053:24229
CTTCGGCCCTGTAAAGGCTCTACCAT
+
CCCCCCCCCCCCCCCCCCCCCCCCCC
@VH01071:252:AAF5FT7M5:1:1506:46445:21068
CTTCGGCCCTGTAAAGGCTCTACCATGCTCAGGGGGTCAGAGGAGCCCACATCTGGGGGCTCTGGGGGCAGGAAT
+
CCCCCCCCCCCCCCCCCCCCCCCCCCCC;CCCCCCCCCCCCCCCCCCCCCCCCCCCCCCCCCCCCCCCCCCCCCC
@VH01071:252:AAF5FT7M5:1:2405:18193:11602
CTTCGGCCCTGTAAAGGCTCTACCATGCTC
+
CCCCCCCCCCCCCC;CCCCCCCCCCCCCCC
@VH01071:252:AAF5FT7M5:1:2408:20087:16562
CTTCGGCCCTGTAAAGGCTCTACCAT
+
CCCCCCCCCCCCCCCCCCCCCCCCCC
@VH01071:252:AAF5FT7M5:1:2502:22927:30571
TTCGGCCCTGTAAAGGCTCTACCATGCTCAGGGGGTCAGAGGAGCCCACATCTGGGGGCTCTGGGGGCAGGAATC
+
CCCCCCC-;CCCCCCCCCCCCCCC;C;CCCCCCCCCCCC;CCC;CCCCCCCCCCCCCCCCCCCCCCCCCCCCCCC
@VH01071:252:AAF5FT7M5:1:1409:69243:17281
GCCCTGTAAAGGCTCTACCATGCTC
+
CCCCCCCCC;CCCCCCCCCCCC;CC
@VH01071:252:AAF5FT7M5:1:1203:57333:14763
GTAAAGGCTCTACCATGC
+
CCCCCCCCCCCCCCCCCC
@VH01071:252:AAF5FT7M5:1:2111:21602:10125
GTAAAGGCTCTACCATGCTCAGGGGGTCAGAGGAGCCCACATCTGGGGGCTCTGGGGGCAGGAATCCTGCTTGGT
+
CCCC;CCCCCCCCCCCCCCCCCCCCCCCCCCCCCCCCCCCCCCCCCCCCCCCCCCCCCCCCCCCCCCCCCCCCCC
@VH01071:252:AAF5FT7M5:1:1607:53262:3878
CCACATCTGGGGGCTCTGGGGGCAGGAATCCTGCTTGGTCTTGGGGCTCGTGGAGCAGGCCTGGCATGGGCAGGA
+
CCCCCCCCCCCCCCCCCCCCCCCCCCCCCCCCCCCCCCCCCCCCCCCCCCCCCCCCCCCCCCCCCCCCCCCCCCC
@VH01071:252:AAF5FT7M5:1:1602:16054:32711
GCTCTGGGGGCAGGAATCCTGCTTGGTCTTGGGGCTCGTGGA
+
CCCCCCCCCCCCCC;CCC;CCCCCCCCCCCCCCCCCCCCCCC
@VH01071:252:AAF5FT7M5:1:2310:44173:38788
GCTCTGGGGGCAGGAATCCTGCTT
+
CCCCCCCCCCCCCC;CCCCCCCCC
@VH01071:252:AAF5FT7M5:1:1305:59208:51018
AGGAATCCTGCTTGGTCTTGGGGCTCGTGGAGCAGGCCTGGCATGGGCAGGAAGCGCACAGGTCCCCAGGATGTT
+
CCCCCCCCCCCCCCCCCCCCCCCCCCCCCCCCCCCCCCCCCCCCCCCCCCCCCCCCCCCCCCCCCCCCCCCCCCC
@VH01071:252:AAF5FT7M5:1:1506:9919:32521
GCTTGGTCTTGGGGCTCGTGGAGCAGGCCTGGCATGGGCA
+
CCCCC;;C-CCCCCC;CCC;;CCCCCCC;CCCCCCCCCCC
@VH01071:252:AAF5FT7M5:1:1603:49778:35569
CTTGGTCTTGGGGCTCGTGGAGCAGGCCTGGCATGGGCAGGAAGCGCACAGGTCCCCAGGATGTT
+
CCCCCCCCCCCCCCCCCCCCCCCCCCCCCCCCCCCCCCCCCCCCCCCCCCCCCCCCCCCCCCCCC
@VH01071:252:AAF5FT7M5:1:2401:60154:47269
GGTCTTGGGGCTCGTGGAGCAGGCCTGGCATGGGCAGGAAGCGCACAGGTCCCCAGGATGTT
+
;CCCCCCCCCCCCCCCCCCCCCCCCCCCCCCCCCCCCCCCCCCCCCCCCCCCCCCCCCCCCC
@VH01071:252:AAF5FT7M5:1:1101:42753:32673
GTCTTGGGGCTCGTGGAGCAGGCCTGGCATGGGCAGGAAGCGCACAGGTCCCCAGGATGTTGCATCCTGGTT
+
CCCCCCCCCCCCCCCCCCCCCCCCCCCCCCCCCCCCCCCCCCCCCCCCCCCCCCCCCCCCCCCC;CCCCCCC
@VH01071:252:AAF5FT7M5:1:1306:27737:55902
TCTTGGGGCTCGTGGAGCAGGCCTGGCATGGGC
+
CCCCCCCCCCCCCCCCCCCCCCCCCCCCCCCCC
@VH01071:252:AAF5FT7M5:1:1306:31259:55561
TCTTGGGGCTCGTGGAGCAGGCCTGGCATGGGC
+
CCCCC;CCCCCCCCCCCCCCCCCCCCCCCCCCC
@VH01071:252:AAF5FT7M5:1:2301:21469:47667
TCTTGGGGCTCGTGGAGCAGGCCTGGCATGGGC
+
CCCCCCCCCCCCCCCCCCCCCCCCCCCCCCCCC
@VH01071:252:AAF5FT7M5:1:2409:45631:37254
CTTGGGGCTCGTGGAGCAGGCCTGGCATGGGCAGGAAGCGCACAGGTCCCCAGGATGTTGCATCCTGGTTTGGGG
+
CCCCCCCCCCCCCCCCCCCCCCCCCCCCCCCCCCCCCCCCCCCCCCCCCCCCCCCCCCCCCCCCCCCCCCCCCCC
@VH01071:252:AAF5FT7M5:1:1502:51406:50488
GGCTCGTGGAGCAGGCCTGGCAT
+
CCCCCCCCCCCCCCCCCCCCCCC
@VH01071:252:AAF5FT7M5:1:1502:54057:49049
GGCTCGTGGAGCAGGCCTGGCAT
+
CCCCCCCCCCCCCCCCCCCCCCC
@VH01071:252:AAF5FT7M5:1:2308:43737:39564
GCTCGTGGAGCAGGCCTGGC
+
CCCC;CCCCCCCCC-C-CCC
@VH01071:252:AAF5FT7M5:1:2309:35690:55978
GTGGAGCAGGCCTGGCATGGGCAGGAAGCGCACAGGTCCCCAGGATGTTGCATCCTGGTTTGGGGAGTCCTTC
+
CCCCCCCCCCCCCCCCCCCCCCCCCCCCCCCCCCCCCCCCCCCCCCCCCCCCCCCCCCCCCCCCCCCCCCCCC
@VH01071:252:AAF5FT7M5:1:1506:62313:20008
GCAGGCCTGGCATGGGCAGGAAGCGCACAGGTCCCCAGGATGTTGCATCCTGGTTTGGGGAGTCCTTCTGAGGCA
+
CCCCCCCCCCCCCCCCCCCCCCCCCCCCCCCCCCCCCCCCCCCCCCCCCCCCCCCCCCCCCC;CCCCCCCCCCCC
@VH01071:252:AAF5FT7M5:1:2411:20504:5544
GCAGGCCTGGCATGGGCAGGA
+
#NAME?
@VH01071:252:AAF5FT7M5:1:1605:38871:23832
CGCACAGGTCCCCAGGATGTTGCATCCTGGTTTGGGGAGTCCTTCT
+
CCCCCCCCCCCCCCCCCCCCCCCCCCCCCCCCCCCCCCCCCCCCCC
@VH01071:252:AAF5FT7M5:1:2511:57674:1663
GCACAGGTCCCCAGGATGTTGCATCCTGGTTTGGGGAGTCCTTCT
+
CCCCCCCCCCCCCCCCCCCCCCCCCCCCCCCCCCCCCCCCC;CCC
@VH01071:252:AAF5FT7M5:1:2203:59889:42120
GCATCCTGGTTTGGGGAGTCCTTCTGAGGCAGACGCAGGGGCAGGCCATGGGCTTCAGACTGGTACACATTGTAA
+
C-CCCCCCCCCCCCCCCCCCCCCCCCCCCCCCCCCCCCCCCCCCCCCCCCCCCCCCCCCCCCCCCCCC;CCCCCC
@VH01071:252:AAF5FT7M5:1:2409:47032:45736
GGGGAGTCCTTCTGAGGCAG
+
CCCCCCCCCCCCCCCCCCCC
@VH01071:252:AAF5FT7M5:1:2510:61650:23586
GAGTCCTTCTGAGGCAGACGCAGGGGCAGGCCATGGGCTTCAGACTGGTACACATTGTAACCGTCCTCCAGCAGC
+
CCCCCCCCCCCCCCCCCCCCCCCCCCCCCCCCCCCCCCCCCCCCCCCCCCCCCCCCCCCCCCCCCCCCCCCCCCC
@VH01071:252:AAF5FT7M5:1:1206:40215:49598
GTCCTTCTGAGGCAGACGCAGGGGCAGGCCATGGGCTTCAGACTGGTACACATT
+
CCCCCCCCCCCCCCCCCCCCCCCC-CCCCCCCCCCCCCCCCCCCCCCCCCCCCC
@VH01071:252:AAF5FT7M5:1:1610:21848:37519
GTCCTTCTGAGGCAGACGCAGGGGCAGGCCATGGGCTTCAGACTGGTACACATTGTAACCGTCCTCCAGCAGCAG
+
CC;CCCCCCCCCCCC;CCCCCCCCCCCCCCCCCCCCCCCCCCCCCCCCCCCCCCC;CCCCCCCCCCCCCC;CCCC
@VH01071:252:AAF5FT7M5:1:2503:17966:27505
GTCCTTCTGAGGCAGACGCAGGGGCAGGCCATGGGCTTCAGACTGGTACACATTGTAACCGTCCTCCAGCAGCAG
+
CCCCCCCCCCCCCCC;CCCCCCCCCCCCCCCCCCCCCCCCCCCCCCCCCCCCCCCCCCCCCCCCCCCCCCCCCCC
@VH01071:252:AAF5FT7M5:1:2503:18004:27315
GTCCTTCTGAGGCAGACGCAGGGGCAGGCCATGGGCTTCAGACTGGTACACATTGTAACCGTCCTCCAGCAGCAG
+
CCCCCCCCCCCCCCCCCCCCCCCCCCCCCCCCCCCCCCCCCCCCCCCCCCCCCCCCCCCCCCCCCCCCCCCCCCC
@VH01071:252:AAF5FT7M5:1:2610:37280:35872
GTCCTTCTGAGGCAGACGCAGGGGCAGGCCATGGGCTTCAGACTGGTACACATTGTAACCGTCCTCCAGCAGCAG
+
CCCCCCCCCCCCCCCCCCCCCCCCCCCCCCCCCCCCCCCCCCCCCCCCCCCCCCCCCCCCCCCCCCCCCCCCCCC
@VH01071:252:AAF5FT7M5:1:1404:34383:34263
GCAGGCCATGGGCTTCAGACTGGTACAC
+
CCCCCCCCCCCCCCCCCCCCCCCCCCCC
@VH01071:252:AAF5FT7M5:1:2404:35974:32521
GCAGGCCATGGGCTTCAGACTGGTACAC
+
CCCCCCCCCCCCCCCCCC;CCCCCCCCC
@VH01071:252:AAF5FT7M5:1:2404:38303:30344
GCAGGCCATGGGCTTCAGACTGGTACAC
+
C;CCCCCCCCCCCCCCCCCCCCCCCCCC
@VH01071:252:AAF5FT7M5:1:1309:22265:2117
AGGCCATGGGCTTCAGACTGGTACACATTGT
+
--C-CCC;--CCC-C;CCCCCCC-;;-CCCC
@VH01071:252:AAF5FT7M5:1:2602:31164:44411
CGGCCATGGGCTTCAGACTGGTACACATTGT
+
CCCCCCCCCCCCCCCCCCCCCCCCCCCCCCC
@VH01071:252:AAF5FT7M5:1:1408:34724:18739
GGCCATGGGCTTCAGACTGGTACACATTGTAACCGTCCTCCAGCAGCAGTTCTCTGAAGCTGCAGGCCTCAGGAT
+
CCCCCCCCC;CCCCCCCCCCCCCCCCCCCCCCCCCCCCCCCCCCCCCCCCCCCCCCCCCCCCCCCCCCCCCCCCC
@VH01071:252:AAF5FT7M5:1:2107:45612:55599
GGCCATGGGCTTCAGACTGGTACACATTGTAACCGTCCTCCAGCAGCAGTTCTCTGAAGCTGCAGGCCTCAGGAT
+
-CCCCCCCCCCCCCCCCCCCCCCCCCCCCCCCCCCCCCCCCCCCCCCCCCCCCCCCCCCCCCCCCCCCCCCCCC;
@VH01071:252:AAF5FT7M5:1:2405:34497:29492
GGCCATGGGCTTCAGACTGGTACACATTGTAACCGTCCTCCAGCAGCAGTTCTCTGAAGCTGCAGGCCTCAGGAT
+
CCCCCCCCCCCCCCCCCCCCCCCCCCCCCCCCCCCCCCCCCCCCCCCCCCCCCCCCCCCCCCCCCCCCCCCCCCC
@VH01071:252:AAF5FT7M5:1:1204:16944:14593
GCCATGGGCTTCAGACTGGTACAC
+
CCCCCCCCCCCCCC;CCCCCCCCC
@VH01071:252:AAF5FT7M5:1:2304:12740:18455
GCTTCAGACTGGTACACATTGT
+
CCCCCCCCCCCCCCCCCCCCCC
@VH01071:252:AAF5FT7M5:1:2410:75909:21219
CTTCAGACTGGTACACATTGT
+
CCCCCCCCCCCCCCCCCCCCC
@VH01071:252:AAF5FT7M5:1:2406:54985:12529
GACTGGTACACATTGTAACCGTCCTCCAGCAGCAGTTCTCTGAAGCTGCAGGCCTCAGGATC
+
CCCCCCCCCCCCCCCC;CCCCCCCCCCCCCCCCCCCCCCCCCCCCCCCCCCCC;CCCCCCCC
@VH01071:252:AAF5FT7M5:1:2511:59473:47307
ACATTGTAACCGTCCTCCAGCAGCAGTTCTCTGAAGCTGCAGGCCTCAGGATCAAAGTGAGGCTGTGGGACAGAG
+
CCCCCCCCCCCCCCCCCCCCCCCCCCCCCCCCCCCCCCCCCCCCCCCCCCCCCCCCCCCCCCCCCCCCCCCCCCC
@VH01071:252:AAF5FT7M5:1:1604:29630:45679
GTCCTCCAGCAGCAGTTCTCTGAAGCTGCA
+
CCCCCCCCCCCCCCCCCCCCCCCCCCCCCC
@VH01071:252:AAF5FT7M5:1:1603:56689:16846
CTCCAGCAGCAGTTCTCTGAAGCTGCAGGCCTC
+
CCCCCCCCCCCCCCCCCCCCCCCCCCCCCCCCC
@VH01071:252:AAF5FT7M5:1:2108:10733:45338
CTCCAGCAGCAGTTCTCTGAAGCTGCAGGCCTC
+
;C;CCCCCCCCCCCCCCCCCC;CCCCCCCCCCC
@VH01071:252:AAF5FT7M5:1:2603:51709:16524
CTCCAGCAGCAGTTCTCTGAAGCTGCAGGCCTC
+
CCCCCCCCCCCCCCCCCCCCCCCCCCCCCCCCC
@VH01071:252:AAF5FT7M5:1:1506:56765:8402
CCAGCAGCAGTTCTCTGAAGCTGCAGGCCTCAGGATCAAAGTGAGGCTGTGGGACAGAGAAAAC
+
CCCCCCCCCCCCCCCCCCCCCCCCCCCCCCCCCCCCCCCCCCCCCCCCCCCCCCCCCCCCCCCC
@VH01071:252:AAF5FT7M5:1:1108:69357:7626
GCAGTTCTCTGAAGCTGCAGGCCTCAGGATCAAAGTGAGGCTGTGGGACAGAGAAAACAGTCAGAGACACACAGT
+
;-CCCCCCCCCCCCCCCCCCCCCC;C;CCCCCCCCCCCCCCCCCCCCCCCCCC-CCCCCCCCCCCCCCC;CCCCC
@VH01071:252:AAF5FT7M5:1:1111:41011:1057
GCAGTTCTCTGAAGCTGCAGGCCTCAGGATCAAAA
+
CCCCCCCCCCCCCCCCCCCCCCCCCCCCCCCCCCC
@VH01071:252:AAF5FT7M5:1:2101:36731:55353
GCAGTTCTCTGAAGCTGCAGGCCTCAGGATCAAAGTGAGGCTGTGGGACAGAGAAAACAGTCAGAGACACACAGT
+
;CCCCCCCCCCCCCCCCCCCCC-CCCCCCCCCCCCCCCCCCCCCCCCCCCCCCCCCCCCCCCCCCCCCCCCCCCC
@VH01071:252:AAF5FT7M5:1:2101:36807:55429
GCAGTTCTCTGAAGCTGCAGGCCTCAGGATCAAAGTGAGGCTGTGGGACAGAGAAAACAGTCAGAGACACACAGT
+
-CC;CCCCCCCCC;CC;CCCCCCCCCCCCCCCC;CCCCCCC--CC;;CCCCCC;CCCCCCCCCCCCCCCCCCCCC
@VH01071:252:AAF5FT7M5:1:2203:19367:18531
GCAGTTCTCTGAAGCTGCAGGCCTCAGGATCAAAGTGAGGCTGTGGGACAGAGAAAACAGTCAGAGACACACA
+
CCCCCCCCCCCCCCCCCCCCCCCCCCCCCCCCCCCCCCCCCCCCCCCCCCCCCCCCCCCCCCCCCC;CCCCCC
@VH01071:252:AAF5FT7M5:1:2203:20106:19156
GCAGTTCTCTGAAGCTGCAGGCCTCAGGATCAAAGTGAGGCTGTGGGACAGAGAAAACAGTCAGAGACACACA
+
CCCCCCCCCCCCCCCCCCCCCCCCCCCCCCCCCCCCCCCCCCCCCCCCCCCCC;CCCCCCCCCCCC;CCCCCC
@VH01071:252:AAF5FT7M5:1:1406:23685:22241
GTTCTCTGAAGCTGCAGGCCTCAGG
+
CCCCCCCCCCCCCCCCCCCCCCCCC
@VH01071:252:AAF5FT7M5:1:1408:78465:28735
GTTCTCTGAAGCTGCAGGC
+
CCCCCCCCCCCCCCCCCCC
@VH01071:252:AAF5FT7M5:1:1606:38341:17168
GAAGCTGCAGGCCTCAGGATC
+
CCCCCCCCCCCCCCCCCCCCC
@VH01071:252:AAF5FT7M5:1:1401:66593:48367
AAGCTGCAGGCCTCAGGATCAAAGTGAGGCTGTGGGACAGAGAAAACAGTCAGAGACACACAGT
+
CC;CCCCCCCCCCCCCCCCCC;CCCCCCCCCCCCCCCCCCCCCCCCCCCCCCCCCCCCCCCCCC
@VH01071:252:AAF5FT7M5:1:1101:38379:19099
GTGGGACAGAGAAAACAGTCAGAGACACACAGTACTTTCTGT
+
CCCCCCCCCCCCCCCCCCCCCCCCCCCCCCCCCCCCCCCCCC
@VH01071:252:AAF5FT7M5:1:1101:44552:17584
GTGGGACAGAGAAAACAGTCAGAGACACACAGTACTTTCTGT
+
CCCCCCCCCCC;CCCCCCCCCCCCCCCCCCCCCCCCCCCCCC
@VH01071:252:AAF5FT7M5:1:1308:10619:28716
GTGGGACAGAGAAAACAGTCAGAGACACACAGTACTTTCTGT
+
CCCCCCCCCCC;CCCCCCCCCCCCCCCCCCCCCCCCCCCCCC
@VH01071:252:AAF5FT7M5:1:2310:18307:32692
GTGGGACAGAGAAAACAGTCAGAGACACACAGT
+
C-CCC;CCCCCCCCCCCCCCCCCCCCCCCCCCC
@VH01071:252:AAF5FT7M5:1:2511:57863:39829
GGGACAGAGAAAACAGTCAGAGACACACAGT
+
CCCCCCCCCCCCCCCCCCCCCCCCCCCCCCC
@VH01071:252:AAF5FT7M5:1:1111:53243:50810
AACAGTCAGAGACACACAGT
+
C;CCCCCCCCCCCCCCCCCC
@VH01071:252:AAF5FT7M5:1:2205:36788:31821
ACAGTCAGAGACACACAGT
+
CCCCCCCCCCCCCCCCCCC
@VH01071:252:AAF5FT7M5:1:2409:12020:14214
GTCAGAGACACACAGTACTTTCT
+
CCCCCCC;CCCCCCCCCCCCCCC
@VH01071:252:AAF5FT7M5:1:1501:41389:37747
TTTCTGTCTGCCAATCCCTGACTGAACAGTCTAGCCCCAAACTCCTCCTTCAGGTTCAGGTCCAGTCTCAGCCTC
+
C;CCCCCCCCCC;C-CCCCCCCCCCC;C-CCC;CCCCCCC--CC;-CCCC-C-CCC-CCC;CCC;CCCCC;CCCC
@VH01071:252:AAF5FT7M5:1:2501:37508:36781
TTTCTGTCTGCCAATCCCTGACTGAACAGTCTAGCCCCAAACTCCTCCTTCAGGTTCAGGTCCAGTCTCAGCCT
+
-;CCCCCCCCC;;;CCC-;C;CC;CCCCCCC-CCC;-;CC;-C-C-;CC--C--CCCCC-CCCC;-CC-C-CCC
@VH01071:252:AAF5FT7M5:1:2105:70001:39507
GTCTGCCAATCCCTGACTGAACAGTCTAGCCCCAAACTCCTCCTTCAGGTTCAGGTCCAGTCTCAGCCTCCTCTC
+
CC;CCCCCCC;-CCCCCCCCCCCCCCC;C-CCCCC;CCCCCCCCCCCC-CCCCCCCCCCCCCCCCCCCCCCCCCC
@VH01071:252:AAF5FT7M5:1:2208:75398:18928
CAATCCCTGACTGAACAGTCTAGCCCCAAACTCCTCCTTCAGGTTCAGGTCCAGTCTCAGCCTCCTCTCTCAGAC
+
CCCCCCCCCCCCCCCCCCCCCCCCCCCCCC-CC;CCCCCCCCCCCCCCCCC;CCCCCCCCCCCCCCCCCCCCCCC
@VH01071:252:AAF5FT7M5:1:2208:77026:19156
CAATCCCTGACTGAACAGTCTAGCCCCAAACTCCTCCTTCAGGTTCAGGTCCAGTCTCAGCCTCCTCTCTCAGAC
+
CCCCCCCCCCCCCCCCCCCCCCCCC-CCCC-CC;CCCCCCCCCCCCCCCCC-CCCCCCC;CCCCCCCCCCCCCCC
@VH01071:252:AAF5FT7M5:1:1108:27529:17717
CCCTGACTGAACAGTCTAGCCCCA
+
CCCCCCCCCCCCCCCCCCCCCCCC
@VH01071:252:AAF5FT7M5:1:1104:35955:1227
CTAGCCCCAAACTCCTCCTTCAGGTTC
+
CCCCCCCCCCCCCCCCCCCCCCCCCCC
@VH01071:252:AAF5FT7M5:1:2501:54019:22166
CCAAACTCCTCCTTCAGGTTCAGGTCCAGTCTCAGCCTCCTCTCTCAGACCCAGAGTCAAGCCCTAGGGTGCTCC
+
CCCC-CCCCCCCCCCCCCCCCCCCCCCCCCCCCCCCCCCCCCCCCCCCCCCCCCCCCCCCCCC-CCC--C--C;C
@VH01071:252:AAF5FT7M5:1:1505:20920:2212
CCAGTCTCAGCCTCCTCTCTCAGACCCAGAGTCAAGCCCTAGCCTCCTCCCTCAGGCCTGGAGTCCAGACACGAA
+
CCCCCCCCCCCCCCCCCCCCCCCCCCCCCCCCCC;CCCCCCC-CCCCCCCCCCCCCCCCCCC;CCCCCCCCCCCC
@VH01071:252:AAF5FT7M5:1:2208:47089:2098
GTCTGGACTCCAGGCCTGAGGGAGGAGGCTAGGGCTTGACA
+
CCCCCCCCCCCCCCCCCCCC;CCCCCCCCCCCCCCCCCCCC
@VH01071:252:AAF5FT7M5:1:1601:25294:29189
GCCCTAGCCTCCTCCCTCAGGCCTGGAGTCCAGACACGAACCAACTCCATTCACACCAGAAGTTCCAGCCCCAGC
+
CCCCCCC;CCCCCCCCCCCCCCCCCCCCC;CCCCCCCCC-CCCCCCCCCCCCCCCCCCCCCC;CCCCCCCCCCCC
@VH01071:252:AAF5FT7M5:1:1601:25313:29246
GCCCTAGGCTCCTCCCTCAGGCCTGGAGTCCAGACACGAACCAACTCCATTCACACCAGAAGTTCCAGCCCCAGC
+
CCCCCCC--CCCCCCCCCCCC;CCCCCCCCCCCCCCCCCCCCCCCCCCCCCCC;CCCCCCCCCCCCCCCCCCCCC
@VH01071:252:AAF5FT7M5:1:1408:32244:53517
TGTCTGGACTCCAGGCCTGAGGGAGGAGGCT
+
CCCCCCCCCCCCCCCCCCCCCCCCCCCCCCC
@VH01071:252:AAF5FT7M5:1:1408:33626:54785
TGTCTGGACTCCAGGCCTGAGGGAGGAGGCT
+
CCCCCCCCCCCCCCCCCCCCCCCCCCCCCCC
@VH01071:252:AAF5FT7M5:1:1606:34610:28243
TGTCTGGACTCCAGGCCTGAGGGAGGAGGCT
+
CCCCCCCCCCCCCCCCCCCCCCCCCCCCCCC
@VH01071:252:AAF5FT7M5:1:1404:68865:9368
GTGCTCCCTCAGGCCTGGAGTCCAGACACGAACCAACTCCATTCACACCAGAAGTTCCAGCCCCAGCTATCTCTA
+
-C--C;CCCCC;CCCCCCCCCCCCCCCCCCC;CCCCCCCCCC;CCCCCCCCCCCCCCCCCCCCCCCCCCCCCCCC
@VH01071:252:AAF5FT7M5:1:2307:60287:20405
GTCCTCCCTCAGGCCTGGAGTCCAGACACGAACCAACTCCATTCACACCAGAAGTTCCAGCCCCAGCTATCTCTA
+
;C-CCCC;C-C--CCCC-C---CCCCCCCCC-CCC-C-CCCCCCCCCCCCCCCCCCCCC-;CC-CCCCCC;CCCC
@VH01071:252:AAF5FT7M5:1:1509:20712:2685
GGGCTGGAACTTCTGGTGTGAATGGAGTTGGTTCGTGTCTGGACTCCAGGCCTGAG
+
CCCCCCCCCCCCCCCCCCCCCCCCCCCCCCCCCCCCCCCCCCCCCCCCCCCCCCCC
@VH01071:252:AAF5FT7M5:1:1201:61328:19250
GGCCTGGAGTCCAGACACGAACCAACTCCATTCACACCAGAAGTT
+
CCCCCCCCCCCCCCCCCCCCCCCCCCCCCCCCCCCCCCCCCCCCC
@VH01071:252:AAF5FT7M5:1:2508:49456:22639
AGTCCAGACACGAACCAACTCCATTCACACCAGAAG
+
CCCCCCCCCCCCC-CCCCCCCCCCCCCCCCCCCCCC
@VH01071:252:AAF5FT7M5:1:1302:30445:31083
GTCCAGACACGAACCAACTCCATTCACACCAGAAGTTCCAGCCCCAGCTATCTCTATCTGCAGACAGCAGGTTCA
+
CCCCCCCCCCCCCCCCCCCCCCCCCCCCCCCCCCCCCCCCCCCCCCCCCCCCCCCCCCCCCCCCCCCCCCCCCCC
@VH01071:252:AAF5FT7M5:1:2602:27869:13400
GTCCAGACACGAACCAACTCCATTCACACCAGAAGTTCCAGCCCCAGCTATCTCTATCTGCAGACAGCAGGTTCA
+
CCCCCCCCCCCCCCCCCCCCCCCCCCCCCCCCCCCCCCCCCCCCCCCCCCCCCCCCCCCCCCCCCCCCCCCCCCC
@VH01071:252:AAF5FT7M5:1:2203:32130:53858
GACACGAACCAACTCCATTCACACCAGAAGTTCCAGCCCCAGCTATCTCT
+
CCCCCCCCCCCCCCCCCCCCCCCCCCCCCCCCCCCCCCCCCCCCCCCCCC
@VH01071:252:AAF5FT7M5:1:2503:53963:6547
GAACCAACTCCATTCACACCAGAAGTTCCAGCCCCAGCTATCTCT
+
CCCCCCCCCCCCCCCCCCCCCCCCCCCCCCCCCCCCCCCCCCCCC
@VH01071:252:AAF5FT7M5:1:1110:28210:12302
GAACTTCTGGTGTGAAT
+
C;CCCCCCCCCCCCCCC
@VH01071:252:AAF5FT7M5:1:2407:23855:15066
CCAGAAGTTCCAGCCCCAGCTATCTCT
+
CCCCCCCCCCCCCCCCCCCCC-CCCCC
@VH01071:252:AAF5FT7M5:1:2604:50327:4654
GTTCCAGCCCCAGCTATCTCTATCTGCAGACAGCAGGTTCAGGCCCAGTGTCTTCCCTCAACTTTTCTCTGCCTA
+
CCCCCCCCCCCCCCCCCCCCCCCCCCCCCCCCCCCCCCCCCCCCCCCCCCC-CCCCCCCCCCCCCCCCCCCCCCC
@VH01071:252:AAF5FT7M5:1:1301:29952:34490
GCCCCAGCTATCTCTATCTGCAGACAGC
+
CCCCCCCCCCCCCCCCCCCCCCCCCCCC
@VH01071:252:AAF5FT7M5:1:1405:68941:48292
GCCCCAGCTATCTCTATCTGCAGACAGCAGGTTCAGGCCCAGTGTCTTCCCTCAACTTTTCTCTGCCTAGGTT
+
CCCCCCCCCCCCCCCCCCCCCCCCCCCCCCCCCC;CCCC-CCCCC-CCCCCCCCCCCCCCCCCCCCCCCCCCC
@VH01071:252:AAF5FT7M5:1:1405:71307:48689
GCCCCAGCTATCTCTATCTGCAGACAGCAGGTTCAGGCCCAGTGTCTTCCCTCAACTTTTCTCTGCCTAGGTT
+
CCCCCCCCCCC-CCCCCCCCCCC;CCCCCCCCC--CC;--C;CCC-CC-CCCCCCCCCCCCCCCCCCCCCCCC
@VH01071:252:AAF5FT7M5:1:2301:32812:34131
GCCCCAGCTATCTCTATCTGCAGACAGC
+
CCCCCCCCCCCCCCCCCCCCCCCCCCCC
@VH01071:252:AAF5FT7M5:1:2101:17966:54766
ATCTCTATCTGCAGACAGCAGGTTCAGGCCCAGTGTGTTCCCTCAACTTTTCTCTGCCTAGGTTGGCATTCTGCC
+
CCCCCCCCCCCCCCCCCCCCCCCCCCC;CCCCCCCC-CCCCCCCCCCCCCCCCCCCCCCCCCCCCCCCCCCCCCC
@VH01071:252:AAF5FT7M5:1:2401:55970:5638
ATCTCTATCTGCAGACAGCAGGTTCAGGCCCAGTGTCTTCCCTCAACTTTTCTCTGCCTAGGTTGGCATTCTGCC
+
CCCCCCCCCCCCCCCCCCCCCCCCCCCCCC;CCCCC-CCCCCCCCCCCCCCCCCCCCCCCCCC-CCCCCCCCC;C
@VH01071:252:AAF5FT7M5:1:2205:33550:35702
ATCTGCAGACAGCAGGTTCAGGCCCAGTGTGTTCCCTCAACTTTTCTCTGCCTAGGTTGGCATTCTGCCCACCAC
+
CCCCCCCCCCCCCCCCCCCCCCCC;CCCCC--C;CCCCCCCCCCCCCCCCCCCCCCCCCCCCCCCCCCCC;CCCC
@VH01071:252:AAF5FT7M5:1:1408:25218:39375
GGCTGAACCTGCTGTCTGCAGAT
+
C-CC;C;;C--CCCCCCCC--C;
@VH01071:252:AAF5FT7M5:1:1309:58602:41325
GCAGACAGCAGGTTCAGGCCCAGTGTCTTCCCTCAACTTTTCTCTGCCTAGGTTGGCATTCT
+
CCCCCCCCCCCCCCC;CCCCC;CCCCCCCCCCCCCC-;CCCCCCCCCCCCCCCCCCCC-CCC
@VH01071:252:AAF5FT7M5:1:1510:75682:15880
GCAGACAGCAGGTTCAGGCCCAGTGTCTTCCCTCAACTTTTCTCTGCCTAGGTTGGCATTCTGCCCACCACCTCT
+
CCCCCCCCCCCCCCCCCCCC-CCCCC;CCCCCCCCCCCCCCCCCCCCCCCCCCCCCCCCCCCCCCCCCCCCCCCC
@VH01071:252:AAF5FT7M5:1:2602:25805:42499
GCAGACAGCAGGTTCAGGCCCAGTGTCTTCCCTCA
+
;CCCCCCCCCCCCCCCCCCCCCCCCCCCCCCCCCC
@VH01071:252:AAF5FT7M5:1:1306:7874:16164
GTTCAGGCCCAGTGTCTTCCCTCAACTTTTCTCTGCCTAGGTTGGCATTCTGCC
+
;CCCCCCC;CCCCCC-CCCCCCCC;-CCCCCCCCCCCCCCCCCCCCCCCCC;CC
@VH01071:252:AAF5FT7M5:1:1201:16016:16164
GGCCCAGTGTCTTCCCTCAACTTTTCTCTGCCTAGGTTGGCATTCTGCCCACCACCTCTACTCTTGTCATTTATT
+
CCCCCCCCCCCCCCCCCCCCCCCCCCCCCCCCCCCCCCCCCCCCCCCCCCCCCCCCCCCCCCCCCCCCCC;CCCC
@VH01071:252:AAF5FT7M5:1:2507:23306:37198
GGCCCAGTGTCTTCCCTCAACTTTTCTCTGCCTAGGTTGGCATTCTGCCCACCACCTCTACTCTT
+
CCCCCCCCCCCCCCCCCCCCCCCCCCCCCCCCCCCCCCCCCCCCCCCCCCCCCCCCCCCCCCCCC
@VH01071:252:AAF5FT7M5:1:2607:41408:43937
GCCCAGTGTCTTCCCTCAACTTTTCTCTGCCT
+
CCCCCCCCC-CCCCCCCCCCCCCCCCCCCCCC
@VH01071:252:AAF5FT7M5:1:2607:41598:44808
GCCCAGTGTCTTCCCTCAACTTTTCTCTGCCT
+
CCCCCC;CC-CCCCCCCCCCCCCCCCCCCCCC
@VH01071:252:AAF5FT7M5:1:1305:28191:46550
GTGTCTTCCCTCAACTTTTCTCTGCCTAGGTTGGCATTCTGCCCACCACCTCTACTCTTGTCATTTATTGGTCCT
+
CCCC-CC-CCCCCCCCCCCCC;CCCCCCCCCCCCCCCCCCCCC;CCCCCCCCCCCCCCCCCCCC;CCCCC;;CCC
@VH01071:252:AAF5FT7M5:1:1409:20030:49144
GTCTTCCCTCAACTTTTCTCTGCCTAGGTTGGCATTCTGCCCACCACCTCTACTCTTGTCATTTATTGGTCC
+
CCCCCCCCCCCCCCCCCCCCCCCCCCCCCCCCCCCCCCCCCCCCCCCCCCCCCCCCCCCCCCCCCCCCCCCC
@VH01071:252:AAF5FT7M5:1:1502:43586:13930
GTCTTCCCTCAACTTTTCTCTGCCTAGGTTGGCATTCTGCCCACCACCTCTAC
+
CC;CCCCCCCCCC;CCCCCCCCCCCCCCCCCCCCCCCCCCCCCCCCCCCCCCC
@VH01071:252:AAF5FT7M5:1:1201:6681:29095
GTTCCCTCAACTTTTCTCTGCCTAGGTTGGCATTCTGCCCACCACCTCTACTCTTGTCATTTATTGGTCCTGGGT
+
-CCCCCCCCCCCCCCCCCCCCCCCCCCCCCCCCCCCCCCCCCCCCCCCCCCC;CC-CC;CCCCCCCCCCCC-CCC
@VH01071:252:AAF5FT7M5:1:2404:56367:28035
GTTCCCTCAACTTTTCTCTGCCTAGGTTGGCATTCTGCCCACCACCTCT
+
#NAME?
@VH01071:252:AAF5FT7M5:1:1403:57276:38258
CCTCAACTTTTCTCTGCCTAGGTTGGCATTCTGCCCACCACCTCTACTCTTGTCATTTATTGGTCCTGGGTACCA
+
CC-CC-;-CCCCC;;C-CCCCCCCCCCCCCC;CCCCC;C-C-CCCCCCCCC;CCC;CCCC;CCCCCCCCCCCCCC
@VH01071:252:AAF5FT7M5:1:1302:69755:18701
TCAACTTTTCTCTGCCTAGGTTGGCATTC
+
CCC;CCCCCCCCC;CCCCCCCCCCC;CCC
@VH01071:252:AAF5FT7M5:1:1207:68619:7683
TTTCTCTGCCTAGGTTGGCATTCTGCCCACCACCTCTACTCTTGTCATTT
+
CCCCCCCCCCCCCCCCCCCCCCCCCCCCCC;CCCCCC;CCCCCC;C;C;C
@VH01071:252:AAF5FT7M5:1:1411:54417:40170
GCCTAGGTTGGCATTCTGCCCACCACCTCT
+
CCCCCCCCCCCCCCCCCCCCCCCCCCCCCC
@VH01071:252:AAF5FT7M5:1:1507:27055:51889
GCCTAGGTTGGCATTCTGCCCACCACCTCTACTCTTGTCATTTATTGGTCCTGGGTACCAGAGTGCCCCGCTGAT
+
CCCCCCCCCCCCCCCCCCCCCCCCCCCCCCCCCCCCCCCCCCCCCCCCCCCCCCCCCCCCCCCCCCCCCCCCCCC
@VH01071:252:AAF5FT7M5:1:2209:41844:10447
GCCTAGGTTGGCATTCTGCCCACCACCTCTACTCTTGTCATTTATTGGTCCTGGGTACCAGAGTGCCCCGCTGAT
+
CCCCCCCCCCCCCCCCCCCCCCCCCCCCCCCCCCCCCCCCCCCCCCCCCCCCCCCCCCCCCCC;CCCCCCCCCCC
@VH01071:252:AAF5FT7M5:1:2507:33948:49579
GCCTAGGTTGGCATTCTGCCCACCACCTCTACTCTTGTCATTTATTGGTCCTGGGTACCAGAGTGCCCCGCTGAT
+
CCCCCCCCCCCCCCCCCCCCCCCCCCCCCCCCCCCCCCCCCCCCCCCCCCCCCCCCCCCCCCCCCCCCCCCCCCC
@VH01071:252:AAF5FT7M5:1:2504:38322:13097
GCCCACCACCTCTACTCTT
+
CCCCCCCCCCCCCCCCCCC
@VH01071:252:AAF5FT7M5:1:1306:68713:19780
ACCACCTCTACTCTTGTCATTTATTGGTCCTGGGTACCAGAGTGCCCCGCTGATAGCAGGAGCAGAACCTGAGAT
+
CCCCCCCCCCCCCCCCCCCCCCCCCCCCCCCCCCCCCCCCCCCCCCCCCCCCCCCCCCCCCCCCC;CCCCCCCCC
@VH01071:252:AAF5FT7M5:1:1306:69395:19970
ACCACCTCTACTCTTGTCATTTATTGGTCCTGGGTACCAGAGTGCCCCGCTGATAGCAGGAGCAGAACCTGAGAT
+
C;;CCCCCCCCCCCC;C;CCCCCC;CCCCCCCCCCC;CCCCCCCCCCCCCCCCCCC-CCCC;CCC-CCCCCCCCC
@VH01071:252:AAF5FT7M5:1:1306:69698:21484
ACCACCTCTACTCTTGTCATTTATTGGTCCTGGGTACCAGAGTGCCCCGCTGATAGCAGGAGCAGAACCTGAGAT
+
CC-CCCCCCCCCCCCCCCCCCCCCCCCCCCCCCCCCCCCCCCCCCCCCCCCCCCCCCCCCCCCCCCCCC-CCCCC
@VH01071:252:AAF5FT7M5:1:2502:68164:42593
CACCTCTACTCTTGTCATTTATTGGTCCTGGGT
+
CCCCCCCCCCCCCCCCCCCCCCCCCCCCCCCCC
@VH01071:252:AAF5FT7M5:1:1608:21242:11583
CCTCTACTCTTGTCATTTATTGGTCCTGGGTACCAGAGTGCC
+
C;CCCCCCCCCCCCCCCCCCCCCCCCCCCCCCCCCCCCCCCC
@VH01071:252:AAF5FT7M5:1:2205:55894:14915
CCTCTACTCTTGTCATTTATTGGTCCTGGGTACCAGAGTGCCCCGCTGAT
+
CCCCCCCCCCCCCCCCCCCCCCCCCCCCCCCCCCCCCCCCCCCCCCCCCC
@VH01071:252:AAF5FT7M5:1:2506:9218:22469
CCTCTACTCTTGTCATTTATTGGTCCTGGGTACCAGAGTGCCCCGCTGATAGCAGGAGCAGAACCTGAGAGAG
+
CCCCCCCCCCCCCCCCCCCCCCCCCCCCCCCCCCCCCCCCCCCCCCCCCCCCCCCCCCCCCCCCCCCCCCCCC
@VH01071:252:AAF5FT7M5:1:1603:33039:40795
CTACTCTTGTCATTTATTGGTCCTGGGTACCAGAGTGCCCCGCTGATAGCAGGAGCAGAACCTGAGAGAG
+
C;CC--C;--CCCCCC;C;-CCCCC--CCC;CCCCC--;;C-CCC;CCC;CCCCCCCC-CCC-CC;C-C;
@VH01071:252:AAF5FT7M5:1:2603:35974:39943
CTACTCTTGTCATTTATTGGTCCTGGGTACCAGAGTGCCCCGCTGATAGCAGGAGCAGAACCTGAGAGAGGTT
+
CCCCCCCCCCCCCCCCCCCCCCCCCCCCCCCCCCCCCCCCCCCCCCCCCCCCCCCCCCCCCCCCCCCC;CC;C
@VH01071:252:AAF5FT7M5:1:1302:9218:20613
TCTGGTACCCAGGACCAATAAATGACAAGAGT
+
;;C;CCC;C;-C;CCC;C-CC-C-;CC;CCCC
@VH01071:252:AAF5FT7M5:1:2302:7987:25176
TCTGGTACCCAGGACCAATAAATGACAAGAGT
+
CCCCCCCCCCCCCCC;CCCCCCCCCCCCCCC;
@VH01071:252:AAF5FT7M5:1:2208:58242:14233
CTCTTGTCATTTATTGGTCCTGGGTACCAGAGTGCCCCGCTGATAGCAGGAGCAGAACCTGAGAGAGGTTAGGTC
+
CCCCCC-CCCC-CCCCCCCCCCCCCCCCCC;CCCCCCCCCCCCCCCCCCCCCCCCCCCCCCCCCCCCCCCCCC;C
@VH01071:252:AAF5FT7M5:1:1405:33361:6850
CTTGTCATTTATTGGTCCTGGGTACCAGAGTGCCCCGCTGATAGCAGGAGCAGA
+
CCCCCCCCCCCCCCCCCCCCCCCCCCCCCCCCCCCCCCCCCCCCCCCCCCCCCC
@VH01071:252:AAF5FT7M5:1:1405:35027:6964
CTTGTCATTTATTGGTCCTGGGTACCAGAGTGCCCCGCTGATAGCAGGAGCAGA
+
CCCCCCCCCCCCCCCCCCCCCCCCCCCCCCCCCCCCCCCCCCCCCCCCCCCCCC
@VH01071:252:AAF5FT7M5:1:1405:35709:10598
CTTGTCATTTATTGGTCCTGGGTACCAGAGTGCCCCGCTGATAGCAGGAGCAGA
+
CCCCCCCCCCCCCCCCCCCCCCCCCCCCCCCCCCCCCCCCCCCCCCCCCCCCCC
@VH01071:252:AAF5FT7M5:1:1405:35879:11034
CTTGTCATTTATTGGTCCTGGGTACCAGAGTGCCCCGCTGATAGCAGGAGCAGA
+
;-CCCCC-CCCCC-C;CCCC-CCCC;-CC;CCC;CCCCCCCCCCCCC-CCCCCC
@VH01071:252:AAF5FT7M5:1:1503:57958:1682
CTTGTCATTTATTGGTCCTGGGTACCAGAGTGCCCCGCTGATAGCAGGAGCAGA
+
CCCCCCCCCCCCCCC;C;CCCCCCCCCCCCCCCCCCCCCCCCCCCCCCCCCCCC
@VH01071:252:AAF5FT7M5:1:2501:32509:40416
GTCATTTATTGGTCCTGGGTACCAGAGTGCCCCGCTGATAGCAGGAGCAGAACCTGAGAG
+
CC-CCCCC-C-;--CC-C-;CC-C-CCCCC;C-C-C-CC;CCC-CCCC-C-CCC-C;C-C
@VH01071:252:AAF5FT7M5:1:1309:25124:11980
TTATTGGTCCTGGGTACCAGAGTGCCCCGCTGATAGCAGGAGCAGAACCTGAGAGAGGTTAGGTCAGGTACAGGG
+
CCCCCCCCCCCCCCCCCC;CCCCCCCCCCCCCCCCCCCCCCCCCCCCCCCCCCCCCCCCCCCCCCCCCCCCCCCC
@VH01071:252:AAF5FT7M5:1:1603:15391:10049
TTATTGGTCCTGGGTACCAGAGTGCCCCGCTGATAGCAGGAGCAGAACCTGAGAGAGGTT
+
CCCCCCCCCCCCCCCCCCCCCCCCCCCCCCCCCCCCCCCCCCCCCCCCCCCCCCCCCCCC
@VH01071:252:AAF5FT7M5:1:2506:73599:25460
ATTGGTCCTGGGTACCAGAG
+
CCCCCCCCCCCCCCCCCCCC
@VH01071:252:AAF5FT7M5:1:2506:75606:26255
ATTGGTCCTGGGTACCAGA
+
CCC;CCC-C;CCCCCCCCC
@VH01071:252:AAF5FT7M5:1:1104:56292:43521
GGTCCTGGGTACCAGAGTGCCCCGCTGAT
+
CCCCCCCCCCCCCCCCCCCCCCCCCCCC;
@VH01071:252:AAF5FT7M5:1:1508:12229:43161
GGTCCTGGGTACCAGAGTGCCCC
+
C;CCCCCCCCCCCCCCCCCCCCC
@VH01071:252:AAF5FT7M5:1:1603:25218:6358
GTCCTGGGTACCAGAGTGCCCCGCTGATAGCAGGA
+
CCCCCCCCCCCCCCCCCCCCCCCCCCCCCCCCCCC
@VH01071:252:AAF5FT7M5:1:2402:70626:35172
GTCCTGGGTACCAGAGTGCCCCGCTGATAGCAGGA
+
CCCCCCCCCCCCCC-CCCCCCCCCCCCCCCCCCCC
@VH01071:252:AAF5FT7M5:1:2608:31070:27997
CTGGGTACCAGAGTGCCCCGCTGATAGCAGGAGCAGAACCT
+
CCCCCCCCCCCC;CCCCCCCCCCCCCCCCC;CCCC;CCCCC
@VH01071:252:AAF5FT7M5:1:2407:54853:54274
TGGGTACCAGAGTGCCCCGCTGATAGCAGGAGCAGAACCTGAGAGAGGTTAGGTCAGGT
+
CCCCCCCCCCCCCCCCCCCCCCCCCCCCCCCCCCC;CCCCCCCCCCCCCCCCCCCCCCC
@VH01071:252:AAF5FT7M5:1:2407:55364:53195
TGGGTACCAGAGTGCCCCGCTGATAGCAGGAGCAGAACCTGAGAGAGGTTAGGTCAGGT
+
CCCCCCCCCC;CCCCCCCCCCCCCCCCCCCCCCCCCCCCCCCCCCCCCCCCCCCCCCCC
@VH01071:252:AAF5FT7M5:1:2109:41598:30496
GTGCCCCGCTGATAGCAGGAGCAGAACCTGAGAGAGGTT
+
CCCCCCCCCCCCCCCCCCCCCCCCCCCCCCCCCCCCC;C
@VH01071:252:AAF5FT7M5:1:2408:66384:38050
GTGCCCCGCTGATAGCAGGAGCAGAACCTGAGAGAGGTT
+
CCCCCCCCCCCCCCCCCCCCCCCCCCCCCCCC-CCCCCC
@VH01071:252:AAF5FT7M5:1:2301:41105:2704
GCAGGAGCAGAACCTGAGAGAGGTTAGGTCAGGTACAGGGTTACAGTTCTGACACTTGGCTTCTCTGAGGGCCAG
+
CCCCCC;CCC;CCCCCCC-C;CCCCCCCCCCCCCCCCCCCCCCCCCCCC;;CCCC;CCCCCCCCCCCCC-CCCCC
@VH01071:252:AAF5FT7M5:1:2408:16186:44316
GCAGGAGCAGAACCTGAGAGAGGTTAGGTCAGGTACAGGGTTACAGTTCTGACACTT
+
CCCCCCCCCCCCCCCCCCCCCCCCCCCCCCCCCCCCCCCCCCCCCCCCCCCCCCCC;
@VH01071:252:AAF5FT7M5:1:1110:42298:7077
GCAGAACCTGAGAGAGGTTAGGTCAGGTACAGGGTTACAGTTCTGACACTTGGCTTCTCTGAGGGCCAGTCTGCC
+
CCCCCCCCCCCCCCCCCCCCCCCCCCCCCCCCCCCCCCCCCCCCCCCCCCCCCCCCCCCCCCCCCCCCCCCCCCC
@VH01071:252:AAF5FT7M5:1:1405:69168:38447
GCAGAACCTGAGAGAGGTTAGGTCAGGTACAGGGTT
+
CCCC;CCCCCCCCCCCCCCCCCCCCCCCCCCCCCCC
@VH01071:252:AAF5FT7M5:1:1405:69319:37122
GCAGAACCTGAGAGAGGTTAGGTCAGGTACAGGGTT
+
C;CCCCCCCCCC;CCCC;CCCCCCCCCCCCCCCCC;
@VH01071:252:AAF5FT7M5:1:2309:31808:52816
GTCAGAACTGTAACCCTGTACCTGACCT
+
CCCCCCCCCCCCCCCCCCCCCCCCCCCC
@VH01071:252:AAF5FT7M5:1:1203:23723:18455
GTCAGGTACAGGGTTACAGTTCTGACACTTGGCTTCTCT
+
;CCCCCCCCCCCC-CCCCCC;CCCCCC;;--CCCCCCCC
@VH01071:252:AAF5FT7M5:1:2510:66763:18928
GGGTTACAGTTCTGACACTTGGCTTCTCTGAGGGCCAGTCTGCCCTTCACATATGTCAAGATGCAAAAGCCAG
+
CCCCCCCCCCCCCCCCCCCCCCCCCCCCCCCCCCCCCCCCCCCC;CCCCCCCCCCCCCCCCCCCCC;CCCCCC
@VH01071:252:AAF5FT7M5:1:1306:41541:4313
GTTCTGACACTTGGCTTCTCTGAGGGCCAGTCTGCCCTTCACATATGTCAAGATGCAAAAGCCAGTGTCCTCT
+
CCCCCCCCCCCCCCCCCCCCCCCCCCCCCCCCCCCCCCCCCCCCCCCCCCCCCCCCCC-CCCCCCCCCCCCCC
@VH01071:252:AAF5FT7M5:1:1404:75303:34964
GTTCTGACACTTGGCTTCTCT
+
CCCCCCCCCCCCCCCCCCCCC
@VH01071:252:AAF5FT7M5:1:2210:77140:24532
GTTCTGACACTTGGCTTCTCTGAGGGCCAGTCTGCCCTTCACAT
+
CCCCCCCCCCCCCCCCCCCCCCCCCCCCCCCCCCCCCCCCCCCC
@VH01071:252:AAF5FT7M5:1:2401:56538:8478
GTTCTGACACTTGGCTTCTCTGAGGGCCAGTCTGCCCTTCACATATGTCAAGATGCAAAAGCCAGTGTCCTCTTT
+
CCCCCCCCCCCCCCCCCCCCCCCCCCCCCCCCCCCCCCCCCCCCCCCCCCCCCCCCCCCCCCCCCCCCCCCCCCC
@VH01071:252:AAF5FT7M5:1:2404:73712:33184
GTTCTGACACTTGGCTTCTCT
+
CCCCCCCCCCCCCCCCCCCCC
@VH01071:252:AAF5FT7M5:1:2408:65172:14536
GTTCTGACACTTGGCTTCTCTGAGGGCCAGTCTGCCCTTCACATATGTC
+
CCCCCCCCCCCCCCCCCCCCCCCCCCCCCCCCCCCCCCCCCCCCCCCCC
@VH01071:252:AAF5FT7M5:1:2505:8006:27505
GTTCTGACACTTGGCTTCTCTGAGGGCC
+
#NAME?
@VH01071:252:AAF5FT7M5:1:2509:71099:40227
GTTCTGACACTTGGCTTCTCTGAGGGCCAGTCTGCCCTTCACAT
+
CCCCCCCCCCCCCCCCCCCCCCCCCCCCCCCCCCCCCCCCCCCC
@VH01071:252:AAF5FT7M5:1:2509:72178:32408
GTTCTGACACTTGGCTTCTCTGAGGGCCAGTCTGCCCTTCACAT
+
CCCCCCCCCCCCCCCCCCCCCCCCCCCCCCCCCCCCCCCCCCCC
@VH01071:252:AAF5FT7M5:1:2208:43889:21352
ACACTTGGCTTCTCTGAGGGCCAGTCTGCCCTTCAC
+
CCCCCCCCCCCCCCCCCCCCCCCCCCCCCCCCCCCC
@VH01071:252:AAF5FT7M5:1:1607:26052:32938
GGCTTCTCTGAGGGCCAGTCTGCCCTTCAC
+
CCC;CCCCCCCCCCCCCCCCCCCCCCCCCC
@VH01071:252:AAF5FT7M5:1:2608:66649:44562
CTGCCCTTCACATATGTCAAGATGCAAAAGCCAGTGTCCTCTTGCAAACAGACAGTGGGCCCACAGCCAAGGGGG
+
CCCCC;CCCCCCCCCCCCCCCCCCCCC;CCCCCCCCCC;CCCCCCCCCCCCCCCCCCCCCCCCCCCCCC;CCCCC
@VH01071:252:AAF5FT7M5:1:1408:18118:35569
CTTCACATATGTCAAGATGCAAAAGCCAGTGTCCTCTT
+
CCCCCCCCCCCCCCCCCCCCCCCCCCCCCCCCCCCCCC
@VH01071:252:AAF5FT7M5:1:2604:76250:38523
GTCAAGATGCAAAAGCCAGTGTCCTCTTGCAAACAGACAGT
+
CCCCC-CCCCCC;CCCCCC-C-CCCCCCCCCC;CCCCC-CC
@VH01071:252:AAF5FT7M5:1:1302:61537:20216
GTGTCCTCTTGCAAACAGACAGTGGGCCCACAGCCAAGGGGGAGT
+
CCCCCCCCCCCCCC-CCCCCCCCCCCCCCCCCCCCCCCCCCCCCC
@VH01071:252:AAF5FT7M5:1:1504:41806:4692
GTGTCCTCTTGCAAACAGACAGTGGGCCCACAGCCAAGGGGGAGTGCATGAAACCTACGCTCTGT
+
CCCCCCCCCCCCCCCCCC-CCCCCCCCCCCCCCCCCCCCCCCCCCCCC;CCCCCCCCCCCCCCCC
@VH01071:252:AAF5FT7M5:1:2402:50062:40246
GTGTCCTCTTGCAAACAGACAGTGGGCC
+
CCCCCCCCCCCCCC;CCCCCCCCCCCCC
@VH01071:252:AAF5FT7M5:1:1510:64983:26577
GTCCTCTTGCAAACAGACAGTGGGCCCACAGCCAAGGGGGAGTGCATGAAACCTACGCTCTGTGAGGTGGGGCCT
+
CCCCCCCCCCCC;CCCCCCCCCCCCCCCCCCCCC-CCCCCCCCCCCCCCCCCCCCCCCCCCCCCCCCCCCCCCCC
@VH01071:252:AAF5FT7M5:1:2101:32887:36403
GTCCTCTTGCAAACAGACAGTGGGCCCACAGC
+
CCCCCCCCCCCCCCCCCC;CCCCCCCCCCCCC
@VH01071:252:AAF5FT7M5:1:2304:62957:3953
GTCCTCTTGCAAACAGACAGTGGGCCCACAGCCAAGGGGGAGTGCAT
+
CCCCCCCCC;CC-CCCCC;CCCCCCCCCCCCCCCCCCCCCCCCCCC;
@VH01071:252:AAF5FT7M5:1:2311:9597:40037
GTCCTCTTGCAAACAGACAGTGGGCCCACAGCCAAGGGGGAGTGCATGAAACCTACGCTCTGTGAGGTGGGGCCT
+
CCCCCCCCCCCC;CCCCCCCCCCCCCCCCCCCCC-CCCCCCCCCCCCCCCCCCCCCCCCCCCCCCCCCCCCCCCC
@VH01071:252:AAF5FT7M5:1:2401:33418:12170
GTCCTCTTGCAAACAGACAGTGGGCCCACAGCCAAGGGGGAGTGCA
+
CCCCCCCCCCCC;CCCCC-CCCCCCCCCCCCCCCCCCCCCCCCCCC
@VH01071:252:AAF5FT7M5:1:2410:30407:6471
GTCCTCTTGCAAACAGACAGTGGGCCCACAGCCAAGGGGGAGTGCATGAAACCTACGCTCTGTGAGGTGGGGCCT
+
CCCCCCCCCCCC-CCCCCCCCCCCCCCCCCCCCCCCCCCCCCCCCCCCCCCCCCCCCCCCCCCCCCCCCCCCCCC
@VH01071:252:AAF5FT7M5:1:2502:48225:16676
GTCCTCTTGCAAACAGACAGTGGGCCCACAGCCAAGGGGG
+
CCCCCCCCCCCC;CCCCC-CCCCCCCCCCCCCCCCCCCCC
@VH01071:252:AAF5FT7M5:1:2603:73087:24305
GTCCTCTTGCAAACAGACAGTGGGCCCACAGCCAAGGGGGAGTGCAT
+
CCCCCC-CCCCC;CCCCC-CCCCCCCCCCCCCCC;CCCCCCCCCCCC
@VH01071:252:AAF5FT7M5:1:1502:20333:53725
AGTGGGCCCACAGCCAAGGGGGAGTGCATGAAACCTACGCTCTGTGAGGTGGGGCCTCTGAGAGAGGACCACAGA
+
CCCCCCCCCCCCCCCCCCCCCCCCCCCCCCCCCCCCCCCCCCCCCCCCCCCCCCCCCCCCCCCC;CCCCCCCCCC
@VH01071:252:AAF5FT7M5:1:1401:50535:51018
GTGGGCCCACAGCCAAGGGGGAGTGCATGAAACCTACGCTCTGTGAGGTGGGGCCTCTGAGAGAGGACCACAGAA
+
CCCCCCCCCCCCCCCCCCCCCCCCCCCCCCCCCCCCCCCCCCCCCCCCCCCCCCCCCCCCCCCCCCCCCCCCCCC
@VH01071:252:AAF5FT7M5:1:1401:53224:49465
GTGGGCCCACAGCCAAGGGGGAGTGCATGAAACCTACGCTCTGTGAGGTGGGGCCTCTGAGAGAGGACCACAGAA
+
CCCCCCCCCCCCCCCCCCCCCCCCCCCCCCCCCCCCCCCCCCCCCCCCCCCCCCCCCCCCCCCCCCCCCCCCCCC
@VH01071:252:AAF5FT7M5:1:1401:53300:49238
GTGGGCCCACAGCCAAGGGGGAGTGCATGAAACCTACGCTCTGTGAGGTGGGGCCTCTGAGAGAGGACCACAGAA
+
CCCCCCCCCCCCCCC;CCCCCCCCCCCCCCCCCCCCCCCCCCCCCCCCCCCCCCCCCCCCCCCCCCCCCCCCCCC
@VH01071:252:AAF5FT7M5:1:1401:61177:45641
GTGGGCCCACAGCCAAGGGGGAGTGCATGAAACCTACGCTCTGTGAGGTGGGGCCTCTGAGAGAGGACCACAGAA
+
CCCCC;CCCCCCCCC-CCCCCCCCCCCCCCCCCCCCCCCCCCCCCCCCCCCCCCCCCCCCCCCCCCCCCCCCCCC
@VH01071:252:AAF5FT7M5:1:1311:21072:47307
AGCCAAGGGGGAGTGCAT
+
CCCCCCCCCCCCCCCCCC
@VH01071:252:AAF5FT7M5:1:1311:22605:48576
AGCCAAGGGGGAGTGCAT
+
CCCCCCCCCCCCCCCCCC
@VH01071:252:AAF5FT7M5:1:2605:24783:42764
GCATGAAACCTACGCTCTGTGAGGTGGGGCCTCT
+
CCCCCCCCCCCCCCCCCCCCCCCCCCCCCCCCCC
@VH01071:252:AAF5FT7M5:1:1106:20163:3726
ACGCTCTGTGAGGTGGGGCCTCTGAGAGAGGACCACAGAAAGAGACTCACCGATCCATAGAGAGCTCCATCTGGC
+
CCCC-;CCC;C-CCCCCCCCCC;CCCCCC;CCCC--;;CCCCCC;;C-CCCCCCCC;CCCCCCCCCCCCCCCCC;
@VH01071:252:AAF5FT7M5:1:1106:20371:3669
ACGCTCTGTGAGGTGGGGCCTCTGAGAGAGGACCACAGAAAGAGACTCACCGATCCATAGAGAGCTCCATCTGGC
+
CCCCCCCCCCCCCCCCCCCCCCCCCCCCCCCCCCCCCCCCCCCCCCCCCCCCCCCCCCCCCCCCCCCCCCCCCCC
@VH01071:252:AAF5FT7M5:1:1106:20447:3783
ACGCTCTGTGAGGTGGGGCCTCTGAGAGAGGACCACAGAAAGAGACTCACCGATCCATAGAGAGCTCCATCTGGC
+
CCCCCCCCCCCCCCCCCCCCCCCCCCCCCCCCCCCCCCCCCCCCCCCCCCCCCCCCCCC;CCCCCCCCCCCCCCC
@VH01071:252:AAF5FT7M5:1:1202:59757:26047
GCTCTGTGAGGTGGGGCCTCTGAGAGAGGACCACAGAAAGAGACTCACCGATCCATAGAGAGCTCCATCTGGC
+
CCCCCCCCCCCCCCCCCCCCCCCCCCCCCCCCCCCCCCCCCCC-CCCCCCCCCCCCCCCCCCCCCCCCC-CCC
@VH01071:252:AAF5FT7M5:1:1511:65362:8781
GCTCTGTGAGGTGGGGCCTCTGAGAGAGGACCACAGAAAGAGACTCACCGATCCATAGAGAGCTCCATCTGGC
+
CCCCCCCCCCCCCCCC;CCCCCCC-CCCCCCCCCCCCCCCCCCCCCCCCCCCCCCCCCCCCCCCCCCCCCCCC
@VH01071:252:AAF5FT7M5:1:2608:66479:4332
GAGGTGGGGCCTCTGAGAGAGGACCACAGAAAGAGACTCACCGATCCATAGAGAGCTCCATCTGGCTGTTGGCAA
+
CCCCCCCCCCCCCCCCCCCCCCCCCCCCCCCCCCCCCCCCCCCCCCCCCCCCCCCCCCCCCCCCCCCCCCCCCCC
@VH01071:252:AAF5FT7M5:1:2408:16982:27694
GGGCCTCTGAGAGAGGACCACAGAAAGAGACTCACCGATCCATAGAGAGCTCCATCTGGCTGTTGGCAAAGAAAC
+
CCCCCCCCCCCCCCCCCCCCCCCCCCCCCCCCCCCCCCCCCCCCCCCCCCCCCCCCCCCCCCCCCCCCC-C-CCC
@VH01071:252:AAF5FT7M5:1:1107:28097:38050
GCCTCTGAGAGAGGACCACAGAAAGAGACTCACCGATCCATAGAGAGCTCCATCTGGCTGTTGGCAAAGAAACCT
+
CCCCCCCCCCCCCCCCCCCCCCCCCCCCCCCCCCCCCCC;C;CCCCCCCCCCCCCCCCCCCCCCCCC-CCCCCCC
@VH01071:252:AAF5FT7M5:1:1302:12910:20594
GAGGACCACAGAAAGAGACTCACCGATCCAT
+
CCCCCCCCCCCCCCCCCCCCCCCCCCCCCC;
@VH01071:252:AAF5FT7M5:1:2503:28078:34585
AGGACCACAGAAAGAGACTCACCGATCCAT
+
CCCCCCCCCCCCCCCCCCCCCCCCCCCCCC
@VH01071:252:AAF5FT7M5:1:2109:37886:30950
GGACCACAGAAAGAGACTCACCGATCCATAGAGAGCTCCATCTGGCTGTTGGCAAAGAAACCT
+
CCCCCCCCCCCCCCCCCCCCCCCCCCCCCCCCCCCCCCCCCCCCCCCCCCCCCCCCCCCCCCC
@VH01071:252:AAF5FT7M5:1:2211:14084:35323
GGACCACAGAAAGAGACTCACCGATCCATAGAGAGCTCCATCTGGCTGTT
+
CCCCCCCCCCCCCCC;-CCCC;CCCCCCCCCCCCCCCCCCCCCCCCCCCC
@VH01071:252:AAF5FT7M5:1:1209:16792:6907
GAAAGAGACTCACCGATCCATAGAGAGCTCCATCTGGCTGTTGGCAAAGAAACCTAGAGGCTTTGACACCCAGGA
+
CCCCC;C;CCCCCCCCCCCCCCCCCCCCCCCCCCCCCCCCCCCCCCCCCCCCCCCCCCCCCCCCCCCCCCC-CCC
@VH01071:252:AAF5FT7M5:1:1403:36769:23396
CTCACCGATCCATAGAGAGCTCCATCTGGCTGTTGGCAAAGAAACCTAGAGGCTTTGACACCCAGGATTTGAA
+
CCCCCCCCCCCCCCCCCCCCCCCCCCCCCCCCCCCCCCC;CCCCCCCCCCCCCCCCCCCCCCCCCCCCCCCCC
@VH01071:252:AAF5FT7M5:1:1604:16754:47534
CTCACCGATCCATAGAGAGCTCCATCTGGCTGTTGGCAAAGAAACCTAGAGGCTTTGACACCCAGGATTTGAA
+
C-;CCC-CCC-CCCC;;C;CCC;C-CCCCCC-;-CCCCCC-CCCCCCCCCCCCC;CC;CCC-C;-CC-CC-CC
@VH01071:252:AAF5FT7M5:1:1604:16849:46948
CTCACCGATCCATAGAGAGCTCCATCTGGCTGTTGGCAAAGAAACCTAGAGGCTTTGACACCCAGGATTTGAA
+
CCCCCCCCCCCCCCCCCCCCCCCCCCCCCCCCCCCCCCCCCCCCCCCCCCCCCCCCCCCCCCCCCCCCCCCCC
@VH01071:252:AAF5FT7M5:1:2201:25749:2003
CTCACCGATCCATAGAGNGCTCCATCTGGCTGTTGGCAAAGAAACCTAGAGGCTTTGACACCCAGGATTTGAA
+
CCCCCCCC;CCCCCCCC#CCCCCCCCCCCCCCCCCCCCCCCCCCCCCCCCCCCCCC;CCCCCCC;-C;C;CCC
@VH01071:252:AAF5FT7M5:1:2406:21905:53138
TCACCGATCCATAGAGAGCTCCATCTGGCTGTTGGCAAAGAAACCTAGAGGCTTTGACACCCAGGATTTGAAT
+
CCCCCCCCCCCCCCCCCCCCCCCCCCCCCCCCCCCCCCCCCCCCCCCCCCCCCCCCCCCCCCCCCCCCCC;CC
@VH01071:252:AAF5FT7M5:1:1110:61745:1719
CACCGATCCATAGAGAGCTCCATCTGGCTGTTGGCAAAGAAACCTAGAGGCTTTTGACACCCAGG
+
;CCCCCCCCCCCCCC;CCCCCCCCCCCCCCCCCCCCCCCCCCCCCCCCCCCCCCCCCCCCCCCCC
@VH01071:252:AAF5FT7M5:1:1511:75492:16600
ACCGATCCATAGAGAGCTCCATCT
+
CCCCCC;CCCCC;CCCCCCCCCCC
@VH01071:252:AAF5FT7M5:1:1608:23798:31404
CCGATCCATAGAGAGCTCCATCTGGCTGTTGGCAAAGAAACCT
+
CCCCCCCCCCCCCCCCCCCCCCCCCCCCCCCCCCCCCCCCCCC
@VH01071:252:AAF5FT7M5:1:2311:22378:46417
CCGATCCATAGAGAGCTCCATCTGGCTGTTGGCAAAGAAACCT
+
CCCCCCCCCCCCCCCCCCCCCCCCCCCCCCCCCCCCCCCCCCC
@VH01071:252:AAF5FT7M5:1:2507:29517:55524
CGATCCATAGAGAGCTCCATCTGGCT
+
CCCCCCCCCCCCCCCCCCCCCCCCCC
@VH01071:252:AAF5FT7M5:1:2611:37659:54691
CGATCCATAGAGAGCTCCATCTGGCTGTTGGCAAAGAAACCTAGAGGCTTTGACACCCAGGATTT
+
CCCCCCCCCCCCCCCCCCCCCCCCCCCCCCCCCCCCCCCCCCCCCCCCCCCCCCCCCCC;CCCCC
@VH01071:252:AAF5FT7M5:1:1210:72349:20803
GATCCATAGAGAGCTCCATCTGGCTGTTGGCAAAGAAACCTAGAGGCTTTGACACCCAGGATTT
+
CCCCCCCCCCCCCCCCCCCCCCCCCCCCCCCCCCCCCCCC;CCCCCCCCCCCCCCCCCCCCCCC
@VH01071:252:AAF5FT7M5:1:1507:54322:53555
GATCCATAGAGAGCTCCATCTGGCTGTTGGCAAAGAAACCTAGAGGCTTTGACACCCAGGATTT
+
CCCCCCCCCCCCCCCCCCCCCCCCCCC-CCCCCCCCCCCCCCCCCCCCCCCCCCCCCCCCCCCC
@VH01071:252:AAF5FT7M5:1:2105:59283:46133
AGAGAGCTCCATCTGGCTGTTGGCAAAGAAACCTAGAGGCTTTGACACCCAGGATTTGAATGACCCCTGGCTTCA
+
CC-C;CCCCCCCCCCCCCCCCCCCCC;CCCCCCCCCCCCCCCCCCCCCCCCCCCCCCCCCCCCCCCCCCCCCCCC
@VH01071:252:AAF5FT7M5:1:1108:49020:6415
GCTCCATCTGGCTGTTGGCAAAGAAACCTAGAGGCTTTGACACCCAGGATTTGAAT
+
CCCCCCCCCCCCCCCCCCCCCCC;CCCCCCCCCCCCCCCCCCCC;-CCCCCCCC;C
@VH01071:252:AAF5FT7M5:1:1108:55364:5563
GCTCCATCTGGCTGTTGGCAAAGAAACCTAGAGGCTTTGACACCCAGGATTTGAAT
+
CCCCCCCCCCCCCCCCCCCCCCC;CCCCCCCCCCCCCCCCCCCCCCCCCCCCCCCC
@VH01071:252:AAF5FT7M5:1:1203:47846:32389
GCTCCATCTGGCTGTTGGCAAAGAAACCTAGAGGCTTTGACACCCAGGATTT
+
CCCCCCCCCCCCCCCCCCCCC;C;CCCCCCCCCCCCCCCCCCCCCCCCCCCC
@VH01071:252:AAF5FT7M5:1:1211:13933:39375
GCTCCATCTGGCTGTTGGCAAAGAAACCTAGAGGCTTTGACACCCAGGATTTGAATGACCCCTGGCTTCAAGGCT
+
CCCCCCCCCCCCCCCCCCCCCCCCCCCCCCC;CCCCCCCCCCCCCCCCCCCCCCCCCCCCCCCCCCCCCC-CCCC
@VH01071:252:AAF5FT7M5:1:1211:14520:40265
GCTCCATCTGGCTGTTGGCAAAGAAACCTAGAGGCTTTGACACCCAGGATTTGAATGACCCCTGGCTTCAAGGCT
+
CCCCCCCCCCCCCCCCCCCCCCC;CCCCCCCCCCCCCCCCCCCCCCCCCCCCCCCCCCC-CCCCCCCCCCCCCCC
@VH01071:252:AAF5FT7M5:1:1211:57825:10447
GCTCCATCTGGCTGTTGGCAAAGAAACCTAGAGGCTTTGACACCCAGGATTTGAAT
+
CCCCCCCCCCCCCCCCCCCCC-C;CCCCCCCCCCCCCCCCCCC;;CCCCCCCCCCC
@VH01071:252:AAF5FT7M5:1:1402:41768:14801
GCTCCATCTGGCTGTTGGCAAAGAAACCTAGAGGCTTTGACACCCAGGATTTGAATGACCCCTGGCTTCAAGGCT
+
C;CCCCCCCCCCCCCCCCCCCCCCCCCCCCCCCCCCCCCCCCCCCCCCCCCCCC;CCCCCCCCCCCCCCC-CCCC
@VH01071:252:AAF5FT7M5:1:1402:41920:15104
GCTCCATCTGGCTGTTGGCAAAGAAACCTAGAGGCTTTGACACCCAGGATTTGAATGACCCCTGGCTTCAAGGCT
+
CCCCCCCCCCCCCCCCCCCCCCCCCCCCCCCCCCCCCCCCCCCCCCCCCCCCCCCCCCCCCCCCCCCCCC-CCCC
@VH01071:252:AAF5FT7M5:1:1402:41976:14858
GCTCCATCTGGCTGTTGGCAAAGAAACCTAGAGGCTTTGACACCCAGGATTTGAATGACCCCTGGCTTCAAGGCT
+
CCCCCCCCCCCCCCCCCCCCC;C;CCCCCCCCCCCCCCCCCCCCCCCCCCCCCCCCCCCCCCCCCCCCCC;CCCC
@VH01071:252:AAF5FT7M5:1:2108:55875:4067
GCTCCATCTGGCTGTTGGCAAAGAAACCTAGAGGCTTTGACACCCAGGATTTGAAT
+
CCCCCCCCCCCCCCCCCCCCCCC;CCCCCCCCCCCCCCCCCCCCCCCCCCCCCCCC
@VH01071:252:AAF5FT7M5:1:2208:63487:24059
GCTCCATCTGGCTGTTGGCAAAGAAACCTAGAGGCTTTGACACCCA
+
CCCCCCCCCCCCCCCCCCCCCCC;CCCCCCCCCCCCCCCCCCCCCC
@VH01071:252:AAF5FT7M5:1:2509:67918:14820
GCTCCATCTGGCTGTTGGCAAAGAAACCTAGAGGCTTTGACACCCAGGATTT
+
CCCCCCCCCCCCCCCCCCCCCCC-CCCCCCCCCCCCCCCCCCCCCCCCCCCC
@VH01071:252:AAF5FT7M5:1:1605:29157:9273
ATTCAAATCCTGGGTGTCAAAGCCTCTAGGTTTCTTTGCCAACAGCCAGAT
+
CCCCCCCCCCCCCCCCCCCCCCCCCCCCCCCCCCCCCCCCCCCCCCCCCCC
@VH01071:252:AAF5FT7M5:1:2211:55648:45338
GTTGGCAAAGAAACCTAGAGGCTTTGACACCCAGGATTT
+
CCCCCCCCCCCCCCCCCCCCCCCCCCCCCCCCCCCCCCC
@VH01071:252:AAF5FT7M5:1:1409:72500:10542
AAAGCCTCTAGGTTTCTTTGCCAAC
+
CCCCCCCCCCCCCCCCCC;CCCCCC
@VH01071:252:AAF5FT7M5:1:2103:44495:25403
GCAAAGAAACCTAGAGGCTTTGACACCCAGGATTTGAATGACCCCTGGCTTCAAGGCTTTGAGCTCCAGGAGACC
+
CCCC;CCCCCCCCCCCCCCCCCCCCCCCCCCCCCCCCCCCCCCCCCCCCCCCCCCCCCCCCCCCCCCCCCCCCCC
@VH01071:252:AAF5FT7M5:1:2601:64472:46474
GCAAAGAAACCTAGAGGCTTTGACACCCAG
+
CCCC;CCCCCCCCCCCCCCCCCCCCCCCCC
@VH01071:252:AAF5FT7M5:1:1109:34497:33430
CTAGAGGCTTTGACACCCAGGATTTGAAT
+
CCCCCCCCCCCCCCCCCCCCCCCCCCCCC
@VH01071:252:AAF5FT7M5:1:1308:55742:53725
AGCTTTGACACCCAGGATTTGAATGACCCCTGGCTTCAAGGCTTTGAGCTCCAGGAGACCTGT
+
CCCCCCCC-CCCCCCCCC;CCCCCCCCCCCCCCCCCCCCCCCCCCCCCCCCCCCCCCCCCCCC
@VH01071:252:AAF5FT7M5:1:1205:58962:35778
GCTTTGACACCCAGGATTT
+
CCCCCCCCCCCCCCCCCCC
@VH01071:252:AAF5FT7M5:1:1508:64055:44430
GCTTTGACACCCAGGATTT
+
CCCCCCCCCCCCCCCCCCC
@VH01071:252:AAF5FT7M5:1:1406:40102:25290
GGATTTGAATGACCCCTGGCTTCAAGGCTTTGAGCTCCAGGAGACCTGTGAGGCAAAACAAAGACTCTCAGGGTC
+
CCCCCCCCCCCCCCCCCCCCCCCCCCCCCCCCCCCCCCCCCCC;CCCCCCCCCCCC-CCCCCCCCCCCC-CCCCC
@VH01071:252:AAF5FT7M5:1:1207:55970:46380
ATGACCCCTGGCTTCAAGGCTTTGAGCTCCAGGAGACCTGTGAGGCAAAACAAAGACTCTCAGGGTCTGTCCACA
+
CCCCCCCCCCCCCCCCCCCCCCCCCCCCCCCCCCCCCCCCCCCCCCCCCCCCCCCCCCCCCCCCCCCCCCCCCCC
@VH01071:252:AAF5FT7M5:1:1502:14501:50014
GACCCCTGGCTTCAAGGCTTTGAGCTCCAGGAGACCTGTGAGGCAAAACAAAGACTCTCAGGGTCTGTCCACAGT
+
CCCCCCCCCCCCCCCCCCCCCCCCCCCCCCCCCCCCCCCCCCCCCC;CCCCCCCCCCCCCCCCCCCCCCC;CCCC
@VH01071:252:AAF5FT7M5:1:2608:35747:54558
GACCCCTGGCTTCAAGGCTTTGAGCTCCAGGAGACCTGTGAGGCAAAACAAAGACTCTCAGGGTCTGTCCACAGT
+
CC-;CC-C;CCCCCCCCCCCCCCCCCCCCCCCCCCCCCCCCCCCCC;CCCCC;CCCCCC;CCCCCCCCCCCCCCC
@VH01071:252:AAF5FT7M5:1:2608:37905:54672
GACCCCTGGCTTCAAGGCTTTGAGCTCCAGGAGACCTGTGAGGCAAAACAAAGACTCTCAGGGTCTGTCCACAGT
+
CCCCCC;CCCCCCCCCCCCCCCCCCCCCCCCCC;CCCCCCCCCCCCCCCCCCCCCCCCC;CCCCCCCCCC;CCCC
@VH01071:252:AAF5FT7M5:1:2611:47089:4332
GACCCCTGGCTTCAAGGCTTTGAGCTCCAGGAGACCTGTGAGGCAAAACAAAGACTCTCAGGGTCTGTCCACAGT
+
CCCCCCCCCCCCCCCCCCCCCCCCCCCCCCCCCCCCCCCCCCCCCCCCCCCCCCCCCCCCCCCCCCCCCCCCCCC
@VH01071:252:AAF5FT7M5:1:1401:49399:44278
CCCTGGCTTCAAGGCTTTGAGCTCCAGGAGACCTGTGAGGCAAAACAAAGACTCTCAGGGTCTGTCCACAGTGGT
+
CCCCCCCCCCCCCCCCCCCCCCCCCCCCCCCCCCCCCCCCCCC;CCCCC;CCCCCCCCCCCCCCCCCCCCCCCCC
@VH01071:252:AAF5FT7M5:1:1406:57390:13987
GGCTTCAAGGCTTTGAGCTCCAGGAGACCTGTGAGGCAAAACAAAGACTCTCAGGGTCTGTCCACAGTGGTGAGA
+
CCCCCCCCCCCCCCCCCCCCCCCCCCCCCCCCCCCCCCCCCCCCCCCCCCCCCCCCCCCCCCCCCCCCCCCCCCC
@VH01071:252:AAF5FT7M5:1:2410:49210:16941
CTGTGAGGCAAGACAAAGACTCTCAGGGTCTGTCCACAGTGGTGAGAACCCAGGAGGCTCCTCCTCTCAACCTCC
+
CCCCCCCCCCCC;CCCCCCCCCCCCCCCCCCCCCCCCCCCCCCCCC-CCCCCCCCC--C--CCCCCCCC;CCCCC
@VH01071:252:AAF5FT7M5:1:1409:53584:28584
GCAAAACAAAGACTCTCAGGGTCTGTCCACAGTGGTGAGAACCCAGGAGCCTCCTCCTCTCAACCTCCATGAGGC
+
CCCCCCCCCCCCCCCCCCCCCCCCCCCCCCCCCCCCCCC;CCCCCCCCCC-CC-CCCCCCCCCCCCCCCCC-CCC
@VH01071:252:AAF5FT7M5:1:2506:64169:9330
GCAAAACAAAGACTCTCAGGGTCTGTCCACAGTGGTGAGAACCCAGGAGCCTCCTCCTCTCAACCTCCATGAGGC
+
CCCCCCCCCCCCCCCCCCCCCCCCCCCCCCCCCCCCCCCCCCCCCCCCC--C;CCCCCCCCCCCCCCCCCCCCCC
@VH01071:252:AAF5FT7M5:1:2204:34232:20026
ACTCTCAGGGTCTGTCCACAGTGGTGAGAACCCAGGAGCCTCCTCCTCTCAACCTCCATGAGGCCCCGTCCCCAC
+
CCCCCCCCCCCCCCCCCCCCCCCCCCCCCCCCCCCCCCCCCCCCCCCCCCCCCCCCCCCCCCCCCCCCCCCCCCC
@VH01071:252:AAF5FT7M5:1:2407:11471:46796
TCAGGGTCTGTCCACAGTGGTGAGAACCCAGGAGCCTCCTCCTCTCAACCTCCATGAGGCCCCGTCCCCACACTC
+
CCC-CCCCCCCCCCCCCC-CCCC;-CC-CCC-CC-CC-CCCCCCCCC;-CCCCCCCCCCCCCCCCCCCC-CC-CC
@VH01071:252:AAF5FT7M5:1:2107:23779:36232
GTCTGTCCACAGTGGTGAGAACCCAGGAGCCTCCTCCTCTCAACCTCCATGAGGCCCCGTCCCCACACTCACTTT
+
CCCCCCCCCCCCCCCCCCCCCCCCCCCCC-CCCCCCCCCCCCCCCCCCCCCCCCCCCCCCCCCCCCCCCCCCCCC
@VH01071:252:AAF5FT7M5:1:2508:25711:33430
GTCTGTCCACAGTGGTGAGAACCCAGGAGCCTCCTCCTCTCAACCTCCATGAGGCCCCGTCCCCACACTCACTTT
+
CCCCCCCCCCCCCCCCCCCCCCCCCCCCC--CCCCCCCCCCCCCCCCCCCCCCCCCCCCCCCCCCCCCCCCCCC;
@VH01071:252:AAF5FT7M5:1:2609:36731:16467
GTCTGTCCACAGTGGTGAGAACCCAGGAGCCTCCTCCTCTCAACCTCCATGAGGCCCCGTCCC
+
CCCCCCCCCCCCCCCCCCCCCCCCCCCCC--CCCCCCCCCCCCCCCCCCCCCCCCCCCCCCCC
@VH01071:252:AAF5FT7M5:1:1606:51406:52040
CTGTCCACAGTGGTGAGAACCCAGGAGCCTCCTCCTCTCAACCTCCATGAGGCCCCGTCCCCAC
+
CCCCCCCCCCCCCCCCCCCCCCCCCCC-;C-CCCCCCCCCCCCCCCCCCCCCCCCCCCCCCCCC
@VH01071:252:AAF5FT7M5:1:1410:68694:12264
GTCCACAGTGGTGAGAACCCAGGAGCCTCCTCCTCTCAACCTCCATGAGGCCCCGTCCCCACACTCACTTTC
+
CCCCCCCCCCCCCCCCCCCCCCCCC-;CCCCCCCCCCCCCCCCCCCCCCCCCCCCCCCCCCCCCCCCCCCCC
@VH01071:252:AAF5FT7M5:1:2403:60817:52968
GTCCACAGTGGTGAGAACCCAGGAGCCTCCTCCTCTCAACCTCCATGAGGCCCCGTCCCCACACTCACTTTC
+
CCCCCCCCCCCCCCCCCCCCCCCCCCCCCCCCCCCCCCCCCCCCCCCCCCCCCCCCCCCCCCCCCCCCCCCC
@VH01071:252:AAF5FT7M5:1:2406:47051:8611
GTCCACAGTGGTGAGAACCCAGGAGCCTCCTCCTCTCAACCTCCATGAGGCCCCGTCCCCACACTCACTTTC
+
CCCCCCCCCCCCCCC;CCCCCCCCCCCCCCCCC;CCCCCCCCCCCCCCCCCCCCCCCCCCCCCCCCCCCCCC
@VH01071:252:AAF5FT7M5:1:2404:6643:35569
CCACAGTGGTGAGAACCCAGGAGCCTCCTCCTCTCAACCTCCATGAGGCCCCGTCCCCACACTCACTTTCTGGAC
+
CCCCCCCCCCCCC;CCCCCCCCC-CC;CCCCCCCCCCCCCCCCCCCCCCCCCCCCCCCCCCCCCCCCCCCCCCCC
@VH01071:252:AAF5FT7M5:1:1610:12494:12454
ACAGTGGTGAGAACCCAGGAGCCTCCTCCTCTCAACCTCCATGAGGCCCCGTCCCCACACTCACTTTCTGGAC
+
CCCCCCCCCCCCCCCCCCCCC-CC;CCCCCCCCCCCCCCCCCCCCCCCCCCCCCCCCCCCCCCCCCCCCCCCC
@VH01071:252:AAF5FT7M5:1:1510:14652:20519
GGTGAGAACCCAGGAGCCTCCTCCTCTCAACCTCCATGAGGCCCCGTCCCCACACTCACTTTCTGGACTGCGG
+
CCCCCCCCCCCCCCCCCCCCCCCCCCCCCCCCCCCCCCCCCCCCCCCCCCCCC;CCCCCCCCCCCCCCCCCCC
@VH01071:252:AAF5FT7M5:1:2202:52770:12738
GGTGAGAACCCAGGAGCCTCCTCCTCTCAACCTCCATGAGGCCCCGTCCCCACACTCACTTTCTGGACTGCGG
+
CCCCCCCCCCCCCCCC-CC;-CCCCCCCCCCCCCCCCCCCCCCCCCCCCCCCCCC;CCCCCCCCCCCCCCCCC
@VH01071:252:AAF5FT7M5:1:1309:11206:47099
GTGAGAACCCAGGAGCCTCCTCCTCTCAACCTCCATGAGGCCCCGTCCCCACACTCACTTTCT
+
CCC;C;CCCCCCCCC-CCCCCCCCCCC;CCCCCCC;CCCCCCCCCCCCCCCCCCCCCC-CCCC
@VH01071:252:AAF5FT7M5:1:1410:73845:13097
GAACCCAGGAGCCTCCTCCTCTCAACCTCCATGAGGCCCCGTCCCCACACT
+
CCCCCCCCCCC-;C-CCCCCCCCCCC;CCCCCCCCCCCCCCCCCCCCCCCC
@VH01071:252:AAF5FT7M5:1:2404:40708:1966
GGAGCCTCCTCCTCTCAACCTCCATGAGGCCCCGTCCCCACACTCACTTTCTGGACTGCGGTGTGCTGCGCCTAC
+
CCCC-CCCCCCCCCCCCC;CCCCCCCCCCCCCCCCCCCCCCCCCCCCCCCCCCCCCCCCCCCCCCCCCCCCCCCC
@VH01071:252:AAF5FT7M5:1:2203:52164:38788
GCCTCCTCCTCTCAACCTCCATGAGGCCCCGTCCCCACACTCACTTTCTGGACTGCGGTGTGCT
+
CCCCCCCCCCCC;C;CCCCCCCCCCCCCCCCCCCCCCCCCCCCCCCCCCCCCCCCCCCCCCCCC
@VH01071:252:AAF5FT7M5:1:2203:52315:38334
GGCTCCTCCTCTCAACCTCCATGAGGCCCCGTCCCCACACTCACTTTCTGGACTGCGGTGTGCT
+
C-CCCCCCCCCCCCCCCCCCCCCCCCCCCCCCCCCCCCCCCCCCC-CCCCCCCCCCCCCCCCCC
@VH01071:252:AAF5FT7M5:1:1310:28438:44108
CTCCTCCTCTCAACCTCCATGAGGCCCCGTCCCCACACTC
+
CCCCCCCCCCCCCCCCCCCCCCCCCCCCCCCCCCCCCCCC
@VH01071:252:AAF5FT7M5:1:1402:61537:8099
CTCTCAACCTCCATGAGGCCCCGTCCCCACACTCACTTTCTGGACTGCGGTGTGCTGCGCCTACC
+
CCCCCCCCCCCCCCCCCCCCCCC;CCCCCCCCCCCCCCCCCCCCCCCCCCCCCCCCCC-CCCCCC
@VH01071:252:AAF5FT7M5:1:2105:55383:37425
CATGAGGCCCCGTCCCCACACTCACTTTCTGGACTGCGGT
+
CCCC-CCCCCCCCCCCCCCCCCCCCCCCCCCCCCCCCCCC
@VH01071:252:AAF5FT7M5:1:2107:17228:11242
GGCCCCGTCCCCACACTCACTTTCT
+
CCCCCCCCCCCCCCC-CCCCCCCCC
@VH01071:252:AAF5FT7M5:1:1307:26620:6850
GCCCCGTCCCCACACTCACTTTCTGGACTGCGGTGTGCTGCGCCTACCACTGTTCCATCCTCCCTGATC
+
CCCCCCCCCCCCCCCCCCCCCCCCCCCCCCCCCCCCCCCCCCCCCCCCCCCCCCCCCCCCCCCCCCCCC
@VH01071:252:AAF5FT7M5:1:1310:71989:19004
CGTCCCCACACTCACTTTCTGGACTGCGGTGTGCTGCGCCTACCACTGTTCCATCCTCCCTGATCTCCAGGTGGG
+
CCCCCCCCCCCCC-CCCCCCCCCCCCCCCCCCCCCCCCCCCCCCCCCCCCCCCCCCCCCCCCCCCCCC-CCCCCC
@VH01071:252:AAF5FT7M5:1:1310:75132:20254
CGTCCCCACACTCACTTTCTGGACTGCGGTGTGCTGCGCCTACCACTGTTCCATCCTCCCTGATCTCCAGGTGGG
+
CCCCCCCCCCCCCCCCCCCCCCCCCCCCCCCCCCCCCCCCCCC;CCCCCCCCCCCCCCCCCCCCCCCC;CC;CCC
@VH01071:252:AAF5FT7M5:1:2307:66933:29246
TTTCTGGACTGCGGTGTGCTGCGCCTACCACTGTTCCATCCTCCCTGATCTCCAGGTGGGCTTCAGTGTCTTGGT
+
CCCCCCCCCCCCCC;CCCCCCCCCCCCCCCCCCCCCCCCCCCCC;C;-;CCCCCCCC;CCCCCCCCCCCCCC;C;
@VH01071:252:AAF5FT7M5:1:2407:69281:47383
TTTCTGGACTGCGGTGTGCTGCGCCTACCACTGTTCCATCCTCCCTGATCTCCAGGTGGGCTTCAGTGTCTTGGT
+
CCCCCCCCCCCCCCCCCCCCCCCCCCCCCCCCCCCCCCCCCCCCCCCCCCCCCCCCCCCCCCCCCCCCCCCCCCC
@VH01071:252:AAF5FT7M5:1:1103:53092:17527
TGGACTGCGGTGTGCTGCGCCTACCACTGTTCCATCCTCCCTGATCTCCAGGTGGGCTTCAGTGTCTTGGTCGTC
+
CCCCCCCCCCCCCCCCCCCCCCCCCCCCCCCCCCCCCCCCCCCCCCCCCCCCCCCCCCCCCCCCCCCCCCCCCCC
@VH01071:252:AAF5FT7M5:1:1209:45763:42309
GGACTGCGGTGTGCTGCGCCTACCACTGTTCCATCCTCCCTGATC
+
CCCCCCCCCCCCCCCCCCCCCCCCCCCCCCCCCCCCCCCCCCCCC
@VH01071:252:AAF5FT7M5:1:1209:46994:43161
GGACTGCGGTGTGCTGCGCCTACCACTGTTCCATCCTCCCTGATC
+
CCCCCCCCCCCCCCCCCCCCCCCCCCCCCCCCCCCCCCCCC;CCC
@VH01071:252:AAF5FT7M5:1:1306:75719:41779
GGACTGCGGTGTGCTGCGCCTACCACT
+
CCCCCCCCCCCCCCCC;CCCCCCCCCC
@VH01071:252:AAF5FT7M5:1:1502:19860:56357
GGACTGCGGTGTGCTGCGCCT
+
#NAME?
@VH01071:252:AAF5FT7M5:1:1502:27661:55940
GGACTGCGGTGTGCTGCGCCT
+
CCCCCCCCCCCCCCCCCCCCC
@VH01071:252:AAF5FT7M5:1:2501:23685:51056
GGACTGCGGTGTGCTGCGCCTACCACTGTTCCATCCTCCCTGATCTCCAGGTGGGCTTCAGTGTCTT
+
CCCCCCCCCCCCCCCCCCCCCCCCCCCCCCCCCCCCCCCCCCCCCCCCCCCCCCCCCCCCCCCCCCC
@VH01071:252:AAF5FT7M5:1:2508:69774:15653
GGACTGCGGTGTGCTGCGCCTACCACTGTTCCATCCTCCCTGATCTCCAGGTGGGCTTCAGTGTCTTGGTCGTCA
+
CCCCCCCCCCCCCCCCCCCCCCCCCCCCCCCCCCCCCCCCCCCCCCCCCCCCCCCCCCCCCCCCCCCCCCCCCCC
@VH01071:252:AAF5FT7M5:1:2511:23363:26009
GGACTGCGGTGTGCTGCGCCTACCACTGTTCCATCCTCCCTGATCTCCAGGTGGGCTTCAGTGTCTTGGTCGTCA
+
CCCCCCCCCCCCCCCCCCCCCCCCCCCCCCCCCCCCCCCCCCCCCCCCCCCCCCCCCCCCCCCCCCCCCCCCCCC
@VH01071:252:AAF5FT7M5:1:2602:34535:27410
GACTGCGGTGTGCTGCGCCTACCACTGTTCCATCCTCCCTGATCTCCAGGTGGGCTTCAGTGTCTTGGTCGTCAT
+
CCCCCCCCCCCCCCCCCCCCCCCCCCCCCCCCCCCCCCCCCCCCCCCCCCCCCCCCCCCCCCCCCCCCCCCCCCC
@VH01071:252:AAF5FT7M5:1:1201:40783:1133
GCCGTGTGCTGCGCCTACCACTGTTCCATCCTCCCTGATCTCCAGGTGGGCTTCAGTGTCTTGGTCGTCATCT
+
CCCCCCCCCCCCCCCCCCCCCCCCC;CCCCCCCCCCCCCCCCCCCCCCCCCCCCCCCCCCCCCCCCCCCCCCC
@VH01071:252:AAF5FT7M5:1:1308:11339:13609
GGTGTGCTGCGCCTACCACTGTTCCATCCTCCCTGATCTCCAGGTGGGCTTCAGTGTCTTGGTCGTCATCTGTGT
+
CCCCCCCCCCCCCCCCCCCCCCCCCCCCCCCCCCCCCCCCCCCCCCCCCCCCCCCCCCCCCCCCCCCCCCCCCCC
@VH01071:252:AAF5FT7M5:1:1408:60136:8402
GTGTGCTGCGCCTACCACTGTTCCATCCTCCCTGATCTCCAGGTGGGCTTC
+
CCCCCCCCCCCCCCCCCCCCCCCCCCCCCCCCCCCCCCCCCCCCCCCCC;C
@VH01071:252:AAF5FT7M5:1:1504:29327:4521
GTGTGCTGCGCCTACCACTGTTCCATCCTCCCTGATCTCCAGGTGGGCTTCAGTGTCTTGGTCGTCATCT
+
CCCCCCCCCCCCCCCCCCCCCCCCCCCCCCCCCCCCCCCCCCCCCCCCCCCCCCCCCCCCCCCCCCCCCC
@VH01071:252:AAF5FT7M5:1:2401:63487:46853
GTGTGCTGCGCCTACCACTGTTCCATCCTCCCTGATCTCCAGGTGGGCTTCAGTGTCTTGGTCGTCATCTGTGTA
+
-C;CCCCCCCC;CCCCCCCCC;CCCCCCCCCCCCCC;CCCC-CC;CCCCCCCCCC-CCCCCCCCCCCCCCCCCCC
@VH01071:252:AAF5FT7M5:1:2602:33020:11848
GTGTGCTGCGCCTACCACTGTTCCATCCTCCCTGATCTCCAGGTGGGCTTCAGTGTCTTGGTCGTCATCTGTGTA
+
CCCCCCCCCCCCCCCCCCCCCCCCCCCCCCCCCCCCCCCC;CCCCCCCCCCCCCCCCCCCCC;CCCCCCCCCC-C
@VH01071:252:AAF5FT7M5:1:2604:56632:21863
GTGTGCTGCGCCTACCACTGTTCCATCCTCCCTGATCTCCAGGTGGGCTTCAGTGTCTTGGTCGTCATCTGTGTA
+
CCCCCCCCCCCCCCCCCCCCCCCCCC;CCCCCCCCCCCCCCCCCCCCCCCCCCCCCCCCCCCCCCCCCCCCCCCC
@VH01071:252:AAF5FT7M5:1:1106:19973:8573
GTGCTGCGCCTACCACTGTTCCATCCTCCCTGATCTCCAGGTGGGCTTCAGTGTCTTGGTCGTCATCTGTGTAGA
+
CCCCCCCCCCCCCCCCCCCCCCCCCCCCCCCCCCCCCCCCCCCCCCCCCCCCCCCCCCCCCCCCCCCCCCCCCCC
@VH01071:252:AAF5FT7M5:1:1304:8082:25725
GTGCTGCGCCTACCACTGTTCCATCCTCCCTGATCTCCAGGTGGGCTTCAGTGTCTTGGTCGTCATCTGTGTAGA
+
CCCCCCCCCCCCCCCCCCCCCCCCCCCCCCCCCCCC-C;CCCC;CCCCCCCCCCCCCCCC-CCCCCCCCCCCCCC
@VH01071:252:AAF5FT7M5:1:1506:67198:10617
GTGCTGCGCCTACCACTGTTCCATCCTCCCTGATCTCCAGGTGGGCTTCAGTGTCTT
+
CCCCCCCCCCCCCCCCCCCCCCCCCCCCCCCCCCCCCCCCCCCCCCCCCCCCCCCCC
@VH01071:252:AAF5FT7M5:1:1608:30085:54198
GTGCTGCGCCTACCACTGTTCCATCCTCCCTGATCTCCAGGTGGGCTTCAGTGTCTTGGTCGTCAT
+
CCCCCCCCCCCCCCCCCCCCCCCCCCCCCCCCCCCCCCCCCCCCCCCCCCCCCCCCCCCCCCCCCC
@VH01071:252:AAF5FT7M5:1:1206:47941:32029
GCTGCGCCTACCACTGTTCCATCCTCCCTGATCTCCAGGTGGGCTTCAGTGTCTTGGTCGTCATCTGTGTAGAGG
+
CCCCCCCCCCCCCCCCCCCCCCCCCCCCCCCCCCCCCCCCCCCCCCCCCCCCCCCCCCCCCCCCCCCCCCCCCCC
@VH01071:252:AAF5FT7M5:1:1401:40765:26331
GCTGCGCCTACCACTGTTCCATCCTCCCTGATCTCCAGGTGGGCTTCAGTGTCTTGGTCGTCATCTGTGTAGAGG
+
CCCCCCCCCCCCCCCCCCCCCCCCCCCCCCCCCCCCCCCCCCCCCCCCCCCCCCCCCCCCCCCCCCCCCCCCCCC
@VH01071:252:AAF5FT7M5:1:2201:18648:53782
TACGCCTACCACTGTTCNATCCTCCCTGATCTCCAGGTGGGCTTCAGTGTCTTGGTCGTCATCTGTGTAGAGGTA
+
CCCCCCCCCCCCCCCCC#CCCCCCCCCCCCCCCCCCCCCCCCCCCCCCCCCCCCCCCC;CCCCCCCCCC;CCCCC
@VH01071:252:AAF5FT7M5:1:1102:50990:14290
GCGCCTACCACTGTTCCATCCTCCCTGATCTCCAGGTGGGCTTCAGTGTCTTGGTCGTCATCTGTGTAGAGGTAC
+
CCCCCCCCCCCCCCCCCCCCCCCCCCCCCCCCCCCCCCCCCCCCCCCCCCCCCCCCCCCCCCCCCCCCCCCCCCC
@VH01071:252:AAF5FT7M5:1:1105:42828:41419
GCGCCTACCACTGTTCCATCCTCCCTGATCTCCAGGTGGGCTTCAGTGTCTTGGTCGTCATCTGTGTAGAGGT
+
CCCCCCCCCCCCCCCCCCCCCCCCCCCCCCCCCCCCCCCCCCCCCCCCCCCCCCCCCCCCCCCCCCCCC;CCC
@VH01071:252:AAF5FT7M5:1:1309:64055:54123
GCGCCTACCACTGTTCCATCCTCCCTGATCTCCAGGTGGGCTTCAGTGTCTTGGTCGTCATCTGTGTAGAGGTAC
+
-C;C;CCCCCCCCCCCCCCCCCCCCCCCCCCCCCCCCCCCCCCCCCCCCCCCCCCCCCCCCCCC;CCCC;CCCCC
@VH01071:252:AAF5FT7M5:1:1401:40007:17016
GCGCCTACCACTGTTCCATCCTCCCTGATCTCCAGGTGGGCTTCAGTGTCTTGGTCGTCATCTGTGTAGAGGTAC
+
CCCCCCCCCCCCCCCCCCCCCCCCCCCCCCCCCCCCCCCCCCCCCCCCCCCCCCCCCCCCCCCCCCCCCCCCCCC
@VH01071:252:AAF5FT7M5:1:1401:61177:6793
GCGCCTACCACTGTTCCATCCTCCCTGATCTCCAGGTGGGCTTCAGTGTCTTGGTC
+
CCCCCCCCCCCCCCCCCCCCCCCCCCCCCCCCCCCCCCCCCCCCCCCCCCCCCCCC
@VH01071:252:AAF5FT7M5:1:1407:52145:43048
GGGCCTACCACTGTTCCATCCTCCCTGATCTCCAGGTGGGCTTCAGTGTCTTGGTCGTCATCTGTGTAGAGGTAC
+
C-CC-;CCC-CCCCCCC;CCCCCCCCCCCCCCCC-CCCCCC;CCCCCCCCCCCCCCCCCCCCC-CCCCC--CCC;
@VH01071:252:AAF5FT7M5:1:1409:66593:18531
GCGCCTACCACTGTTCCATCCTCCCTGATCTCCAGGTGGGCTTCAGTGTCTTGGTCGTCATCTGTGTAGAGGTAC
+
CCCCCCCCCCCCCC;CCCCCCCCCCCCCCCCCCCCCCCCCCCCCCCCCCCCCCCCCCCCCCCCCCC;CCCCCCCC
@VH01071:252:AAF5FT7M5:1:1503:23401:21314
GCGCCTACCACTGTTCCATCCTCCCTGATCTCCAGGTGGGCTTCAGTGTCTTGGTCGTCATCTGTGTAGAGGTAC
+
CCCCCCCCCCCCCCCCCCCCCCCCCCCCCCCCCCCCCCCCCCCCCCCCCCCCCCCCCCCCCCCCCCCCC;CCCCC
@VH01071:252:AAF5FT7M5:1:1503:23457:21522
GCGCCTACCACTGTTCCATCCTCCCTGATCTCCAGGTGGGCTTCAGTGTCTTGGTCGTCATCTGTGTAGAGGTAC
+
CCCCCCCCCCCCCCCCCCCCCCCCCCCCCCCCCCCCCCCCCCCCCCCCCCCCCCCCCCCCCCCCCCCCCCCCCCC
@VH01071:252:AAF5FT7M5:1:1503:25521:31348
GCGCCTACCACTGTTCCATCCTCCCTGATCTCCAGGTGGGCTTCAGTGTCTTGGTCGTCATCTGTGTAGAGGTAC
+
CCCCCCCCCCCCCCCCCCCCCCCCCCCCCCCCCCCCCCCCCCCCCCCCCCCCCCCCCCCCCCCCCCC;C;CCCCC
@VH01071:252:AAF5FT7M5:1:1504:44836:43313
GCGCCTACCACTGTTCCATCCTCCCTGATCTCCAGGTGGGCTTCAGTGTCTTGGTCGTCATCTGTGTAGAGGTAC
+
CCCCCCCCCCCCCCCCCCCCCCCCCCCCCCCCCCCCCCCCCCCCCCCCCCCCCCCCCCC;CCCCCCCCCCCCCCC
@VH01071:252:AAF5FT7M5:1:1504:45044:45073
GCGCCTACCACTGTTCCATCCTCCCTGATCTCCAGGTGGGCTTCAGTGTCTTGGTCGTCATCTGTGTAGAGGTAC
+
C-CCCCCCCCCCC;CCCCCCCCCCCCCCCCCCCCCCCCCCCC-CCCCCCCCCCCCCCCC;;CCC;CCCC-CCCCC
@VH01071:252:AAF5FT7M5:1:1510:61631:54198
GCGCCTACCACTGTTCCATCCTCCCTGATCTCCAGGTGGGCTTCAGTGTCTTGGTCGTCATCTGTGTAGAGGTAC
+
-CCCCCCCCCCCCCCCCCCCCCCCCCCCCCCCCCCCCCCCCCCCCCCCCCCCCCCCCCCCCCCCCCCCC;CCCCC
@VH01071:252:AAF5FT7M5:1:1608:24991:22677
GCGCCTACCACTGTTCCATCCTCCCTGATCTCCAGGTGGGCTTCAGTGTCTTGGTCGTCATCTGTGTAGAGGTAC
+
-CCCCCCCCCCCCCCCCCCCCCCCC;CCCCCC;CCCCCCCCCCCCCCC;CCC;C;CCCCCCCCCCCCCCCCCCCC
@VH01071:252:AAF5FT7M5:1:1611:47827:23169
GCGCCTACCACTGTTCCATCCTCCCTGATCTCCAGGTGGGCTTCAGTGTCTTGGTCGTCATCTGTGTAGAGGTAC
+
CCCCCCCCCCCCCCCCCCCCCCCCCCCCCCCCCCCCCCCCCCCCCCCCCCCCCCCCCCCCCCCCCCCCC;CCCCC
@VH01071:252:AAF5FT7M5:1:2109:68884:34036
GCGCCTACCACTGTTCCATCCTCCCTGATCTCCAGGTGGGCTTCAGTGTCTTGGTCGTCATCTGTGTAGAGGTAC
+
CCCCCCCCCCCCCCCCCCCCCCCCCCCCCCCCCCCCCCCCCCCCCCCCCCCCCCCCCCCCCCCCCCCCCCCCCCC
@VH01071:252:AAF5FT7M5:1:2307:26695:33809
GCGCCTACCACTGTTCCATCCTCCCTGATCTCCAGGTGGGCTTCAGTGTCTTGGTCGTCATCTGTGTAGAGGTAC
+
CCCCCCCCCCCCCCCCCCCCCCCCCCCCCCCCCCCCCCCCCCCCCCCCCCCCCCCCCCCCCCCCCCCCC-CCCCC
@VH01071:252:AAF5FT7M5:1:2307:26733:33771
TCGCCTACCACTGTTCCATCCTCCCTGATCTCCAGGTGGGCTTCAGTGTCTTGGTCGTCATCTGTGTAGAGGTAC
+
-CC--CCC-CCCCCCCCC-CC-C-C--CCC-CC---;;;CCCCCC;CCCCCCCCCCCCCCCCCCC;CCCCCCCCC
@VH01071:252:AAF5FT7M5:1:2607:49380:1738
GCCCTACCACTGTTCCATCCTCCCTGATCTCCAGGTGGGCTTCAGTGTCTTGGTCGTCATCTGTGTAGAGGTACC
+
CCCCCCCCCCCCCCCCCCCCCCCCCCCCCCCCCCCCCCCCCCCCCCCCCCCCCC;CCCCCCCCCCCCC-CCCCCC
@VH01071:252:AAF5FT7M5:1:1111:72728:39091
GCCTACCACTGTTCCATCCTCCCTGATCTCCAGGTGGGCTTCAGTGTCTTGGTCGTCATCTGTGTAGAGGT
+
C-CCC--CCCCCCCCCCCCCCC;CCCCCC-C-;C;CC;CCCCC;;;CCCCCCCCCC-CCCCCCCCCCCCCC
@VH01071:252:AAF5FT7M5:1:1111:72955:39129
GCCTACCACTGTTCCATCCTCCCTGATCTCCAGGTGGGCTTCAGTGTCTTGGTCGTCATCTGTGTAGAGGT
+
CCCCCCCCCCCCCCCCCCCCCCCCCCCCCCC;CCCCCCCCCCCCCCCCCCCCCCCCCCCCCCCCCCCCCCC
@VH01071:252:AAF5FT7M5:1:1111:73542:37103
GCCTACCACTGTTCCATCCTCCCTGATCTCCAGGTGGGCTTCAGTGTCTTGGTCGTCATCTGTGTAGAGG
+
-CCCCCCC;CCCCCCCCCCCCCCCCCCCCCCCCCCCCCCCCCCCCCCCCCCCCCCCCCCCCCCCCC;;CC
@VH01071:252:AAF5FT7M5:1:1201:23136:50128
GCCTACCACTGTTCCATCCTCCCTGATCTCCAGGTGGGCTTCAGTGTCTTGGTCGTCATCTGTGTAGAGGTACC
+
CCCCCCCCCCCCCCCCCCCCCCCCCCCCCCCCCCCCCCCCCCCCCCCCCCCCCCCCCCCCCCCCCCCCCCCCCC
@VH01071:252:AAF5FT7M5:1:1511:29271:6661
GCCTACCACTGTTCCATCCTCCCTGATCTCCAGGTGGGCTTCAGTGTCTTGGTCGTCATCTGTGTAGAGGTACCT
+
CCCCCCCCCCCCCCCCCCCCCCCCCCCCCCCCCCCCCCCCCCCCCCCCCCCCCCCCCCCCCCCCCCCCCCCCCCC
@VH01071:252:AAF5FT7M5:1:2111:10449:16505
GCCTACCACTGTTCCATCCTCCCTGATCTCCAGGTGGGCTTCAGTGTCTTGGTCGTCATCTGTGTAGAGGTACCT
+
CCCCCCCCCCCCCCCCCCCCCCCCCCCCCCC;CCCCCCCCCCCCCCCCCCCCCCCCCCCCCCCCCCCCCCCCCCC
@VH01071:252:AAF5FT7M5:1:2410:13687:8876
GCCTACCACTGTTCCATCCTCCCTGATCTCCAGGTGGGCTTCAGTGTCTTGGTCGTCATCTGTGTAGAGGTACCT
+
CCCCCCCCCCCCCCCCCCCCCCCCCCCCCCCCCCCCCCCCCCCCCCCCCCCCCCCCCCCCCCCCCCC;CCCCCCC
@VH01071:252:AAF5FT7M5:1:2604:33247:10788
GCCTACCACTGTTCCATCCTCCCTGATCTCCAGGTGGGCTTCAGTGTCTTGGTCGTCATCTGTGTAGAGGTACCT
+
CCCCCCCCCCCCCCCCCCCCCCCCCCCCCCCCCCCCCCCCCCCCCCCCCCCCCCCCCCCCCCCCC;C;CCCCCCC
@VH01071:252:AAF5FT7M5:1:1401:63392:40889
CCTACCACTGTTCCATCCTCCCTGATCTCCAGGTGGGCTTCAGTGACTTGGTCGTCATCTGTCTAGAGGTACCT
+
;-CCCCCCC-CCCCCCCCC;C--CCCCCCC-CCCCCCCC-C;-CC-CCCCCCCCCCCCC-;--;C-CC-;CCCC
@VH01071:252:AAF5FT7M5:1:1105:50157:35115
CTACCACTGTTCCATCCTCCCTGATCTCCAGGTGGGCTTCAGTGTCTTGGTCGTCATCTGTGTAGAGGTACCTCT
+
CCCCCCCCCCCCCCC;CCCCCCCCCCCCCCCCCCCCCCCCCCCCCCCCCCCCCCCCCCCCCCCCC;CCC;CCCCC
@VH01071:252:AAF5FT7M5:1:1308:76912:36800
CTACCACTGTTCCATCCTCCCTGATCTCCAGGTGGGCTTCAGTGTCTTGGTCGTCATCTGTGTAGAGGTACCTCT
+
CC;CCCCCCCCCCCCCCCCC;CCCCCCCCCCCCCCCCCCCCCCCCCCCCCC;CCCCCC-CCC;C;CCCC;CCCCC
@VH01071:252:AAF5FT7M5:1:1504:28286:52324
CTACCACTGTTCCATCCTCCCTGATCTCCAGGTGGGCTTCAGTGTCTTGGTCGTCATCTGTGTAGAGGTACCTCT
+
CCCCCCCCCCCCCCCCCCCCCCCCCCCCCCCCCCCCCCCCCCCCCCCCCCCCCCCCCCCCCCCCCCCCCCCCCCC
@VH01071:252:AAF5FT7M5:1:1510:45158:4408
CTACCACTGTTCCATCCTCCCTGATCTCCAGGTGGGCTTCAGTGTCTTGGTCGTCATCTGTGTAGAGGTACCTCT
+
CCCCCCCCCCCCCCCCCCCCCCCCCCCCCCCCCCCCCCCCCCCCCCCCCCCCCCCCCCCCCCCCCCCCCCCCCC;
@VH01071:252:AAF5FT7M5:1:2302:21886:45395
CTACCACTGTTCCATCCTCCCTGATCTCCAGGTGGGCTTCAGTGTCTTGGTCGTCATCTGTGTAGAGGTACCTCT
+
CCCCCCCCCCCCCCCCCCCCCCCCCCCCCCCCCCCCCCCCCCCCCCCCCCC;CCCCCCCCCCCCCCCCCCCCCCC
@VH01071:252:AAF5FT7M5:1:1403:18231:54009
CCACTGTTCCATCCTCCCTGATCTCCAGGTGGGCTTCAGTGTCTTGGTCGTCATCTGTGTAGAGGTACCTCTGCC
+
;CCCCCCC;C;-C;CCCCCC;CCCCC-CC;CC;CCCCCC--;CCCCCCCCC;;CCC;CCCC-CCCCCCCCCCCCC
@VH01071:252:AAF5FT7M5:1:1404:66157:30704
CCACTGTTCCATCCTCCCTGATCTCCAGGTGGGCTTCAGTGTCTTGGTCGTCATCTGTGTAGAGGTACCTCTGCC
+
CCCCCCCCCCCCCCCCCCCCCCCCCCCCCCCCCCCCCCCCCCCCCCCCCCCCCCCCCCCCCCCCCCCCCCCCCCC
@VH01071:252:AAF5FT7M5:1:1607:8158:32654
CCACTGTTCCATCCTCCCTGATCTCCAGGTGGGCTTCAGTGTCTTGGTCGTCATCTGTGTAGAGGTACCTCTGCC
+
CCCCCCCCCCCCCCCCCCCCCCCCCCCCCCCCCCCCCCCCCCCCC;CCCCCCCCCCCCCCCCCCCCCCCCCCCCC
@VH01071:252:AAF5FT7M5:1:1611:29555:55069
CCACTGTTCCATCCTCCCTGATCTCCAGGTGGGCTTCAGTGTCTTGGTCGTCATCTGTGTAGAGGTACCTCTGCC
+
CCCCCCCCCCCCCCCCCCCCCCCCCCCCCCCCCCCCCCCCCCCCCCCCCCCCCCCCCCCCCCCCCCCCCCCCCCC
@VH01071:252:AAF5FT7M5:1:2104:64226:16997
CCACTGTTCCATCCTCCCTGATCTCCAGGTGGGCTTCAGTGTCTTGGTCGTCATCTGTGTAGAGGTACCTCTGCC
+
CCCCCCCCCCCCCCCCCCCCCCCCCCCCCCCCCCCCCCCCCCCCCCCCCCCCCCCCCCCCCCCCCCCCCCCCCCC
@VH01071:252:AAF5FT7M5:1:2104:66895:16108
CCACTGTTCCATCCTCCCTGATCTCCAGGTGGGCTTCAGTGTCTTGGTCGTCATCTGTGTAGAGGTACCTCTGCC
+
CCCCCCCCCCCCCCCCCCCCCCCCCCCCCCCCCCCCCCCCCCCCC-C;;CCCCCCCCCCCCCC;CCCCCCCCCCC
@VH01071:252:AAF5FT7M5:1:2410:54228:27031
CCACTGTTCCATCCTCCCTGATCTCCAGGTGGGCTTCAGTGTCTTGGTCGTCATCTGTGTAGAGGTACCTCTGCC
+
;;CC--CCC--CCC-CCCCCCCC;CCCCC;CCC;CCCCCC-CCCCCCC-CCCCCCCCCCCCCCCCCCCCCCCCCC
@VH01071:252:AAF5FT7M5:1:1409:24972:37160
ACTGTTCCATCCTCCCTGATCTCCAGGTGGGCTTCAGTGTCTTGGTCGTCATCTGTGTAGAGGTACCTCTGCCGG
+
CCCCCCCCCCCCCCCCCCCCCCCCCCCCCCCCCCCCCCCCCCCCCCCCCCCCCCCCCCCCCCCCCCCCCCCCCCC
@VH01071:252:AAF5FT7M5:1:2111:57882:43407
GTTCCATCCTCCCTGATCTCCAGGTGGGCTTCAGTGTCTTGGTCGTCATCTGTGTAGAGGTACCTCTGCCGGACT
+
CCCCCCCCCCCCCCCCCCCCCCCCCCCCCCCCCCCCCCCCCCCCCCCCCCCCCCCCCCCCCCCCCCC;CCC;CCC
@VH01071:252:AAF5FT7M5:1:1404:63771:54558
GATCTCCAGGTGGGCTTCAGTGTCTTGGTCGTCATCT
+
CCCCCCCCCCCCCCCCCCCCCCCCCCCCCCCCCCCCC
@VH01071:252:AAF5FT7M5:1:1309:54758:29757
AGGTGGGCTTCAGTGTCTTGGTCGTCATCTGTGTAGAGGTACCTCTGCCGGACTTGACCCCCAAACTGGAGGAGG
+
CCCCCCCCCCCCCCCCCCCCCCCCCCCCCCCCCCCCCCCCCCCCCCCCCCCCCCCCCCCCCCCC;CCCCCCCCCC
@VH01071:252:AAF5FT7M5:1:2501:66195:5373
GGGCTTCAGTGTCTTGGTCGTCATCTGTGT
+
CCCCCCC;CCCCCCCCCCCCCCCCCCCCCC
@VH01071:252:AAF5FT7M5:1:2610:67388:5544
GGGCTTCAGTGTCTTGGTCGTCATCTGTGT
+
CCCCCCCCCCCCCCCCCCCCCCCCCCCCCC
@VH01071:252:AAF5FT7M5:1:2101:11320:28167
GGCTTCAGTGTCTTGGTCGTCATCTGTGTAGAGGTACCTCTGCCGGACTT
+
CCCCCCCCCCCCCCCCCCCCCCCCCCCCCCCCCCCCCCCCCCC;CCCCCC
@VH01071:252:AAF5FT7M5:1:2101:29763:28129
GGCTTCAGTGTCTTGGTCGTCATCTGTGTAGAGGTACCTCTGCCGGACTT
+
-CCCCCCCCCCCCCCCC;CCCCCCCCCCCCCCCCCCCCCCCCCCCCCCCC
@VH01071:252:AAF5FT7M5:1:2102:46029:56016
GGCTTCAGTGTCTTGGTCGTCATCT
+
-;CCCCCCCCCCCCCCCCCCCCCCC
@VH01071:252:AAF5FT7M5:1:2103:42866:2836
GGCTTCAGTGTCTTGGTCGTCATCTGTGTAGAGGTACCTCTGCCGGACTTGACCCCCAAACTGGAGGAGGGGGCT
+
CCCCCCCCCCCCCCCCC-CCCCCCCCCCCCCCCCCCCCCCCCC;CCCCCCCCCCCCCCCCCCCCCCCCCCCCCCC
@VH01071:252:AAF5FT7M5:1:2202:52789:56148
GGCTTCAGTGTCTTGGTCGTCATCTGTGTAGAGGTACCTCTGCCGGACTTGACCCCCAAACTGGAGGAGGGGGCT
+
CCCCCCCCCCCCCCCCC;CCCCCCCCCCCCCCCCCCCCCCCCCCCCCCCCCCCCCCCCCCCCCCCCCCCCCCCCC
@VH01071:252:AAF5FT7M5:1:2202:54966:56167
GGCTTCAGTGTCTTGGTCGTCATCTGTGTAGAGGTACCTCTGCCGGACTTGACCCCCAAACTGGAGGAGGGGGCT
+
CCCCCCCCCCCCCCCCC-CCCCCCCCCCCCC;CCCCCCCCCCCCCCCCCCCCCCCCCCCCCCCCCCC;;CCCCCC
@VH01071:252:AAF5FT7M5:1:2301:52713:24191
GGCTTCAGTGTCTTGGTCGTCATCTGTGTAGAGGTACCTCTGCCGGACTTGACCCCCAAAC
+
--CC;C-CCCCCCC;;C-;CCCC-CCC;;CCCCCCC;;-CCCCC;CCC-CCCCCCCCCCCC
@VH01071:252:AAF5FT7M5:1:1609:73447:42196
CTTCAGTGTCTTGGTCGTCATCTGTGTAGAGGTACCTCTGCCGGACTTGACCCCCAAACT
+
CCCCCCCCCCCCCCCCCCCCCCCCCCCCCCCCCCCCCCCCCCCCCCCCCCCCCCCCCCCC
@VH01071:252:AAF5FT7M5:1:2102:41105:41628
CTTCAGTGTCTTGGTCGTCATCTGTGTAGAGGTACCTCTGCCGGACTTGACCCCCAAACT
+
CCCCCCCCCCCCCCCCCCCCCCCCCCCCCCCCCCCCCCCCCCCCCCCCCCCCCCCCCCCC
@VH01071:252:AAF5FT7M5:1:2102:42601:41230
CTTCAGTGTCTTGGTCGTCATCTGTGTAGAGGTACCTCTGCCGGACTTGACCCCCAAACT
+
CCCCCCCCCCCCCCCCCCCCCCCCCCCCCCCCCCCCCCCCCCCCCCCCCCCCCCCCCCCC
@VH01071:252:AAF5FT7M5:1:2307:64017:12018
CTTCAGTGTCTTGGTCGTCATCTGTGTAGAGGTACCTCTGCCGGACTTGACCCCCAAACTGGAGGAGGGGGCTGT
+
CCCCCCCCCCCCCCCCCCCCCCCCCCCCCCCCCCCCCCCCCCC;CCCCCCCCCCCCC;CCCCCCCCCCCCCCCCC
@VH01071:252:AAF5FT7M5:1:1511:28078:10693
TTCAGTGTCTTGGTCGTCATCTGTGT
+
CCCCCCCCCCCCC;CCCCCCCCCCCC
@VH01071:252:AAF5FT7M5:1:1511:32679:10296
TTCAGTGTCTTGGTCGTCATCTGTGT
+
CCCCCCCCCCCCCCCCCCCCCCCCCC
@VH01071:252:AAF5FT7M5:1:2510:41541:12227
TTCAGTGTCTTGGTCGTCATCTGTGTAGAGGT
+
CC-CCCCCCCCCCC;CCCCCCCCCCCCCCCCC
@VH01071:252:AAF5FT7M5:1:2602:74148:28508
TTCAGTGTCTTGGTCGTCATCTGTGTAGAGGT
+
CCCCCCCCCCCCCCCCCCCCCCCCCCCCCCCC
@VH01071:252:AAF5FT7M5:1:1103:21772:50090
GTGTCTTGGTCGTCATCTGTGTAGAGGTACCTCTGCCGGACTT
+
CCCCCCCCCCCCCCCCCCCCCCCCCCCCCCCCCCCCCCCCCCC
@VH01071:252:AAF5FT7M5:1:1108:17966:53971
GTGTCTTGGTCGTCATCTGTGTAGAGGTACCTCTGCCGGACTTGACCC
+
-CC;;CCCCCCC;C;CCCCCCCCC-CCCCCCCCCCCCCCCCCCCCC;C
@VH01071:252:AAF5FT7M5:1:1408:29081:46304
GTGTCTTGGTCGTCATCT
+
CCCCCCCCCCCCCCCCCC
@VH01071:252:AAF5FT7M5:1:1611:41825:40568
GTGTCTTGGTCGTCATCTGTGTAGAGGTACCTCTGCCGGACTTGACCCCCAAACTGGAGGAG
+
CCCCCCCCCCCCCCCCCCCCCCCCCCCCCCCCCCCCCCCCCCCCCCCCCCCCCCCCCCCCCC
@VH01071:252:AAF5FT7M5:1:2105:15845:43824
GTATCTTGGTCGTCATCTGTGTAGAGGTACCTCTGCCGGACTTGACCCCCAAACT
+
CCCCCCCCCCCCCCCCCCCCCCCCCCCCCCCCCCCCCCCCCCCCCCCCCCCCCCC
@VH01071:252:AAF5FT7M5:1:2105:22037:45963
GTATCTTGGTCGTCATCTGTGTAGAGGTACCTCTGCCGGACTTGACCCCCAAACT
+
CCCCCCCCCCCCCCCCCCCCCCCCCCCCCCCCCCCCCCCCCCCCCCCCCCCCCCC
@VH01071:252:AAF5FT7M5:1:2611:49778:37690
GTGTCTTGGTCGTCATCTGTGTAGAGGTACCTCTGCCGGACTTGACCCCCAAACTGGAGGAG
+
CCCCCCCCCCCCCCCCCCCCCCCCCCCCCCCCCCCCCCCCCCCCCCCCCCCCCCCCCCCCCC
@VH01071:252:AAF5FT7M5:1:2611:49929:37538
GTGTCTTGGTCGTCATCTGTGTAGAGGTACCTCTGCCGGACTTGACCCCCAAACTGGAGGAG
+
CCCCCCCCCC;CCCCCCCCCCC-CCCCCCCCCCCCCCCCCCCCCCCCCCCCCCCCCCCCCCC
@VH01071:252:AAF5FT7M5:1:1103:67274:50033
GTCTTGGTCGTCATCTGTGTAGAGGTACCTCTGCCGGACTTGACCCCCAAACTGGAGGAGGGGGCTGGAGTCAGG
+
CCCCCCCCCCCCCCCCCC;CCCC;CCCCCCCCCCCCCCCCCCC;CCCCCCCCC;CCCCCCCCCCCCCC;CCCCCC
@VH01071:252:AAF5FT7M5:1:1107:12248:33108
GTCTTGGTCGTCATCTGTGTAGAGGTACCTCTGCCGGACTTGACCCCCAAACTGGAGGAGGGGGCTGGAGTCAGG
+
CCCCCCCCCCCCCCCCCCCCCC;CCCCCCCCCCCCCCCCCCCCC;CCCCCCCCCCCCCCCCCCCCCCCCCCCCCC
@VH01071:252:AAF5FT7M5:1:1107:74489:12984
GTCTTGGTCGTCATCTGTGTAGAGGTACCTCTGCCGGACTTGACCCCCAAACTGGAGGAGGGGGCTGGAGTCAGG
+
CCC;CCCC-CCCCCCCCCCCC;C;CCCCCCC;CCCCCCCCCCCCCCCCCC;CC;CC-CCCC;CCCCCCCCCCCC;
@VH01071:252:AAF5FT7M5:1:1109:16148:21787
GTCTTGGTCGTCATCTGTGTAGAGGT
+
CCCCCCCCCCCCCCCCCCCCCCCCCC
@VH01071:252:AAF5FT7M5:1:1110:29309:7607
GTCTTGGTCGTCATCTGTGTAGAGGTACCTCTGCCGGACTT
+
CCCCCCCCCCCCCCCCCCC;CCCCCCCCCCCCCCCCCCCCC
@VH01071:252:AAF5FT7M5:1:1111:32679:1549
GTCTTGGTCGTCATCTGTGTAGAGGTACCTCTGCCGGACTTGACCCCCAAACT
+
CCCCCCCCCCCCCCCCCCCCCCCCCCCCCCCCCCCCCCCCCCCCCCCCCCCCC
@VH01071:252:AAF5FT7M5:1:1202:50024:12757
GTCTTGGTCGTCATCTGTGTAGAGGTACCTCTGCCGGACTTGACCCCCAAACT
+
CCCCCCCCCCCCCCCCCCCCCCCCCCCCCCCCCCCCCCCCCCCCCCCCCCCCC
@VH01071:252:AAF5FT7M5:1:1202:69338:21200
GTCTTGGTCGTCATCTGTGTAGAGGTACCTCTGCCGGA
+
CC-CC;CCCCCCCCCCCCCCC;-CCCCCCCCCCCCCCC
@VH01071:252:AAF5FT7M5:1:1404:36674:24286
GTCTTGGTCGTCATCTGTGTAGAGGTACCTCTGCCGGACTTGA
+
CCCCCCCCCCCCCCCCCCCCCCCCCCCCCCCCCCCCCCCCCCC
@VH01071:252:AAF5FT7M5:1:1404:50876:37917
GTCTTGGTCGTCATCTGTGTAGAGGTACCTCTGCCGGACTT
+
CCCCCCCCCCCCCCCCCCCCCCCCCCCCCCCCCCCCCCCCC
@VH01071:252:AAF5FT7M5:1:1411:72481:29530
GTCTTGGTCGTCATCTGTGTAGAGGTACCTCTGCCGGACTTGACCCCCAAACTGGAGGAGGGGGCTGGAGTCAGG
+
CCCCCCCCCCCCCCCCCCCCCCCCCCCCCCCCCCCCCCCCCCC;CCCCCCCCCCCCCCCCCCCCCCCCCCCCCCC
@VH01071:252:AAF5FT7M5:1:1502:45461:14177
GTCTTGGTCGTCATCTGTGTAGAGGTACCTCTGCCGGACTTGACCCCCAAACT
+
CCCCCCCCCCCCCCCCCCCCCCCCCCCCCCCCCCCCCCCCCCCCCCCCCCCCC
@VH01071:252:AAF5FT7M5:1:1601:50762:45452
GTCTTGGTCGTCATCTGTGTAGAGGTACCTCTGCCGGACTTGACCCCCAAACTGGAGGAGGGGGCTGGAGTCAGG
+
CCCCCCCCCCCCCCCCCCCCCCCCCCCCCCCCCCCCCCCCCCCCCCCCCCCCCCCCCCCCCCCCCCCC-CCCCCC
@VH01071:252:AAF5FT7M5:1:1601:50914:42612
GTCTTGGTCGTCATCTGTGTAGAGGTACCTCTGCCGGACTTGACCCCCAAACTGGAGGAGGGGGCTGGAGTCAGG
+
CCC;CCCCCCCCCCCCCCCCCCCCCCCCCCCC;CCCCCCCCCCCCCCCCCCCCCCCCCCCCCCCCCCCCCCCCCC
@VH01071:252:AAF5FT7M5:1:1601:51084:44638
GTCTTGGTCGTCATCTGTGTAGAGGTACCTCTGCCGGACTTGACCCCCAAACTGGAGGAGGGGGCTGGAGTCAGG
+
CC;CCCCCCC;;-CCCCCCCCC;CCCCCCCCCCCC-CCCC-CCCCCCCC;CCCCCCCCCCCCCCCCCC-CCCCCC
@VH01071:252:AAF5FT7M5:1:1601:51103:44657
GTCTTGGTCGTCATCTGTGTAGAGGTACCTCTGCCGGACTTGACCCCCAAACTGGAGGAGGGGGCTGGAGTCAGG
+
CCCCCCCCCCCCCCCCCCCCCCCCCCCCCCCCCCCCCCCCCCCCCCCCCCCCCCCCCCCCCCCCCCCCCCCCCCC
@VH01071:252:AAF5FT7M5:1:1608:61328:54426
GTCTTGGTCGTCATCTGTGTAGAGGTACCTCTGCCGGACTTGACCCCCAAACTGGAGGAGGGGGCTGGAGTCAGG
+
-CCCCCCCCCCCCCCCCCCCCC;CCCCCCCCCCCCCCCCCCCCCC;CCCCCCCCCCCCCCCCCCCCCCCCCCCCC
@VH01071:252:AAF5FT7M5:1:1610:31183:3953
GTCTTGGTCGTCATCTGTGTAGAGGTACCTCTGCCGGACTTGACCCCCAAACTGGAGGAGGGGGCTGGAGTCAGG
+
CCCCCCCCCCCCCCCCCCCCCCCCCCCCCCCCCCCCCCCCCCCCCCCCC;CCCCCCCCCCCCCCCCCCCCCCCCC
@VH01071:252:AAF5FT7M5:1:2109:10506:22658
GTCTTGGTCGTCATCTGTGTAGAGGTACCTCTGCCGGACTTGACCCCCAAACTGGAGGAGGG
+
CCCCCCCCCCCCCCCCCCCCCCCCCCCCCCCCCCCCCCCCCCCCCCCCCC;CCCCCCCCCCC
@VH01071:252:AAF5FT7M5:1:2110:30047:38599
GTCTTGGTCGTCATCTGTGTAGAGGTACCTCTGCCGGACTTGACCCCCAAACTGGAGGAGGGGGCTGGAGTCAGG
+
CCCCCCCC;CCCCCCCCCCCCCCCCCCCCCCCCCCCCCCCCCCCCCCCCCCC;CCCCCCCCCCCCCCCCCCCCCC
@VH01071:252:AAF5FT7M5:1:2204:19822:10314
GTCTTGGTCGTCATCTGTGTAGAGGTACCT
+
CCCCCCCC-CCCCCCCC;-CCCCCCCCCCC
@VH01071:252:AAF5FT7M5:1:2204:20371:10333
GTCTTGGTCGTCATCTGTGTAGAGGTACCT
+
CCCCCC;CCCCCCCCCCCCCCCCCCCCCCC
@VH01071:252:AAF5FT7M5:1:2205:30729:39015
GTCTTGGTCGTCATCTGTGTAGAGGTACCTCTGCCGGACTTGACCCCCAAACTGGAGGAGGGGGCTGG
+
CCCCCCCCCCCCCCCCCCCCCCCCCCCCCCCCCCCCCCCCCCCCCCCCCCCCCCCCCCCCCCCCCCCC
@VH01071:252:AAF5FT7M5:1:2208:53981:54956
GTCTTGGTCGTCATCTGTGTAGAGGTACCTCTGCCGGACTTGACCCCCAAACT
+
CCCCCCCCCCCCCCCCCCCCCCCCCCCCCCCCCCCCCCCCCCCCCCCCCCCCC
@VH01071:252:AAF5FT7M5:1:2303:22814:52646
GTCTTGGTCGTCATCTGTGTAGAGGTACCTCTGCCGGACTTGACCCCCAAACTGGAGGAGGGGGCTGGAGTCAGG
+
CCCCCCCCCCCCCCCCCCCCCCCCCCCCCCCCCCCCCCCC-CCCCCCCCCCCCCCCCCCCCCCCCC;CCCCCCCC
@VH01071:252:AAF5FT7M5:1:2307:65627:13400
GTCTTGGTCGTCATCTGTGTAGAGGTACCTCTGCCGGACTTG
+
CCCCCCCC-CCCCCCCCCCCCCCCCCCCCCCCCCCCCCCCCC
@VH01071:252:AAF5FT7M5:1:2402:31751:54463
GTCTTGGTCGTCATCTGTGTAGAGGTACCTCTGCCGGACTTGACCCCCAAACTGGAGGAGGGGGCTGGAGTCAGG
+
CCCCCCCCCCCCCCCCCCCCCCCCCCCCCCCCCCCCCCCCCCCCCCCCCCCCCCCCCCCCCCCCCCCCCCCCCCC
@VH01071:252:AAF5FT7M5:1:2410:26203:14158
GTCTTGGTCGTCATCTGTG
+
#NAME?
@VH01071:252:AAF5FT7M5:1:2410:59889:32313
GTCTTGGTCGTCATCTGTGTAGAGGTACCTCTGCCGGACTT
+
CCCCCCCCCCCCCCCCCCCCCCCCCCCCCCCCCCCCCCCCC
@VH01071:252:AAF5FT7M5:1:2411:35822:3101
GTCTTGGTCGTCATCTGTGTAGAGGTACCTCTGCCGGACTTGACCCCCAAACTGGAGGAGGGGGCTGGAGTCAGG
+
CCCCCCCCCCCCCCCCCCCCCCCCCCCCCCCCCCCCCCCCCCCCCCCCCCCCCCCCCCCCCCCCCCCCCCCCCCC
@VH01071:252:AAF5FT7M5:1:2411:36334:5847
GTCTTGGTCGTCATCTGTGTAGAGGTACCTCTGCCGGACTTGACCCCCAAACTGGAGGAGGGGGCTGGAGTCAGG
+
CCCCCCCCCCCCCCCCCCCCCCCCCCCCCCCCCCCCCCCCCCCCCCCCCCCCCCCCCCCCCCCCCCCC;CCCCCC
@VH01071:252:AAF5FT7M5:1:2510:72387:19099
GTCTTGGTCGTCATCTGTGTAGAGGTACCTCTGCCGGACTTGACCCCCAAACT
+
CCCCCCCCCCCCCCCCCCCCCCCCCCCCCCCCCCCCCCCCCCC-CCCCCCCCC
@VH01071:252:AAF5FT7M5:1:2602:52505:2477
GTCTTGGTCGTCATCTGTGTAGAGGTACCTCTGCCGGACTTGACCCCCAAACTGGAGGAGGGGGCTGGAGTCAGG
+
CCCCCCCCCCCCCCCCCCCCCCCCCCCCCCCCCCCCCCCCCCCCCCCCCCCCCCCCCCCCCCCCCCCCCCCCCCC
@VH01071:252:AAF5FT7M5:1:2604:55989:26823
GTCTTGGTCGTCATCTGTGTA
+
CCCCCCCCCCCCCCCCCCCCC
@VH01071:252:AAF5FT7M5:1:2609:27851:37084
GTCTTGGTCGTCATCTGTGTAGAGGTACCTCTGCCGGACTT
+
CCCCCCCCCCCCCCCCCCCCCC;CCCCCCCCCCCCCCCCCC
@VH01071:252:AAF5FT7M5:1:2501:17493:37406
TCTTGGTCGTCATCTGTGTAGAGGTACCTCTGCCGGACTTGACCCCCAAACTGGAGGAGGGGGCTGGAGTCAGGG
+
CCCCCCCCCCCCCCCCCCCCCCCCCCCCCCCCCCCCCCCCCCCCCCCCC;CCCCCCCCCCCCCCCCCCCCCCCCC
@VH01071:252:AAF5FT7M5:1:2511:39041:9349
TCTTGGTCGTCATCTGTGTAGAGGTACCTCTGCCGGACTTGACCCCCAAACTGGAGGAGGGGGCTGGAGTCAGGG
+
CCCCCCCCCCCCCCCCCCCCCCCCCCCCCCCCCCCCCCCCCCCCCCCCC;CCCCCCCCCCCCCCCCCCCCCCCCC
@VH01071:252:AAF5FT7M5:1:1503:62086:46474
CTTGGTCGTCATCTGTGTAGAGGTACCTCTGCCGGACTT
+
CCCCCCCCCCCCCCCCCCCCC;CCCCCCCCCCCCCCCCC
@VH01071:252:AAF5FT7M5:1:2104:26392:15899
TTGGTCGTCATCTGTGTAGAGGTACCTCTGCCGGACTT
+
CCCCCCCCCCCCCCCCCCCCCCCCCCCCCCCCCCCCCC
@VH01071:252:AAF5FT7M5:1:2104:15467:16865
TAGTCGTCATCTGTGTAGAGGTACCTCTGCCGGACTTGACCCCCAAACT
+
CCCCCCCCCCCCCCCCCC-CCCCCCCCCCCCCCCCCCCCCCCCCCC;CC
@VH01071:252:AAF5FT7M5:1:2201:23155:48746
TAGTCGTCATCTGTGTANAGGTACCTCTGCCGGACTTGACCCCCAAACT
+
CCCCCCCCCCCCCCCCC#CCCCCCCCCCCCCCCCCCCCCCCCCCCCCCC
@VH01071:252:AAF5FT7M5:1:1409:21299:54312
GGTCGTCATCTGTGTAGAGGTACCTCTGCCGGACTTGACCCCCAAACT
+
C-CCCCCCCCCCCCCCCCCCCCCCCC;CCCCCCCCCCCCCCCCCCCCC
@VH01071:252:AAF5FT7M5:1:1504:32528:54634
GGTCGTCATCTGTGTAGAGGTACCTCTGCCGGACTTGACCCCCAAACT
+
#NAME?
@VH01071:252:AAF5FT7M5:1:2208:68069:20878
GGTCGTCATCTGTGTAGAGGTACCTCTGCCGGACTTGACCCCCAAACTGGAGGAGGGGGCTGGAGTCAGGGA
+
CCCCCCCCCCCCCCCCCCCCCCCCCCCCCCCCCCCCCCCCCCCCC;CCCCCCCCCCCCCCCCCCCCCCCCCC
@VH01071:252:AAF5FT7M5:1:2208:70058:17187
GGTCGTCATCTGTGTAGAGGTACCTCTGCCGGACTTGACCCCCAAACTGGAGGAGGGGGCTGGAGTCAGGGA
+
CCCCCCCCCCCCCCCCCCCCCCCCCCCCCCCCCCCCCCCCCCCCC;CCCCCCCCCCCCCCCCCCCCCCCCCC
@VH01071:252:AAF5FT7M5:1:2407:34364:11829
GCTCGTCATCTGTGTAGAGGTACCTCTGCCGGACTTGACCCCCAAACT
+
CCCCCCCCCCCCCCCCCCCCCCCCCCCCCCCCCCC;CCCCCCCCCCCC
@VH01071:252:AAF5FT7M5:1:1110:46653:47591
GTCGTCATCTGTGTAGAGGTACCTCTGCCGGACTTGACCCCCAAACTGGAGGAGGGGGCTGGAGTCAGGGATGGG
+
CCCCCCCC-;-;-CCCCCCCCCCCCCCC-C-CCCCCCCCCCCCCCCCCCCCCCCC-CCCCC;C;CCCCCC-C;-C
@VH01071:252:AAF5FT7M5:1:1202:74583:27277
GTCGTCATCTGTGTAGAGGTACCTCTGCCGGACTTGACCCCCAAACT
+
CCCCCCCC;CCCCCCCCCCCCCCCCCCCCCCCCCCCCCCCCCCC-CC
@VH01071:252:AAF5FT7M5:1:1310:66460:26160
GTCGTCATCTGTGTAGAGGT
+
CCCCCCCCCCCCCCCCCCCC
@VH01071:252:AAF5FT7M5:1:1310:67501:25498
GTCGTCATCTGTGTAGAGGT
+
CCCCCCCCCCCCCCCCCCCC
@VH01071:252:AAF5FT7M5:1:1411:28040:26785
GTCGTCATCTGTGTAGAGGTACCTCTGCCGGACTTGACCCCCAAACTGGAGGAGGGGGCTGGAGTCAGGGATGGG
+
CCCCCCCCCCCCCCCCCCCCCCCCCCCCCCCCCCCCCCCCCCCCCCCCCCCCCCCCCCCCCCCCCCCCCCCCCCC
@VH01071:252:AAF5FT7M5:1:1506:51274:54331
GTCGTCATCTGTGTAGAG
+
;CCCCCCCCCCCCCCCCC
@VH01071:252:AAF5FT7M5:1:1510:22662:34623
GTCGTCATCTGTGTAGAGGTACCTCTGCCGGACTTGACCCCCAAACT
+
CCCCCCCCCCCCCCCCCCCCCCCCCCCCCCCCCCCCCCCCCCCC;CC
@VH01071:252:AAF5FT7M5:1:2103:63904:30496
GTCGTCATCTGTGTAGAGGTACCTCTGCCGGACTTGACCCCCAAACTGGAGGAGGGGGCTGGAGTCAGGGATGGG
+
CCCCCCCCCCC;CCCC;CCCCCCCCCCCCCCCCCCCCCCCCCCC-CCCCCCCCCCCCCCCCCCCCCCCCCCCCCC
@VH01071:252:AAF5FT7M5:1:2204:41067:46285
GTCGTCATCTGTGTAGAGGTACCTCTGCCGGACTTGACCCCCAA
+
CCCCCCCCCCCCCCCCCCCCCCCCCCCCCCCCCCCCCCCCCCCC
@VH01071:252:AAF5FT7M5:1:2405:30388:50488
GTCGTCATCTGTGTAGAGGTACCTCTGCCGGACTTGACCCCCAAACT
+
CCCCCCCCCCCCCCCCCCCCCCCCCCCCCCCCCCCCCCCCCCCCCCC
@VH01071:252:AAF5FT7M5:1:2405:32092:48443
GTCGTCATCTGTGTAGAGGTACCTCTGCCGGACTTGACCCCCAAACT
+
CCCCCCCCCCCCC;CCCCCCCCCCCCCCCCCCCCCCCCCCCCCC;CC
@VH01071:252:AAF5FT7M5:1:2407:35974:54672
GTCGTCATCTGTGTAGAGGTACCTCTGCCGGACTTGACCCCCAAACT
+
CCCCCCCCCCCCCCCCCCCCCCCCCCCCCCCCCCCCCCCCCCCCCCC
@VH01071:252:AAF5FT7M5:1:2511:63203:20367
GTCGTCATCTGTGTAGAGGTAC
+
CCCCCCCCCCCCCCCCCCCCCC
@VH01071:252:AAF5FT7M5:1:1310:44362:50071
CGTCATCTGTGTAGAGGTACCTCTGCCGGACTTGACCCCCAAACTGGAGGAGGGGGCTGGAGTCAGGGATGGGGT
+
CCCCCCCCCCCCCCCCCCCCCCCCCCCCCCCCCCCCCCCCCCCCCCCCCCCCCCCCCCCCCCCCCCCCCCCCCCC
@VH01071:252:AAF5FT7M5:1:2107:62294:31537
CGTCATCTGTGTAGAGGTACCTCTGCCGGACTTGACCCCCAAACT
+
CCCCCCCCCCCCCCCCCCCCCCCCCCCCCCCCCCCCCCCCCC;CC
@VH01071:252:AAF5FT7M5:1:1105:46369:25611
GTCATCTGTGTAGAGGTACCTCTGCCGGACTTGACCCCCAAACTGGAGGAGGGGGCTGGAGTCAGGGATGGGGTA
+
CCCCCCCCCCCCCCCCCCCCCCCCCCCCCCCCCCCCCCCCCCCCCCCCCCCCCCCCCCCCCCCCCCCCCCCCCCC
@VH01071:252:AAF5FT7M5:1:1105:47922:25574
GTCATCTGTGTAGAGGTACCTCTGCCGGACTTGACCCCCAAACTGGAGGAGGGGGCTGGAGTCAGGGATGGGGTA
+
CCCCCCCCCCCCCCCCCCCCCCCCCCCCCCCCCCCCCCCCCCCCCCCCCCCCCCCCCCCCCCCCCCCCCCCCCCC
@VH01071:252:AAF5FT7M5:1:1107:14312:41987
GTCATCTGTGTAGAGGTACCTCTGCCGGACTTGACCCCCAAACT
+
CCCCCCCCCCCCCCCCCCCCCCCCCCCCCCCCCCCCCCCCCCCC
@VH01071:252:AAF5FT7M5:1:1204:61272:41041
GTCATCTGTGTAGAGGTACCTCTGCCGGACTTGACCCCCAAACTGGAGGAGGGGGCTGGAGTCAGGGATGGGGTA
+
CCCCCCCCCCCCCCCCCCCCC;CCCCCCCCCCCCCCCCCCC;CCC-CCCCCCCCCCCCCCCCCCCCCCCCCCC;C
@VH01071:252:AAF5FT7M5:1:1204:72084:38788
GTCATCTGTGTAGAGGTACCTCTGCCGGACTTGACCCCCAAACTGGAGGAGGGGGCTGGAGTCAGGGATGGGGTA
+
CC-CCC;CCCCCCCCCCCC;CCC;;CC-CCCCCCCCCCCCCC-CCCCCCCC-;CCCC-CCC;CC-CCC-CCCCCC
@VH01071:252:AAF5FT7M5:1:1208:28475:42745
GTCATCTGTGTAGAGGTACCTCTGCCGGACTTGACCCCCAAACTGGAGGAGGGGGCTGGAGTCAGGGATGGGGTA
+
;CCCCCCCCCCCCCCCCCCCCCCCCCCCCCCCCCCCCCCCC;CCCCCCCCCCCCCCCCCCCCCCCCCCCCCCCCC
@VH01071:252:AAF5FT7M5:1:1306:30918:43559
GTCATCTGTGTAGAGGTACCTCTGCCG
+
C;---;C--;CCCCC;CC;CCC-C;CC
@VH01071:252:AAF5FT7M5:1:1401:37678:14839
GTCATCTGTGTAGAGGTACCTCTGCCGGACTTGACCCCCAAACTGGAGGAGGGGGCTGGAGTCAGGGATGGGGTA
+
CCCCCCCCCCCCCCCCCCCCCCCCCCCCCCCCCCCCCCCCCCCCCCCCCCCCCCCCCCCCCCCCCCCCCCCCCCC
@VH01071:252:AAF5FT7M5:1:1401:49607:42177
GTCATCTGTGTAGAGGTACCTCTGCCGGACTTGACCCCCAAACTGGAGGAGGGGGCTGGAGTCAGGGATGGGGTA
+
CCCCCCCC;CC;-CCCCCCCCCCCCCCCCCC;CCCCCCCCCCCCCC;C;CCC-;CCCCCCC-CCCCCC;C;;C-C
@VH01071:252:AAF5FT7M5:1:1403:39079:17073
GTCATCTGTGTAGAGGTACCTCTGCCGGACTTGACCCCCAAACT
+
;CCCCCCCCCCCC;CCCCCCCCCCCCCCCCCCCCCCCCCCCCCC
@VH01071:252:AAF5FT7M5:1:1405:8195:35759
GTCATCTGTGTAGAGGTACCTCTGCCGGACTTGACCCCCAAACTGGAGGAGGGGGCTGGAGTCAGGGATGGGGTA
+
CCCCCCCCCCCCC;CCCCCCCCCCCCCCCCCCCCCCCCCCCCCCCCCCCCCCCCCCCCCCCCCCCCCCCCCCCCC
@VH01071:252:AAF5FT7M5:1:1502:35406:12378
GTCATCTGTGTAGAGGTACCTCTGCCGGACTTGACCCCCAAACTGGAGGAGGGGGCTGGAGTCAGGGATGGGGTA
+
CCCCCCCCCCCCCCCCCCCCCCCCCCCCCCCCCCCCCCCCCCCCCCCCCCCCCCCCCCCCCCCCCCCCCCCCCCC
@VH01071:252:AAF5FT7M5:1:1510:37413:45887
GTCATCTGTGTAGAGGTACCTCTGCCGGACTTGACCCCCAAACTGGAGGAGGGGGCTGGAGTCAGGGATGGGGTA
+
-CCCCCCCCCCCC;CCCCCCCCCCCCCCCCCCCCCCCCCCCCCCCCCCCCCCCCCCCCCCCCCCCCCCCCCCCCC
@VH01071:252:AAF5FT7M5:1:1601:60268:5771
GTCATCTGTGTAGAGGTACCTCTGCCGGACTTGACCCCCAAACTGGAGGAGGGGGCTGGAGTCAGGGATGGGGTA
+
CCCCCCCCCCCCC;CCCCCCCCCCCCCCCCCCCCCCCCCCCCCCCCCCCCCCCCCCCCCCCCCCCCCCCCCCC;C
@VH01071:252:AAF5FT7M5:1:1601:63790:23605
GTCATCTGTGTAGAGGTACCTCTGCCGGACTTGACCCCCAAACTGGAGGAGGGGGCTGGAGTCAGGGATGGGGTA
+
CCCCCCCCCCCCCCCCCCCCCCCCCCCCCCCCCCCCCCCCCCCCCCCCCCCCCCCCCCCCCCCCCCCCCCCCCCC
@VH01071:252:AAF5FT7M5:1:1601:64017:24286
GTCATCTGTGTAGAGGTACCTCTGCCGGACTTGACCCCCAAACTGGAGGAGGGGGCTGGAGTCAGGGATGGGGTA
+
CCCCCCCCCCCCCCCC;CCCCCCCCCCCCCCCCCCCCCCCCCCCCCCCCCCCCCCCCCCCCCCCCCCCCCCCCCC
@VH01071:252:AAF5FT7M5:1:1601:64699:24665
GTCATCTGTGTAGAGGTACCTCTGCCGGACTTGACCCCCAAACTGGAGGAGGGGGCTGGAGTCAGGGATGGGGTA
+
CCCCCC;CCCCCCCCC;CCCCCCCCCCCCCCCCCCCCCCCCCCCCCCCCCCCCCCCCCCCCC;CCCCCCCCCCC;
@VH01071:252:AAF5FT7M5:1:1602:21621:32711
GTCATCTGTGTAGAGGTACCTCTGCCGGACTTGACCCCCAAACTGGAGGAGGGGGCTGGAGTCAGGGATGGGGTA
+
CCCCCCCCCCCCCCCCCCCCCCCCCCCCCCCCCCCCCCCCCCCCCCCCCCCCCCCCCCCCCCCCCCCCCCCCCCC
@VH01071:252:AAF5FT7M5:1:1605:19935:14442
GTCATCTGTGTAGAGGTACCTCTGCCGGACTTGACCCCCAAACTGGAGGAGGGGGCTGGAGTCAGGGATGGGGTA
+
CCCCCCCCCCCCC;CCCCCCCCCCCCCCCCCCCCCCCCCCCCCCCCCCCCCCCCCCCCCCCCCCCCCCCCCCCCC
@VH01071:252:AAF5FT7M5:1:1605:20049:14177
GTCATCTGTGTAGAGGTACCTCTGCCGGACTTGACCCCCAAACTGGAGGAGGGGGCTGGAGTCAGGGATGGGGTA
+
CCCCCCCCCCCCCCCCCCCCCCCCCCCCCCCCCCCCCCCCCCCCCCCCCCCCCCCCCCCCCCCCCCC;CCCCCCC
@VH01071:252:AAF5FT7M5:1:2201:47562:14385
GTCATCTGTGTAGAGGTNCCTCTGCCGGACTTGACCCCCAAACTGGAGGAGGGGGCTGGAGTCAGGGATGGGGTA
+
CCCCCCCCCCCCCCCCC#CCCCCCCCCCCCCCCCCCCCCCCCCCCCCCCCCCCCCCCCCCCCCCCCCCCCCCCCC
[truncated: 2,896 more rows]
